# Supplementary material for: The Skeleton Forming Proteome of an Early Branching Metazoan: A Molecular Survey of the Biomineralization Components Employed by the Coralline Sponge Vaceletia Sp
Source: PLoS One. 2015 Nov 4;10(11):e0140100. doi: 10.1371/journal.pone.0140100 (PMC4633127; doi:10.1371/journal.pone.0140100)
Supplement: S1 File — (TXT) [file pone.0140100.s001.txt]

>c100552_g1_i1
TGGAGCAATAGAGAAGAAGAGAACATTGGTTCAACTCTCTTGGAACGTCTTCCACCTTGTCCACCTAATGTTCGACTTGCAGTGTTGGATTCACTTTATTTAGAAGATCGTCAATCTAAAAATTATCGTGAATTTTTCCATCCCAATGCTTCTCGCTGTTTTCATCAAGCAACGTTCACCAGACAAAATCAAGATTCTGGTCAGCAATGTTGTTACTCTTCTG
>c100960_g1_i1
GCGGGGGATACCATCAGACACTGGCCTAGCTCCACTCCTAGCTGGATTATTGAAAGCATTTGTAGCCAAATCTAAAGCCAAAGCAGTGTGTGTCCATCCTCCACGATATCCAATATCATTAATAGCTCTAGTGACTCTCCTGTTAGTTAAATGTCTATCGAGATCAAAATCTTCCCTTGCACCAGTTGAAAAGGTGAAAACACCAACTCGGGTGAGA
>c27173_g1_i1
GTCGGGCAGTAGCTACGTAGCTCACAGAGCTCAGTATTTCAGTTAGGTTTTCTCTCTAGAATAGATTAGCGAGTCCTCTGGGCGCTCGGGTGCAAGTAGTCAGTTGTATCATATAATCACTGTTTTTGCTGTTAATTATTCTTTCCTGTGGAGTGTTGATCTCCACACAGCAAGACCTGGAAGTGTTCCAGCAAGAGCCAGTACCAGACCCCTTTAGATTGGGGGATAGATATCCTGATCGTGATGAGGTTGTTGAGGTCAGACCGATCAAACTGCGGTTGAAAAGAACATCAAGAAGGTTTAGTGAAACAATCATCAGAAATACCAACAATGATTTGGACTATGAAAATGATGATGCTCGCCTGATGACTTCACGGCTCAAGTCTCGTTTAGACATTTTAGGAAATCTGTATCGAAATAGGTATAGAAGGAAACTTACAGTTCTGCTTACCTATGCAGAGGAAAATAATCCAGCTGTTACTGATCGAAATTCATTACATTATGAAGGTCGAACTGCTAGAATCACTGGTAGATCACGCAGTGAATTAAGCATGATATTAACCCTAGCTGTCCAGGCTGGATTTGATTGGGTGTACTACGAAAATGAAAACTACTGTAGAGTTAGTGTCATTCCTGATGGTAAGATGCAATTGTAACTAGATAGCAGCTAGTTGTATATTTATTTTCTTGTAAACTGATCACAAATAAACTTCATATTTTACATGGA
>c102444_g1_i1
AACTCATGCTGTGCTTGTAGCTTTAAAGAGGGCACAGTCAGAACTGGCAGCTCATCAGAAGAAAATTCTTAATGTGGACAATCACGTTGGTATTTCCATTGCTGGTCTCACTGCTGATGCCCGTCTGCTATGTAACTTCATGCGGCAGGAGTGTCTCGACTCTCGCTTCGTCTTCGATCGCCCCCTTCCAGTTTCCCGACTGGTCTCTCAGATTGGAAGCAAAACCCAAATTCCAACTCAGCGTTACGGGCGGCGACCATACGGCGTTGGGCTGCTCATTGCTGGATACGA
>c102844_g1_i1
ATGCAGGAGTGAGATGTAGTGGAACTCAAGTTGTACCAGTACGCTTATCCAATGGTCTTAATAACAAATCAGGAAGGGTAGAGATTTATATTAATGGACAATGGGGTACAGTGTGTGATGATGAGTGGACTTCAAGATCATCTAGTGTTCTATGTAGACAATTGGGTTTAGGAAATACAGGAACATTTTCTCGTTTTGACAGTG
>c103979_g1_i1
AACTTCTCCCCGAGGTTTGTCATGACGTGACGTAATTCAGCAGCACTGATGTAGCCGTTCCCATCCTTATCAAAAACACGGAATGCTTCTCGGATTTCCTCTTCGCTGTCTGTGTCCTTCATTTTTCTAGCCATCATAGTAAGAAATTCAGGAAAGTCAATCGTTCCATTGCCATCAGCATCGACTTCATTGATCATATCCTGCAATTCTGCTTCCGTTGGGTTTTGTCCAAGCGACCTCATAACGGTGCCAAGTTCCTTTGTGGTGATGGTACCATCCCCATCCTTGTCGAATAATGAGAAGGCTTCTTTGAACTCTGCAATCTGCTCTTCTGTCAGTTGGTCAGCCATTTCGGAATAGTCGCGTTAGTAT
>c13466_g1_i1
ATGATGATGATGATGATGATAAATGGCATGCAAACAAGTAGAGTCAATACAGGAAAGTATAATAAAAAATAATAGCTAGCTAGCTATATACTAAATATAGCTCTGTAGCTAATTAGCTATATATAGCTAGAAATTAAGCCTCTGTTTATCCACTACCAGAGTTAATATCAGTCAATCCACGGGTAGTAAGGGGTGAACAAAACCTACCCATGAATAGAATGGCACCTGTAGTATGCTCATTGATTAGAATAATGAAAGGATGGGAAGCTTTAAAAATTGGTGGAAAACTGACAGCTTTAAATGTAATTCCAGTAACAGCAGCGGCTTCTGAACCTTTCTCATTCACTTCTAGCACTGACTGATGAGATACTTTAGATAGCTGAAGATTATGGTTTTTCTTTAGAATAGTTGAAAATCCAGTAGCCGGTGGCATCTTTAATCCCATTTTAGATAAGAGAGAATCAACTGGCAGTTCTTGTTCCAAATTAAATTTGGGGAGTATAATATCAATGTTACGACTAATTCCAAGTAGGCAATGATTAATACGCTGAAATAAGTCACCACTACTCAACTGTACTTCTACTTCTTTCATTGAATATGATCGTTTTGGTAATATAACTGTCATTGTAATGTTACGATTAACATAAGCCAATCGAATAGCAGTCAAGGTGGACATTTCACAATAAGGGACAGTTTCCCTCTGCTCCATATATTGTACTTTTTCAACTGGCCCCTCACCAGTACAATTTGTACTGTTATCATGGCAAATGGGGCAAGTTATAAAGTCTTCA
>c14026_g1_i1
TCGTCACCAACTGGGATGACATGGTGAAGATTTGGCATCACACTTTCTACAATGAATTGAGAGTGGCCCCTGAGGAACACCCAGTGCTGCTGACAGAAGCACCTTTGAATCCTAAAGCTAACCGGGAGAAGATGACACAGATCATGTTTGAGACCTTTAACACTCCAGCTATGTATGTTGCCATCCAAGCTGTGTTGTCCCTGTATGCATCTGGTCGTACCACTGGTATTGTCATGGACTCAGGTGATGGTGTAACCCACACTGTGCCAATTTATGAAGGTTATGCTCTACCCCATGCCATTCTGCGTCTGGACTTGGCTGGACGTGACCTGACAGACTACCTCATGAAAATCCTAACTGAGAGGGGGTACAGCTTCACCACCACAGCCGAAAGAGAAATCGTTCGTGATATCAAGGAGAAATTGTGTTATGTTGCTCTAGACTTTGAGCAGGAGATGGCCACAGCTGCCTCTTCTTCATCATTGGAAAAGAGCTATGAGCTGCCTGATGGACAAGTCATCACCATCGGCAATGAGCGTTTTAGATGTCCAGAGGCACTCTTCCAGCCATCTTTCCTTGGTATGGAATCCTGTGGCATTCATGAAACCACTTACAACTCTATCATGAA
>c14591_g1_i1
TGATTTGGACAATTATCCTTCGCTTTGCTATCCAAGACATCTCGGTAGAAGAGTTGTCTGCTAAAGAAGGTCTGCTGCTGTGGTGCCAACGTAAAACTCAGCCATACAAGAATGTGAATGTTCAGAATTTCCATGTGAGTTTCAAAGATGGCTTAGCGTTCTGTGCACTAATTCACCGACACAGACCTGAGTTGATAGACTATGACAGCTTAAAGAAGAGCAATGACATATACAACTTGAATTTAGCTTTTGATGTTGCTGAGAAACACCTTGATATCCCACGCATGTTGGATGCTGAAGATATTCATGCTACCCCTAAGCCAGATGAACGTGCCATAATGACCTACGTGTCTTCATACTATCATGCATTTTCCAGTTCTCAGGAGGCTGAAACTGCTGCCAAACGTATTGGAAAAGTGTTGGATGTGAACCGGGAGAATGAACGAATGATGGAAGAATATGAGCAGATGGCCG
>c35582_g1_i1
TTTTTTTTTGTGGTGCATCAAAAATAATACACCATTTGATTTTGAAACACATCTACAAAATAATTGCTATACAATTGTGAAAAATGCAGTTAGGAAATCTAGCCTGTTACAACAAGGAAAAATCTAAAATGCAACAAAAGAAAGAGACCAAATTTCGTCACGTGCACAAACTAGTTTCAGTTTTTATCACTACAAATCACAGTTCACTTTCGCCATACAGAGCAGTGGAAAATGACTGGTAATCCAATGCTCCTTCTGGTGCCCCCTCTCCGGTATAAGGCGCCATACGTGATATGCAGTACTCTGCCTGGTCCTCTGGTAGCTCACGGCGAAGTTCATCAGCAGTAATGTAAGGCTTATCTCCAGCCAAAATCTTGAAGGAAGCCTTGACTTGGTCGGCAGTATCTTGATCGACTGTTTCTTTAGTCATAAAATCAAGGAATGTTTCAAATGGAACATATCCTGTGTTATTTGGGTCGATTTCTGCCCAAATATTTTCAAACACAGGATCATTGGTTGGATCACTACCCAACTTGTAGCCCAAACTGAGCAAAACTGAACGAAACTCATTTTTGTCTAACTGACCTGAGTGGTCCTTGTCAAAGTGGTTGAAAGAAGATCGGAACTCCTTCATCTGGTCTTCACTTAGTCCCTTGGAGTCACGGATGATAATCTGGTTCTCCATCTCATTGATGGTACGGTTGATGGAAGTGTTCAGCTGGTGCCAGCTGGAACGCAGCATCTCCATTGTGTAGGAGGTGTGGACATTATCAAAGATCAGGGCTCCCTGTACAGCCTGATTCAGTGTCTCTAAATCGTCCATCTTCGATTGAGCAGATGCCACTTGACCCTGAAACTCTTTCAGGGCTTCTAGCTGGTCCTCAAGTGTACCACCTTGTAGACTCATGTTGGCCAGAATTGTAGCCTTCTGCTCAAGATAGTCACCAGCTTTATTAGCCAGTGCAGCAAACTCCTTACGAAGTTCCTCATTTTTGAGTTGTTTCTGGTGTTCGTCCTCCAATGCTTGATCCCTTTGAGGAACAAGGTCCAAAATTGCACACCATTTCTCATAAACAACCGTTGGTGTTAAGGTAGTATAAGGATTTTCTGTGCTTCCCATCTCAGCCATTACTGTGGCAAAGCCGTTGAGTTCATCATAATTGTTGCTGGCCTCTTGAAGAGCTTCTGCTTTGAACAATTCATGTTCAGCTTGCAGTTGCTCAGCTTCCTCGATGGAGTGAATGTTAAACCTGTCTTGAAGATCGTCAGCTGCATTGTCCATCCAGTTGTTGAATAGAGCAGCTTTCTTTGCAAACTTCAGCCTCATTTCATCCAGCTCTTGCCTTTGTCGGATGGTCTCCTGGATGGCTTCCTTACGACTGGCAGAGAGAGAATTAAGATTATCAAGGTTTGCCTTGATATTCTGTAGTCTATCATTGACCAAGTCCACATTCTGATAACCAAGCTCATTCAATTCTCTTGCAATGTCATTCAGTAAGTCAATACGTTCCTTGTGTGCATTAAGATCACTCTCAAGAGTTTCATGCACTTTAAGCAAAGCCATAGCTTCAGCCAAACTGGCACTTTGCAGGTCCTCTCTTTGCTCAAGTTGATCGCTCTTTCCAGCCATCCAGGCCTCAAGGTTTGATGCCTTGTGGTTAAACCGTGCTGCCAAGTGCTCCAGACGTTCCAACCTTGTAATCTCATTCCTTAAAAACTCTTCATATTCTTTCTCAGCCCCTTCCATTATTTTCCAAGCAGTTGAAATATCAGTAACAAGACGGCCCTCAGATGGTATGAATGCTGGTCTGTTGCTGATGCGCAGTTTGGTCTGCAGTGTGTGAAAATGAGCTTCCAGTTTACCCTTCTCTTCACTCTTTGGCGGTTTAGTAGTCTGAGCATAATTCCGGAACTCTTCCAGCCTTTCCTGTGCACTCTGAAGAGTTGCCTCTGGTGACCTATCATTCAACCATGGCATAGTTGCTTGAATCCATGCCAATAAATCAGATCGGA
>c18914_g1_i1
GAAGAAGGAATTATGCCCGGAAAGCAAGTCAGTGCTGCCAAGAAAGGCGAGAAGAAGGCCGGTGGAAAGGCCAAGATGGCAACCACCGACACCAAGAAGAGAAAGAAGAGCAGGAAGGAGACCTACTCAATCTACATCTACAAGGTGTTGAAGCAGGTCCACCCCGACACTGGAATCTCCAGCAAGGCCATGAGCATCATGAACTCGTTCGTCAATGACATCTTCGAGCGAATCGCCATCGAAGCCTCCCGGCTTGCTCACTACAACAAGAAGTCGACCATCACCAGCCGGGAAATCCAGACAGCTGTCAGGCTTCTTCTACCGGGAGAACTTGCCAAGCACGCAGTGTCTGAGGGCACCAAGGCTGTCACCAAGTACACCAGCAGCAAGTAAATTGCTTGCTCGGCGTACACCCCAAACGGCTTTTATAAAAGCCAC
>c69201_g1_i1
AAAAGAGCGGTCAACGAATGTTAAGATATCCTCTCAATCATCTTCTCAGTCTCATTTGAAAAGGAAGAAGAAACGAATTGAGTCTTACTCCAGTTATATTTATAAGGTGTTGAAGCAAGTGCATCCTGATACTGGAATCAGCTCTCGTGCAATGTCAATTATGAATTCCTTTACTAATGATGTGTTTGAGCGAATTGCAGTTGAAGCATCTCGTCTTGCTCGTTATAATAAGAAACAGACATTATCATCTCGTGAAATTCAAACTGCTGTTCGATTACTCTTACCTGGAGAATTGGCCAAACATGCTGTTAGTGAGGGAACTAAAGCAGTGACTAAGTTTTCTACATCTTCTTCATAAAATATCCATTAATCAATCGTTTATTTATTAAACTCCAAATCGGCTTTATTAAAAAATATTTGGTCTGAGGATGTATGAA
>c1963_g1_i2
GGCAGAGCTTCGAATTGACCATCATTTCTACACCACAGGAGAGTTTTGGATAGGATTGAGATCCATGAATTGCCTCACTAGTGGTGGAGAAATGATGGGGGCAGAGCTTCGAATTGACTATCATTTAGCTAGTGGAACAAAATCCTACCTTCATTATAATAAATTTGCAATAGGATCAGCGGAGGACCAGTATCCATTAAACATATCAGGATTTGATAGTATTGGAGTCACTGATCCATTTTCTACTCTTCCACTGAACGGAATGAAATTTACATCACGTGATCGAGA
>c20021_g1_i1
ATCCTCCAGAGCTGGGCTGCAGTTTCCAGTTGGTCGTATACACAGACTTCTGAAAAACAGAACTACCCGTCATGGGCGTGTGGGTGGTACAGCAGCAGTGTATACAGCTGCTATCTTGGAATATCTGACTGCTGAGGTTCTTGAATTGGCTGGAAATGCTTCCAAAGACCTTAAGGTGAAGCGTATTAGTCCACGTCACTTGCAACTTGCCATCAGAGGTGATGAAGAATTGGATGCTCTTATAAAAGCAACTATTGCTGGTGGTGGAGTCATTCCACATATACACAAGTCCCTCATTGGAAAGAAAGGACAGCAGAAAACAGTCTAGGCAGAGTCAGGACACCAAGAACTGATCAGACTTGTGCCGCGTTCTTCTGGAAGCTATTTTTGACCAGTTTTCACATTCATCCAAGACTTAAATTCCCATTTCAAAGCAGATGCTTGGTGGTTTTAATGTTACCATGGCTTCCAAGAAGCCAGTTCTGATGGACTCTGGTTTTACATTTTTTTTATATATATATGCAAG
>c21396_g1_i1
AAAAACCAATAGTATCACCATGATTTGTGTAAGAGCTCCCACCAAGCTGGACAACACTGTGAGGGTAGCTTCTCCAGTACAATACTATTGACTGAATAAAATCATAAATGTCCTCAGATGCATTGATGACCATACAGTGCTAATTGTTCATTCCAGTTATCAATTCTGAGCCAAGCGCCAACAAAAGAGAAGCCATGCCAATGTGATCTTCCTGCACAGGTACATTTGTTAATGTTGAAAGGGTCTGTCCCTTTAGAAGCATTTACGGTGGACAATTGAGGGGCCAGACTCATCATACTCCTGCTTGCTGATCCACATCTGCTGGAAGGTGGACAGGGAAGCCAAGATGGAACCGCCAATCCAGACAGAGTACTTGCGCTCAGGGGGGGCAATGATCTTGATTTTCATGGTGCTGGGGGCTAGTGCAGTTATTTCCTTCTGCATTCTATCAGCAATTCCTGGGTACATTGTGGTACCACCAGACAGAACAGTATTGGCATAGAGGTCCTTACGGATATCTACATCACACTTCATAATTGAGTTGTAAGTGGTTTCATGAATACCGCAGGATTCCATACCAAGGAAAGAT
>c22072_g1_i1
ACCACCTTCTTTTTTCCTGATAGTATGGTACATATACATACATAACATTCACACAAATCTTTTCTTTATAGTTACTCGTCCGGATGTAAGTTTGACCACTTCTGGCCCTCCAACAGTGGGTCAGCCATTAACATTACGGTGTTCAACTTCTGCAAGAGGTATTATCAGTCCAGTGAACATTATATGGTTTGAGAATGGCCAAGTAATTCAGAGGATGCCTAATGTACAACCTACTGCAATAAATAACTCAGCAGTGTTCACAGATACTTTTACAATCCCAACATTGACTGTACTTGATCGGGGTAGAATGATCCGTTGTGACATATCAATTCTTCTTCGTGAGATACCAATAACAGCTAGTAAAATCATTACACTGGATGCTGTTGGTAAGCTTTTAGGCACTAAATTTTATGTAGGAGTGTATGAAATTCCTGTAAAGGAGAAAGTTTTAAAATTGTCACCTTGATTGTTTATGATTAGCCACATGTGTCTTATTAAAGTAGTTTCAATTTAATTAAGTAGATTTACAAATCTTGCAGTATTAGATCTATTCAACAAATAATTGGTATTGTACTCGACTAAAGATATTGTGACACCATCAAGGAAAAGTAGAATCAATAGTATAGCTGTTGATGTTGTTTCAGTTTGTGTGAAGCATTAATCAGTATTTTGTATTATGCACCTTATGTGTTTACATAGTTCCTACTCCCATTATCAATGTGACAGCCCTTAATACCCAGACAGTGGGGCAGTCACTAACACTGAATTGTAATGCGAAAGCTATAAGTGGTATTCAGTCTATAAGAGTGGACATTGTGTGGAGTAGCAATGGTAGAGAATTGAGAAGGATAAATGAAGCAACGGCTACTAG
>c23124_g1_i2
AGTTTCCATAGTTATTCTTTGGCATTTTTGTAGCTGGAGATGATTACGATGCTGTGTCAACAAATGTTACATTTTTTGCTGAAAGTACAACTCAAAGTTTGGCAGTTTCTCTTGTGAATGATTCTATACTCGAACCAACTGAGCAGTTTGATTTAGTAATTGTAGCAATTCACATTACAAGAGAACCAATCCCTTCTGTAATAATAGGATCGCGTACTGTATCTCAAGGGATTATTTTAGATAATGATGGTAAGTCACTAGCATGCATTTACTACCCTAATGAAACAACTCTTTA
>c26034_g1_i1
GTTCGAAGAGAATGCACTGACACAGCTCCTACGTGTGATCAAGTGTGTAAGGATACAAATCTGAGAGCTCAAGATAGCCAAACAGCCAATTATACTACATGGACATGCATTGGATCAATACATGTTTATTTTAATCGTCCTGCTACTGGTGATGGTGCCACTCCAATGCTGGGACTAAAGCAGTACTACTATGGATATAATCAGTGTGGTGGAGGGCCTGGAGGCTGTGGACCAAATTACTGCTGTTGTGTGCCAGTATAATTAGCTAGCTACACCAAACTGTCATGTCAGTCATACATAGCTAGCATTATTGTAAGCCATGCACACAATATAGCTACATAGCTAGGTAGCTACATAT
>c27354_g1_i1
GTTGTTTGGTGTGAAGGCGAAGCTGTTTAGGCTCGCTCTCCACGGATGCGCCTGGCCAGCTGGATGTCCTTGGGCATGATGGTCACCCTCTTGGCATGGATGGCGCAAAGATTGGTGTCTTCAAAGAGACCAACGAGGTAGGCCTCGCTGGCTTCTTGAAGAGCAGCGACTGCTGAGCTCTGGAAGCGCAGGTCTGTCTTGAAGTCCTGGGCAATTTCCCTGACCAGACGCTGGAAGGGCAGCTTCCTGATGAGAAGCTCGGTGGACTTCTGGTATCGCCTGATCTCTCTGAGGGCGACAGTTCCAGGCCTGTAGCGATGGGGCTTCTTCACTCCCCCGGTGGCTGGGGCACTCTTCCGTGCAGCCTTGGTGGCCAGCTGCTTCCTTGGAGCCTTTCCTCCGGTTGACTTGCGAGCAGTTTGCTTGGTACGAGCCATTTCTTCCTCTTCACGTTCGTTGAAAC
>c34006_g1_i1
TTTTTTTTTTTTTTCTCATTAATAAATTCATATTTTGCCACAATTATGACGGTACAGCTTATTAAATACTTTTGTAAATGAAATAAAATACACGTAACAGAAAAACAATATACAAGTTTAGTCACTTAAGCCCTCTCTCCTCTTATTCTTCTAGCAAGTTGAATATCTTTTGGCATTATGGTCACGCGCTTGGCATGAATAGCACACAGATTTGTATCTTCAAAAAGTCCCACCAAGTAAGCTTCTGAGGCTTCCTATAAACACCGACAACTCTTTATACTCGGTAACGCATCTTTGATAGGTTTTCTCACCTGTAGTGCACCAATGGCGGCGCTTTGAAATCTCAGATCTGTTTTAAAATCTTGTGCGATTTCTCTTACTAATCGTTGAAAGGGTAGCTTTCTGATCAAAAGTTCTGTGGATTTCTGATACCTTCGGATTTCTCTCAATGCCACAGTTCCCGGCCTGTATCTGTGCGGTTTTTTGACACCGCCGGTGGAGGGGGCGCTCTTTCTGGCAGCCTTTGTTGCCAACTGTTTTCTGGGAGCCTTTCCTCCTGTAGACTTCCTTGCTGTCTGTTTTGTACGGGCCATTACGATACACTAATAACACTACTTCACACTTTCAAAATCTTCTTCACTCAAATGACTAACTACTTTATACGAAATGATAACAGAAAAAAAA
>c34006_g1_i2
TTTTTTTTTTTTTTCTCATTAATAAATTCATATTTTGCCACAATTATGACGGTACAGCTTATTAAATACTTTTGTAAATGAAATAAAATACACGTAACAGAAAAACAATATACAAGTTTAGTCACTTAAGCCCTCTCTCCTCTTATTCTTCTAGCAAGTTGAATATCTTTTGGCATTATGGTCACGCGCTTGGCATGAATAGCACACAGATTTGTATCTTCAAAAAGTCCCACCAAGTAAGCTTCTGAGGCTTCCTGTAGTGCACCAATGGCGGCGCTTTGAAATCTCAGATCTGTTTTAAAATCTTGTGCGATTTCTCTTACTAATCGTTGAAAGGGTAGCTTTCTGATCAAAAGTTCTGTGGATTTCTGATACCTTCGGATTTCTCTCAATGCCACAGTTCCCGGCCTGTATCTGTGCGGTTTTTTGACACCGCCGGTGGAGGGGGCGCTCTTTCTGGCAGCCTTTGTTGCCAACTGTTTTCTGGGAGCCTTTCCTCCTGTAGACTTCCTTGCTGTCTGTTTTGTACGGGCCATTACGATACACTAATAACACTACTTCACACTTTCAAAATCTTCTTCACTCAAATGACTAACTACTTTATACGAAATGATAACAGAAAAAAAA
>c27518_g1_i1
TTTTTTTTTTTTTTACCAATAGGTGTTAATTGTATTTTTCAAAAGTTCAACTCAAGTATTATATTAATACACATTAATTATTACAACACAAAAACTGTTATAAACTAACATTAAGAAATTTCACCCCAAAAGTTATTTACTGGTCATCATGGCCACAAATTCTTGATAGTTCACTTGACCGTCACCATCTACATCAGCTTCACGTATCATCTCATCGACTTCCTCATCAGTCAACCTCTCCCCAAGATTTACCATCACGTGGCGCAACTCAGCAGCGCTGATGAAACCATTTCCGTCTTTGTCAAATACCCTAAACGCTTCACGTATTTCTTCTTCAGAATCGGTCTCTTTCATTTTGCGCGCCATCATAGTTAAAAATTCTGGAAAGTCAATGGTGCCATTTCCATCAGCATCTACTTCGTTGATCATATCTTGCAATTCTGCTTCTGTAGGATTCTGACCCAAGGAGCGCATAACAGTACCGAGCTCTTTAGTAGTAATCGTACCATCTCCATCTTTATCGAACAGAGAGAAAGCTTCCTTGAATTCTGCAATCTGCTCTTCGCTCAGCTGGTCAGCCATTTCAACACTCGTCAACGCTACGATCTGTCAACAAGAAAAACGAACATCGTTTACAATTCCG
>c27773_g1_i1
GGCCAGCTGGAGAACCTGGAGAAGTTGGGGGGAAAGGTCCAAAAGGAATGAAAGGTGAAGTAGGACCCAATGGCAAGCCTGGAAGAGCTGGAGAGCCTGGGCCAGCTGGATACAAAGGAAAACCTGGTGATGATGGACTTAGAGGTGAAAATGGTCCAGAAGGACCCAGAGGGCCACAGGGACCACGAGGACCCACTGGATCACCTGGAGGTCAAGGTATTGAAGGATTCCAAGGCGCACGTGGACCACCTGGTCCAGGAGGCAAACAAGGTCCACAGGGACCTCCTGGTGATGACTCTATTGAAGATGGAGAACCTGGAATTCCTGGTCCTGAAGGCCCACCAGGAGCTATCGGTCTACCAGGAAAGCCTGGTAATGTTGGGCCAGTTGGTCCTAAAGGTATGAGAGGAGAGCCTGGTCCTAAGGGGGTTACTGGCCAGAAAGGAGAAGCTGGTGCAAGAGGACCCACTGGAAATCAAGGTGACAAAGGAGAAGTTGGTGATAAAGGCTTACGCGGACCAGATGGACCACAGGGGAAGGCAGGCAACCAAGGAACTGATGGATCACCTGGAGTTCAAGGGACTCACGGTGCACCTGGCTTGCCTGGACCACAGGGATACAAAGGGGCACGTGGTGCTATAGGAACTAATGGACATCCTGGCCCAGCTGGTCCACCTGGAGCTTCAGCTCCTTCAGCTAAGAAGTCTTTCTTTGCCAGCCAGAGTACAGTGGAAGAATTAAACATTGATCTACCAGTGGGATATCAGGCTGATCAACACATGGCTACATTAATGGAGAAGATCAATAGCAGAGAAATGTCAAAGGGTACCAAGGAGAGTCCAGCTCTCTCTTGTATGGATATCTATACCTGCCATGGTGACAGCTTCAGATCTGGTCATTACTGGATTGACCCCAATGAGGGATCCAGCAAGGATGCTTTCCAGGTCTACTGTCAGGGACCAGAGACTTGTGTAACTCCACAGCCATCCAACACTGCCAACAAGGTTAACTTTGAGAATATTGAAATATCACTTCGCTTCTTGAAGTTGAAGTACACTAATGCTCGCCAGAACATCACTTATGACTGCTCCAATGGAAAGGAAGCATATGAGAATTTTCAAATATTGGCCAACAATGGAAACATAATCAAATATGGTGACAAACAATTGAGAGTAGTGTCAGAGCCTGGTCAATGCCCAGTGGTATTAGAAGTCAGCACAGAATCACCACAGACCAGTTCCAACACACTACCACTGACCACTATCATCACACAACACTCAGCTACCAAGCCAGAGAACTACCATGCTGGTCCAATATGCTTCTGGTGACACTAGTATTAAACTACTCTCTGTGAACTGACGTCTCATTATAATTATGTGGTCACATTTCTATATATCATAATGCTATAATAAGTGTCATTATTTAATTTAATAAAAGGTTTTCCTGCAACTAAAAAA
>c28179_g1_i1
GACATAGAAGGGATTTAGATGACATCAGTTAATCAACTGGTGTGTCTCTCAAAAGCTGTTGTCGTCAGTTTGACAATATTAAGCAGGTACTAAAGGCTGTTGATGACCTTGATGGTTCTTTGGTAGACAACATCAAATCAGAGTTTCTTCTTCCTGATCATCTTGCCAAGACTTATGCCTCTGTGGTTTTTATGAGTGCTAACAAGTTTGAGACTGGAAAGAAAAGGCTGGCTTACATGACTGTCCCCGATTTCACATACTGTGCCAGTTTAATGATTGAATATTGGACAGTAGGATCAGATAGTGCAAGTTTTAGAGCTGTTGATGATGACTTAGAATTGGATAAGGATTTCTTGCAGGAATTGCATGATTTAAAACTATATTTGACTGACCGTGTCTGGGTAGATCGTAGGCAACGATTTATTCTGAAAGATCTGAAAAAGAAACAACACCATAGTGGATTTATTTCTACAGTGGAATCAAATTTTAAGACAATTCATAAAAATATTGTTAGTTTTGGGGCATCATTGCTTCATTCTAGAGACTTGAAAGATTTCTTTGTGGATTTACATGAAAAGTTGATAGAATACTTCATGCAAATTCCATGGAGCAAGGTTCAAGTAGAGATTTTTTTAACTAGCTTTATTGACACTTTTCCAGAATGTGAGGTTGCTCATGCCAAAGCCACTGGTAAACCTAATCATAAAGAAAGGCCATGGAGAGTGGTGTGTAGCCGCTACTATGTAACTTTAAAGAATTGTATTTTGCAATTATATCACAACTAACAAGTTATAGACATTAATGTTCATAATTATTGTAAAATCTCAATTTATACATTCAATATGGTTAATTACAGCAAGTTAGACATCAAAAAAGAATGTGATACCTATTGGATGAGTACAAGTGGGTAAAAGGGTATAAAACATTAAATTTTGTTTTATGTATACTTTGCATGTAGAGTAATAATTACTTCACATATAGTGCTATTTTGGTGACAACTATGTTCTCATTGGATGCTGGCTGGTCATGACAGAGACGAGCTTCAATATTATCAACTAGGGGAGCAGGAAAACTACGGTAAAACCAAGGCATGCCTGGTCTGGTACAGCAATTATTGTTGTCTGTACATCCATATCCATCCCACAGTGGATGTTCTGTGTAATAAGTTGAATGGTCAAATGAGGTAGAAGCACCTGAATCACAATAGTAGTGGTCAAATACATATGATGGTGGCTTTAAGCCAGGATAGGCTGCACACGGACAATTCCAATAGTTGCCTTTACTGGTTGTTCCATGGTCCATTAAGCCTACAGCATATGTCCAGATATGTTTACGTATAGGAAATGGTTGAACAGTTATTGATATGCCGTCAACATAAGGTGCATTGATTGATGGATTGTTGTAGGCAGGCTGGAAACCATCCATAGCTCCTTTTTGATATCCTTTAACATAGCCACATACTTTATGATATTCGATGTTGTGTGTTTTAAAAAACACTTGATTGCATCCTACATTTGTACTCATGCAGCCAATGTTTTGTATCGGTAACCAAGCCCCAGGACAAGTAGAATTGCTTTTTGTAGCATCAAAGTTTACCACTTGTAGCCATCCACCTGTAGACCCATCACACTGCAGCTCCATGTTACATACCACTTTAATAGCCTTATCAACTTCTGGGCTATAGATCCAGTAATCACCAGTGTTACCTCTAGTTGCTGCATTATTCTGGTAAATATCATTGCAGGATTTACCAGGGCTATTTTCTTCTTGCCCCAGTGTGTTAGGTGGCT
>c29357_g1_i1
TGTTTACAAGTGTGCATCAGGCAATGGTGATAAGTGCCCACCACAGAATGAGACCATTGAAGGTGATGATGGTGACCCTGACTTTGATGGACTACCTACATTGTCCATTTGTTGAAGGATCAGATGGTGCACCTGGGTTAGAAAGACAACAAGGACTTCCAGGCAAGCAAGGTCTACCTGGACGACCATGAATTAGAAGCTCATCAGGTCTAAATGGACGCCTGTTAAACCTGGACAGAGAGGAGATGACTTTATCAAGGTGTGTCCAGGCAGTGGCCCAAGAGGAACACCAGGTGATGTAGGATTTCCTAGTCATAAGGGAGAGCCTTGTAAGCCCCAACTAGGAGTACCTGGATTTCCAGGCTTTCCTGGCATTCCAGGAGAAAATGGACAAGATGGTGTCCCTGGTAAACCAGGAAAAGATGGACAAAAGGGAGATAGGGGAGAAGGAGACATTTCTAATGAAGATTTTGTGAGATACAGGAAGATCTTGTTTGAGGTAATTCAGAAAATTGAAGGAAAAAAATGCTGTGTTGCACGAAAGTATTTTAAATTATGACTAAGATGATCAAATGATCTTAAAAAGATTTGGACTATATGTCTTTTATTTTGTACTGAAT
>c29680_g1_i2
ATAAGTTACAAGTTAGGGGGCTGTTCTTATTGGTTATGTGACTGTTATGATGTCACAGGTGGATCACAATGTGATGATCGCTTACAATGCATTAATGGAGGTCACTGTATCAGCTACGATCGTAGTGACGTTTGTGTATGTCCTAAAGGTTACCATGGAAAACACTGTGAATTTGCATGGTGTCACCCAAACTGTGAAAATGGTGGATATTGTGTGAAGCCAGATAAGTGTCGATGTCGTAAAGGATTCACTGGTAACCGCTGTCACAAAGCAACTTGTCATCCAGAATGTAAGAATGGCGGTAGATGTGTCAAAGTAGGAGTGTGTCAATGTAACCCCCCCTACCACGGGGCACGTTGTGAACAAAGAGGACACATCATGTTCACACATAAACCACGGAGAAGTGTGTGTGTCTCTCCATCTGAAAATGTTGTCTTACGTTGTGATGTTATGGCAACACCGACAGCAAAGATCACATGGTTAAAGGATCGCACGAGAATACCAAAGGCGGACAACCATTACCTCATGCTGCACCAACAGTCTAGTGATGCTGTATCATCAGTTTTGTTGATTTATGATACCACAACAACTGACAGTGGATGGTATACTTGTTTGGCTTCCAGTTCAGCTGTCACTCGGAGAATTCATACTCACGTCACTGTGTCTCAATGTGGTGATTCATTCAGTGGTAACAGCATTAATGGTGACGATACAGAGGGTGAAGATGATAATTATCAAGATGGCAACAACTTTTGATTGATTTGAATACTCTGTGCACCCAGTAACCCTTTCCACCTCGTCCATTCTAACCAAACAAATGTAATTATTCTTATTTTGTATGATTGACTTATTTTTGTATACTGTATGTCACCAAGGCAACATTTGGCAACATTTATCACATGAGTTATGTCATTTGATGTGTTTATTTAGAGTGTGTGTCATGTAAACATTGTGTGTTAGAGAAATTTTGAATTATGCAAAGATTAGTGGAACAACCAATAAACATAATGTTGA
>c29680_g1_i3
CTAGCTGCAATAGCTGAAGCGATGAAGATTATTATTTACTACTACTTCCTAGCTGCATTGCTATTAAGCTACAGAGTGGAGTGTAGCGGTATTAACGTTGTGCTGTCACCCTCCGAGTATTATCGGCTAACAGGGAAATGGAAGTTAGATGGAGTTGCACTGATGAATAATGGTATTACCACCAGTGAGCTGATATTAGTGCCCGAGTGTGTTCATACCATTACTATGAAGTGGTACTCTTCACATGATCATCTTCAATACACTGTTGCTGCCCTTCATTCTAATGAAGCAGAAGTACTCCCTGTAGTAGTCACTAATGTTCCACGGTGGGGACTGGTGCCATTATCATCTGAATCTATGTCATTAGAGTTTAGATGTAACGGATCAGGTGATGCCAGGGTGGATGTTACCATTGCTGTCAGCAACCGCAGTCACCATGCTACTGTAGCTACTCATCATACCTTCTCACTGACAAAGAGATGTGGTGTTTGCCATGACAACAGCGGCAAATCTGGTGGATCACAATGTGATGATCGCTTACAATGCATTAATGGAGGTCACTGTATCAGCTACGATCGTAGTGACGTTTGTGTATGTCCTAAAGGTTACCATGGAAAACACTGTGAATTTGCATGGTGTCACCCAAACTGTGAAAATGGTGGATATTGTGTGAAGCCAGATAAGTGTCGATGTCGTAAAGGATTCACTGGTAACCGCTGTCACAAAGCAACTTGTCATCCAGAATGTAAGAATGGCGGTAGATGTGTCAAAGTAGGAGTGTGTCAATGTAACCCCCCCTACCACGGGGCACGTTGTGAACAAAGAGGACACATCATGTTCACACATAAACCACGGAGAAGTGTGTGTGTCTCTCCATCTGAAAATGTTGTCTTACGTTGTGATGTTATGGCAACACCGACAGCAAAGATCACATGGTTAAAGGATCGCACGAGAATACCAAAGGCGGACAACCATTACCTCATGCTGCACCAACAGTCTAGTGATGCTGTATCATCAGTTTTGTTGATTTATGATACCACAACAACTGACAGTGGATGGTATACTTGTTTGGCTTCCAGTTCAGCTGTCACTCGGAGAATTCATACTCACGTCACTGTGTCTCAATGTGGTATGTCATTATTACCTCCCTATTTTGTCCACAGTGTTCTAATGACCTTCGGGAATAGTTTGTTACTATTATTGTTACTATGGAAACTTATAGCATATGTGCCTGTTTGATATAGTCATATAGTTACAATAGTGTGTTGTGATTACCCCCTCTCCCCTGGGGAAATATTGTTATA
>c29680_g1_i1
CTAGCTGCAATAGCTGAAGCGATGAAGATTATTATTTACTACTACTTCCTAGCTGCATTGCTATTAAGCTACAGAGTGGAGTGTAGCGGTATTAACGTTGTGCTGTCACCCTCCGAGTATTATCGGCTAACAGGGAAATGGAAGTTAGATGGAGTTGCACTGATGAATAATGGTATTACCACCAGTGAGCTGATATTAGTGCCCGAGTGTGTTCATACCATTACTATGAAGTGGTACTCTTCACATGATCATCTTCAATACACTGTTGCTGCCCTTCATTCTAATGAAGCAGAAGTACTCCCTGTAGTAGTCACTAATGTTCCACGGTGGGGACTGGTGCCATTATCATCTGAATCTATGTCATTAGAGTTTAGATGTAACGGATCAGGTGATGCCAGGGTGGATGTTACCATTGCTGTCAGCAACCGCAGTCACCATGCTACTGTAGCTACTCATCATACCTTCTCACTGACAAAGAGATGTGGTGTTTGCCATGACAACAGCGGCAAATCTGGTGGATCACAATGTGATGATCGCTTACAATGCATTAATGGAGGTCACTGTATCAGCTACGATCGTAGTGACGTTTGTGTATGTCCTAAAGGTTACCATGGAAAACACTGTGAATTTGCATGGTGTCACCCAAACTGTGAAAATGGTGGATATTGTGTGAAGCCAGATAAGTGTCGATGTCGTAAAGGATTCACTGGTAACCGCTGTCACAAAGCAACTTGTCATCCAGAATGTAAGAATGGCGGTAGATGTGTCAAAGTAGGAGTGTGTCAATGTAACCCCCCCTACCACGGGGCACGTTGTGAACAAAGAGGACACATCATGTTCACACATAAACCACGGAGAAGTGTGTGTGTCTCTCCATCTGAAAATGTTGTCTTACGTTGTGATGTTATGGCAACACCGACAGCAAAGATCACATGGTTAAAGGATCGCACGAGAATACCAAAGGCGGACAACCATTACCTCATGCTGCACCAACAGTCTAGTGATGCTGTATCATCAGTTTTGTTGATTTATGATACCACAACAACTGACAGTGGATGGTATACTTGTTTGGCTTCCAGTTCAGCTGTCACTCGGAGAATTCATACTCACGTCACTGTGTCTCAATGTGGTGATTCATTCAGTGGTAACAGCATTAATGGTGACGATACAGAGGGTGAAGATGATAATTATCAAGATGGCAACAACTTTTGATTGATTTGAATACTCTGTGCACCCAGTAACCCTTTCCACCTCGTCCATTCTAACCAAACAAATGTAATTATTCTTATTTTGTATGATTGACTTATTTTTGTATACTGTATGTCACCAAGGCAACATTTGGCAACATTTATCACATGAGTTATGTCATTTGATGTGTTTATTTAGAGTGTGTGTCATGTAAACATTGTGTGTTAGAGAAATTTTGAATTATGCAAAGATTAGTGGAACAACCAATAAACATAATGTTGA
>c31462_g1_i1
GTACGTGTGAGATTCAAGAGAGAAGAATATTTTATTACCGAAGGAGATGATCCAGTTGAGCTGTGTCTTGAAAAGTTAGGCAAAATTACTAACATAGTAATTGTTGAAGTTTCTTCAAGTGACAGAAGTGCCACTGCTCCATCAGATTACATACAATCTAACCTTCAAATCACCTTCCAACCAGATGAGACAATGAAATGCTTTAAAATAAATATAATTGATGACAATGTTGAAGAGGGATCAGAAAACTTTACTGTAACGGTCACACCAGTAGCAGGAAATGTCACTACAACTGAGCCTACAACAGCCACTGTGATTATCACTGATGATGATGTATCCAGAGTGTGTCGGATGCTTGATCAGGGTAGGATTTTTCCTTACAGTCAGACTGGATCACAAATTTCTTATATGCTAAATGATGTTTGTGAGCACACAGTGCTTACTACTTGCAGAGATACTGATGATTTTACCATTAACGTTGACTATTCTGAGGATACCTTAGACTTGTCCAGAGTTGGTATTCGATACAATGCATCTACAATTGTAATGGTCAAAAGCCCTACTTCTACTAGTGTAAACATAAAAGGTCTAGGTGCACCCATTTCCCAAAATGGCTTGACTGTTGAGTATGCTAATGAGATATTTATTACACAAAATGGTTCTGAGATAATTGCAGATTTAATGCGTCTTGGTGTTAAGGTTACATGCAGGTCATTAGACCTTCAAATTGAAACATCATCAGGAACACTTAGTGGTGATTTGTGTGGTCTTTGTGGAAGATTAAATGGAGACTTGCTGTATTCTGATCGTAGCACTATTGCAGATATAACCAGCCAACAAGATCTAGTGCAGTTTGTTAATAGTTGGAGAGCATTACCTCTTGACATGTTCCTACGAGATGAAGCTCGCAAAGAATGTGGAGTGAATGCTAACGATACAATTATTGGAGATCCTTTGTTTAAAGTACCTATTCATGTTTCACAAGAATTAATTGACCAAAACCAAAATTTAAATGGAGCAAGTCTTTGTTATGAAGTTCATGGTAAAGCGAACAGCTATTTCAATCTGGTGTCAGATAAATGTACCTCAGTAAATGCAGTTTACATATCGATGGACAATCCTCTGGCTGGTAATATTATTGGTGGCATTGGCATCAATGCTGTTGATCAAGATGGAGTATGCCACAGAATTGAGGCCAGTCTTGATGAGTGTTCAGCAGCTGTTGATGAAAATACTTTGTCAGTTGGAGAATCATACAGCAAAGCTGGAATCACAGTTACACGACGTAGAAATAAAACACGAATTTCACTTCCCAACTGTGGAAATGTAGACTTAGTCCTGTGGTTTATCTGTCAAAATGTACAGGGCCAAATGATGAGTAAATTTGTAATTGCAAGAGGAGTAAATCTTCAGCCAACTTCACATGGCATTGTTGGTCAATTCTGGAATATCCCTATTGAAGTGAGCAGTTTTCCTCTTGATCCACCTGCCATGCCTCATTATGCAATCAGTGTAAATAGTAGCACTGGAGAAACACGATCTTTTGTTGGCATGTTCTATGAAAGAACTTGGGATACCACTTTATCGCCTTGCCTTTATGTTGGAAACCGACAGGGTGGTCCATCAGGTGAATTTGAAGATCCAAATGATTCAGTTCTCCAAGGATCATATAAAGATTATGAAGTTAGTAGTTTGTTTAGTACCGATTTTGCTTTCTCTCAATTTGACTCCGACACTTGTGGGTTCTAAACAGCTATATGGCTATACCCTTTGACTTCAAATGTAAAACGACATGCTATGCAATGTACATACACTTGTTTATAAATGTTCAGCTGTGTAAATTTTCTATAATAATTCATCTTGTGAAATTCCCCGAAAAAAAAAAAAAAAA
>c3160_g1_i1
AATTTTACTATCCAATGATGTATGTATATACCCTTTAGGTGCAATGTCACAGTGTAACACCAGACATGAAGTGAACTTACTGAAGAGTCTGCTAAAGGAGACAAACTATCTTGACAATGTGAATTTTACTGATGGACTCAACAATAAATCACCTGCAGTTGTCTTGGATGGTAGCCGTGGTATCTGTGTTGACAACACTAGCCTCACAATACAAAGGAAACTGCATAGTTTCTCACAAGGTGTGAATGAGTTGGTGCTTCGTGCATGTGTGAAGTTTGACGGCATGGCTAATGGACCTATACTTTCTCTCCATTCAAAAAACATGATTTTTCTATCATTGGAAGTTGGAGAAGGAAAGATTAAAGTCAGTTTTATTCACAATGGAGGAATGCGGGCTGTGTCATTTCCATACAATTTCACTAATCTTACAAGTTGGCACGATATCAGTATAATATTTAATGGCCAACTGATTATCCTTTATGTCAATTGTGATAAGGTTGCTGTCCAGATAGTTGAACAACCAGACTTTAGTTTACCTGAAGACATACAATTCAACATTGGAGATAATATTCGACACACTGAAACTTTCAAGGT
>c3160_g1_i2
GTACTGAATAATTTAGCTCAGTGAAGCGAGCAACATGAAACTCTATCACGCGTCACAACTTCTCTCACTTGCAGCGATTTTGACGATTACTAGTGCAATGTCACAGTGTAACACCAGACATGAAGTGAACTTACTGAAGAGTCTGCTAAAGGAGACAAACTATCTTGACAATGTGAATTTTACTGATGGACTCAACAATAAATCACCTGCAGTTGTCTTGGATGGTAGCCGTGGTATCTGTGTTGACAACACTAGCCTCACAATACAAAGGAAACTGCATAGTTTCTCACAAGGTGTGAATGAGTTGGTGCTTCGTGCATGTGTGAAGTTTGACGGCATGGCTAATGGACCTATACTTTCTCTCCATTCAAAAAACATGATTTTTCTATCATTGGAAGTTGGAGAAGGAAAGATTAAAGTCAGTTTTATTCACAATGGAGGAATGCGGGCTGTGTCATTTCCATACAATTTCACTAATCTTACAAGTTGGCACGATATCAGTATAATATTTAATGGCCAACTGATTATCCTTTATGTCAATTGTGATAAGGTTGCTGTCCAGATAGTTGAACAACCAGACTTTAGTTTACCTGAAGACATACAATTCAACATTGGAGATAATATTCGACACACTGAAACTTTCAAGGT
>c31750_g1_i1
AGATACATCAAAGTATGATATTTCCCTAATAGCCCTTATAAGACTTTCTCTAGTAGTATGTTCAGATAAAGTAAAGTTGATCCAAGCATGACGAGCAAAAAGTATTACAGAAAACAAGCTATCATTGACACCAATAGGTACAAAATTGATAGCTTGTATAACAAATTCTCTGATCAGTCCAAAGTTATTGTCATCCTCTATGCTTATTGAAGCATCCAGCACAAACACGCAGTCCACTTCCCTTATTTGACATTGTTGACAGGTTATATTAACAGGTGAACAACATTCACCCACATTACATGATGGTATATCCACTTCTGTACACTGTGTTTGCTCACCACAACCCCCATTATCAATACTACATGAATATTCACAATATGGTTGGCGAGTTTCATTGCACACTTTACACTGTGATCCAGGAGGACATTCATAACCTAAACAAGGATTACAAAACTGCAGAGAAACATTTATTTGTAATTCCATAAATAGATCTGCATCAAATCCAGCAATAGGAAATACCAGTGAATCAGGATCAGCAATGTCATCTAGAGTACTGCCAATTGGTTTATTTCCTTCAATGCCAATAGCATAAACTTGATCATAAATATTTGTACCATGCAGTAGGTTAGCAGCAGTTTGGGTCATTTGACTTGCAACGGTATTTGGAATACCCATATATTGTATGTTAGGTCTACCATCAGTTATAAATACAACAACATGTATTATGCCATCCCTAAGTCCCAGTGTACCATCTTGAGCAGCAGTTCGTAAGAGATTTAAAGCATCTGGAGTGTTAGTACCAGTGTGGTTATAATTTGATATTTCATCATAATTTATTTGATCAACAGCATCCCGAAGACTATTTTCATCAAAATATTCAGTCAGAGTGAAATTGATCCAAGCATTACGAGCAAACAATATCACTGCCGCTCTGCTACAATCTTCTGAAATATT
>c31923_g1_i2
CCGCACTTCCGGTTTGCTATTAGCCAGCGTGTCCATTTTGATGCAGTAACGTTCTTTGTCATCAAACTCGTTTAATAAAAGAAGTCGACCCGGTCAACAGCGGTTTAGAACAATTATCAAGTTTAAATAGTGTTTGTATCTTGTTAACTGATTGATTTTGCACACTGAAGAGGAATGGGAGCTTTTGCGAGTTTATTTAAACAACTCTTCAGTAAGAAGGAGATGAGAATACTTATGGTGGGGCTAGATGCAGCCGGGAAGACAACAATTCTTTACAAACTAAAACTGGGCGAGATAGTCACAACCATTCCGACTATTGGGTTTAATGTTGAGACCGTAGAATATAAGAATATCAGTTTTACTGTTTGGGATGTTGGTGGACAAGATAAAATCAGACCGTTGTGGCGCCATTACTTTCAGAATACACAAGGTCTGATATTTGTAGTGGATAGTAATGACAGAGAACGTGTTTCTGAAGCTAAAGATGAATTATCTAGAATGTTAGCGGAGGATGAATTAAAAGATGCTGTATTACTAGTTTTTGCCAACAAACAGGATTTGCCCAATGCCATGAATGCAGCAGAAATCACAGACAAACTCGGATTGCATTCATTGCGTTCTCGCAATTGGTACATTCAAGCAACGTGTGCTACAAGTGGCGATGGGTTGTATGAAGGACTTGATTGGCTGTCCAACCAATTAAAGAATGCAAAGTGATGACAGAACTTTAGTAGTGTGAATTTATTAAAATTAAATAAAAGCACCATTGCATATTTGTTGTTAGACATTTTGTGCCATTGTCGTCAACTATACAATATAATTATTACTGTAACACTATTTAACATCAAAGTAAGGTTGGTTAAAATGTACTTAGTTTCATGTTTATGTGATAAAACATTCTGCTATGAACCAGTGAGTTATTATTGACAAGAAATGATAATAGTTGCCTAAAATGAACTGATGATAGTTACCATTTATGACGTCGGTCCTTTGAGTTGGACTTGCCCTGTTGTGTGGACAGAGGATAGTTCTTTGGTTTTGATTTCCTTCTCACTTCAGTCCAATCGCTACCTGCACCAGTGGAGTGGCTAAGTGGCTCACTGTGTACTGAAGAAGTTGAAGGTTCTTTGGTTGGTGGTCGGATTGCTTTTGTGTCACTTTGAGACCTGTAATAAGCCATTTCACTTGGAGGTGACTTGTGATTAGGTGTTGCTTGAGTTGATGTGCCACGTGCTGCAGATAATTGGTCTTTTCCAGCACCATACTGTCCCTTGTAAGAGCTGGGTTTCTGTCCTCTAATGTATGATCCACTCTTGTTGTACCCATATTCCTGAGACCACGGTCTGCTGCTGTCACTGGACTGTGGAACCACCATGTTGGGAGAGGAGACTCCTCTTTTGTAATATACTGGACGGCCATGTTTAATATTAGTGGGTTCATAAGAATGCCTTCTGTTTATAACACCTTTAGAGTCAAATGTTGGTGGTGTATTTAGACCAGCTCCTTCACTAGAAGCAGTACTCCTGTATGGGCTTGATTCTCTTGGGGTTCCCTTCAGTGCAGCTGCTTGAGACTGAGGTTGTATAGGTAATTTCTCTGGTGTTTTTTCAACCCGATTGGCCCATGTATGTTGTGGGACAGTATCACTGTCTGGTTCACTAGAATCACTCCCCTTTCTGGAATGTGGTCTACTCCCAGGTAACTGCTGCTTAGATGGAGGGATAAAAATGGAGCGGTCTCTAGTAGCCCAGTCGCCCTGCAATTTATTGCCAGTTGAGCTGGAGGGATGTGGGAGTGGAACCATTGTATCTTTGTGATCTATTTGTTTCTCTATGCTGATAGTTGGAACAAGAGTGGCCTCATGTAGAGTGTCATTAGCAACAGATCTCAATTCCAATTCCACAGTCATCTCACCATTAACACAATCTTCTGTTGGATAGATTAAAAATTTGGTCTGTTGAGGTTTTACATACCCATGATATTGTGTGATACATTCTACATCCACAGGATTCTCCCCCTTGTACCATCTCTCCATTCTGAAGTGTGGCGGTACTACAGTCACTATTGTCATTGGAATGACTTTAGAAAAAATGAACGTCACTTCCTTGACACAGT
>c31990_g1_i4
TTTTTTTTTTTTTTTTTGATGTAACTAAATTATTACAAGCTAAAAAGTTTGTAACAAGGCAAATAGAACAAAGTGTTAAACAAGATACACATGTTAATAATGTCATTGAGCTGAACTGGACTTATCAAAAAATTGGTACGTGGGATTAACATAACCTTCCTTCATTAGTGAAACCTTGTCATTCTCTGATAGCGTAGAATCATTGTTACCTTGCATTGCCTTACGACGCAACACTATCACTATAACTATCATGATCACCATCACTGCTACCAGCAGACTAATACACACCAGTAGTGCTATATACAATGGCAGTAAGCTTTTGTTATCATCATCACCATCACCATCATTATCTGTTTTAGTCTTAACATTCAGCTCTGAAGCTGTTTGCTTAGTATCAAGAGGTTCTTCAAAAGCTGTTTGCTTAGTATCAAGAGGTTCTTCAACAGCTATAGGATTTGAACTTGCATTTTGAACTAATGACACATCAACATTTTCAGTGGTAGTAACGGCAGTAGCATCAGAATCATTATCACTCAAACCTGTTGTACCAGTTGAACTGCTCAATCCTGTGGAGTCAGTGGTTACCATGGAATCAGTGGTTACTATAGGAGTATCACCAGATCCATCAATAGCTCCGATGGGGCCAAATCCACTGATACCATCATCATCCTCAGGAGGCTGATCAACGATGACTGGCCCGGGCATCAAGATGGGAGGTACATCTCCAACGAAAATATCAGGAGTACTCCCTTGATCAATTGGAACATTGTTCTCTCCTTCAGTATCTCCAGGTAGATCAGGAAAGCCTCTCTCAACTTGTAAAGGAAGGCTTAACATCACAGCTTTAATAAATTCTATAGCTTCAATGATGGCATCTGCATCACACGTATCAGTTATATCCAAAGTGTTAGCCACCTTACGACACTGCTCCAAACCTTCTTCAAGTTTAGAAACAAAGCCTTGTAAATGATTTGTGACTTGTACAAGGTTATCTGGATCAGCCTGGTATATATCTTTAAACACTGATAGTATTCCAAACATTCTGTTACGTAATAAATCTTGCTTCCTCAAACGACACTGCCTTTTTATCTGCTTACGCTGTTCTTCCCTAGCACGATTGGCTCCATCCAAGAAGTTTTGCAGTCGTCGTAATTCAATATCTTGTAATTCTTTGGCAGCCCAAGGGTCAATATCAGCGTCTGTCTGATAGACATTCATGCCATCTTTGTACTCCTTCCTAATGTCCTCCATAGTCGGCTCATATGTGGCATCTAATTGGTTCAGGCGAGCAGAGCAGTCATTAAGAACAGTTTGGATGGCTGTGATAAATGATGGGCCAAATAGATCTTTAAATATTGTTAGCTCAGCTGGTAAACTATCGACTGCTTCTTCAAACAGTACTTTTTCCATTGCTTCATGGTATGTTGCAGCGACGCAGATCGCCATCATGAATAATCCTAAGATCACTCGCTTCATTTTTTATCTGTTTATTTAACGACGAGCGGTAATAACCGCTTTTTATATTCTTCTCAGTAACTCGCTATATATATATTTCTTATCTTTAACGATCAGAGATCTACACACTCGAGAAACGTTTCCTTCTCACTTTCTAAACAACAAAAACTTTACCGCAAGATCTAATTTATAGATTATACTAGTTTCCGGATACTATTATGACGTCATTAAACTCATTAGCAGTTTAGTATAATAACTACAGAGTAACGACTTCCGCTCCTTTCCATTTGGGAGCAACTTTACCAACAGTGTCATCATCATCTACAGCTCCATCACCCTCTTGATCTAGCACATATTCTCCTAATTGTTGACAACCAATATCAAATATGTATTTCCCTGGGCCCTGTGGCTGATCATTAGTGAATGATCCATGGTAACGATAGTTAGCAAATAATAATTCTCCCATTCCTTCACGACGTCCATTGACCCATTTGCCAACAAACTACATCAAGATATGCCATATAAGATAATATGTTAGTAAACAAGTATTAATAGTGTTCAACATTAGCCAATGAGTGTAGGGTGGGACAACTGTTGAGGCTACTCTAGCTATATAATTCAGTTCTCATGTGTAACGGCTCAGCTGTGCTACACACATGATGACCATAGTTATACCACAGTAAAAGTGGGATATCCTTATTATCAAGAGTTCATAATACATACATACTTGTATCATGAACTCTTCTTGTTATTACACCAGTAGCTACTCCCTATTTGTACTATGGCCCTATGGCAGTATAATGGTCTTATACACCAAATACTTATTAACACTGCCTTTGTATCTCAGTAGCTAGAACAGAAGCAAAGTAG
>c31990_g1_i1
TTTTTTTTTTTTTTTTTGATGTAACTAAATTATTACAAGCTAAAAAGTTTGTAACAAGGCAAATAGAACAAAGTGTTAAACAAGATACACATGTTAATAATGTCATTGAGCTGAACTGGACTTATCAAAAAATTGGTACGTGGGATTAACATAACCTTCCTTCATTAGTGAAACCTTGTCATTCTCTGATAGCGTAGAATCATTGTTACCTTGCATTGCCTTACGACGCAACACTATCACTATAACTATCATGATCACCATCACTGCTACCAGCAGACTAATACACACCAGTAGTGCTATATACAATGGCAGTAAGCTTTTGTTATCATCATCACCATCACCATCATTATCTGTTTTAGTCTTAACATTCAGCTCTGAAGCTGTTTGCTTAGTATCAAGAGGTTCTTCAAAAGCTGTTTGCTTAGTATCAAGAGGTTCTTCAAAAGCTGTTTGCTTAGTATCAAGAGGTTCTTCAACAGCTATAGGATTTGAACTTGCATTTTGAACTAATGACACATCAACATTTTCAGTGGTAGTAACGGCAGTAGCATCAGAATCATTATCACTCAAACCTGTTGTACCAGTTGAACTGCTCAATCCTGTGGAGTCAGTGGTTACCATGGAATCAGTGGTTACTATAGGAGTATCACCAGATCCATCAATAGCTCCGATGGGGCCAAATCCACTGATACCATCATCATCCTCAGGAGGCTGATCAACGATGACTGGCCCGGGCATCAAGATGGGAGGTACATCTCCAACGAAAATATCAGGAGTACTCCCTTGATCAATTGGAACATTGTTCTCTCCTTCAGTATCTCCAGGTAGATCAGGAAAGCCTCTCTCAACTTGTAAAGGAAGGCTTAACATCACAGCTTTAATAAATTCTATAGCTTCAATGATGGCATCTGCATCACACGTATCAGTTATATCCAAAGTGTTAGCCACCTTACGACACTGCTCCAAACCTTCTTCAAGTTTAGAAACAAAGCCTTGTAAATGATTTGTGACTTGTACAAGGTTATCTGGATCAGCCTGGTATATATCTTTAAACACTGATAGTATTCCAAACATTCTGTTACGTAATAAATCTTGCTTCCTCAAACGACACTGCCTTTTTATCTGCTTACGCTGTTCTTCCCTAGCACGATTGGCTCCATCCAAGAAGTTTTGCAGTCGTCGTAATTCAATATCTTGTAATTCTTTGGCAGCCCAAGGGTCAATATCAGCGTCTGTCTGATAGACATTCATGCCATCTTTGTACTCCTTCCTAATGTCCTCCATAGTCGGCTCATATGTGGCATCTAATTGGTTCAGGCGAGCAGAGCAGTCATTAAGAACAGTTTGGATGGCTGTGATAAATGATGGGCCAAATAGATCTTTAAATATTGTTAGCTCAGCTGGTAAACTATCGACTGCTTCTTCAAACAGTACTTTTTCCATTGCTTCATGGTATGTTGCAGCGACGCAGATCGCCATCATGAATAATCCTAAGATCACTCGCTTCATTTTTTATCTGTTTATTTAACGACGAGCGGTAATAACCGCTTTTTATATTCTTCTCAGTAACTCGCTATATATATATTTCTTATCTTTAACGATCAGAGATCTACACACTCGAGAAACGTTTCCTTCTCACTTTCTAAACAACAAAAACTTTACCGCAAGATCTAATTTATAGATTATACTAGTTTCCGGATACTATTATGACGTCATTAAACTCATTAGCAGTTTAGTATAATAACTACAGAGTAACGACTTCCGCTCCTTTCCATTTGGGAGCAACTTTACCAACAGTGTCATCATCATCTACAGCTCCATCACCCTCTTGATCTAGCACATATTCTCCTAATTGTTGACAACCAATATCAAATATGTATTTCCCTGGGCCCTGTGGCTGATCATTAGTGAATGATCCATGGTAACGATAGTTAGCAAATAATAATTCTCCCATTCCTTCACGACGTCCATTGACCCATTTGCCAACAAACTTAGCTCCTGTATCAGCAAAATTGTAACTTCCTTGGCCATGTCTCAGATTATCACACCACTCACCATCATAGCTGTCACCATTAGCATAAGTGTATACGCCCTTACCATTACGTTGATCACCTGACCATAATCCTTCATATTTAGACCCATCTGGGTAGATGAATGTCCCAGTCCCTTGCTTTTTGTTATCTTGATAATCGCCCACGTAACGAGCTCCAGATTTATACTTGTACGTACCCTGTCCGTGACGTTTGCCATGTGAGTAATATCCCTCGTAAGTGTCTCCATTTGGTAACACGGCTTTACCATACCCGTGTCTCTCTTCCTGTTCGTTACGGTCCCCTTCATAACTCCCTAGGTTTGGTCCCTGGTCTTCTAGTTCCTCTGATTCTATATCCGACATCTTGTTTGTTATGTTGC
>c31990_g1_i3
TTTTTTTTTTTTTTTTTGATGTAACTAAATTATTACAAGCTAAAAAGTTTGTAACAAGGCAAATAGAACAAAGTGTTAAACAAGATACACATGTTAATAATGTCATTGAGCTGAACTGGACTTATCAAAAAATTGGTACGTGGGATTAACATAACCTTCCTTCATTAGTGAAACCTTGTCATTCTCTGATAGCGTAGAATCATTGTTACCTTGCATTGCCTTACGACGCAACACTATCACTATAACTATCATGATCACCATCACTGCTACCAGCAGACTAATACACACCAGTAGTGCTATATACAATGGCAGTAAGCTTTTGTTATCATCATCACCATCACCATCATTATCTGTTTTAGTCTTAACATTCAGCTCTGAAGCTGTTTGCTTAGTATCAAGAGGTTCTTCAAAAGCTGTTTGCTTAGTATCAAGAGGTTCTTCAACAGCTATAGGATTTGAACTTGCATTTTGAACTAATGACACATCAACATTTTCAGTGGTAGTAACGGCAGTAGCATCAGAATCATTATCACTCAAACCTGTTGTACCAGTTGAACTGCTCAATCCTGTGGAGTCAGTGGTTACCATGGAATCAGTGGTTACTATAGGAGTATCACCAGATCCATCAATAGCTCCGATGGGGCCAAATCCACTGATACCATCATCATCCTCAGGAGGCTGATCAACGATGACTGGCCCGGGCATCAAGATGGGAGGTACATCTCCAACGAAAATATCAGGAGTACTCCCTTGATCAATTGGAACATTGTTCTCTCCTTCAGTATCTCCAGGTAGATCAGGAAAGCCTCTCTCAACTTGTAAAGGAAGGCTTAACATCACAGCTTTAATAAATTCTATAGCTTCAATGATGGCATCTGCATCACACGTATCAGTTATATCCAAAGTGTTAGCCACCTTACGACACTGCTCCAAACCTTCTTCAAGTTTAGAAACAAAGCCTTGTAAATGATTTGTGACTTGTACAAGGTTATCTGGATCAGCCTGGTATATATCTTTAAACACTGATAGTATTCCAAACATTCTGTTACGTAATAAATCTTGCTTCCTCAAACGACACTGCCTTTTTATCTGCTTACGCTGTTCTTCCCTAGCACGATTGGCTCCATCCAAGAAGTTTTGCAGTCGTCGTAATTCAATATCTTGTAATTCTTTGGCAGCCCAAGGGTCAATATCAGCGTCTGTCTGATAGACATTCATGCCATCTTTGTACTCCTTCCTAATGTCCTCCATAGTCGGCTCATATGTGGCATCTAATTGGTTCAGGCGAGCAGAGCAGTCATTAAGAACAGTTTGGATGGCTGTGATAAATGATGGGCCAAATAGATCTTTAAATATTGTTAGCTCAGCTGGTAAACTATCGACTGCTTCTTCAAACAGTACTTTTTCCATTGCTTCATGGTATGTTGCAGCGACGCAGATCGCCATCATGAATAATCCTAAGATCACTCGCTTCATTTTTTATCTGTTTATTTAACGACGAGCGGTAATAACCGCTTTTTATATTCTTCTCAGTAACTCGCTATATATATATTTCTTATCTTTAACGATCAGAGATCTACACACTCGAGAAACGTTTCCTTCTCACTTTCTAAACAACAAAAACTTTACCGCAAGATCTAATTTATAGATTATACTAGTTTCCGGATACTATTATGACGTCATTAAACTCATTAGCAGTTTAGTATAATAACTACAGAGTAACGACTTCCGCTCCTTTCCATTTGGGAGCAACTTTACCAACAGTGTCATCATCATCTACAGCTCCATCACCCTCTTGATCTAGCACATATTCTCCTAATTGTTGACAACCAATATCAAATATGTATTTCCCTGGGCCCTGTGGCTGATCATTAGTGAATGATCCATGGTAACGATAGTTAGCAAATAATAATTCTCCCATTCCTTCACGACGTCCATTGACCCATTTGCCAACAAACTTAGCTCCTGTATCAGCAAAATTGTAACTTCCTTGGCCATGTCTCAGATTATCACACCACTCACCATCATAGCTGTCACCATTAGCATAAGTGTATACGCCCTTACCATTACGTTGATCACCTGACCATAATCCTTCATATTTAGACCCATCTGGGTAGATGAATGTCCCAGTCCCTTGCTTTTTGTTATCTTGATAATCGCCCACGTAACGAGCTCCAGATTTATACTTGTACGTACCCTGTCCGTGACGTTTGCCATGTGAGTAATATCCCTCGTAAGTGTCTCCATTTGGTAACACGGCTTTACCATACCCGTGTCTCTCTTCCTGTTCGTTACGGTCCCCTTCATAACTCTATAAATTAAACCACTAACATTACACGCTGTATTATATTGTGAACTACCCCTAGGTTTGGTCCCTGGTCTTCTAGTTCCTCTGATTCTATATCCGACATCTTGTTTGTTATGTTGC
>c32287_g1_i1
GTTGGTGTTCAGTATAATGAATCCATTATCATAATCATTATTACAAATACCTTAGATTTAAAACACAATCTAGGATCATCTATTTCTCAAAGTGGCACAACTACAGAATATCCTAACATGATATCTATAACAGAAAATCCCAATGAGATAATTATTGATTTAGCACGTATTGGTGTCAAGTTGATAGTTACTTTATCTGACCTACAAGTTAGAATATCATCGGGAGCACTTAGTGGAGATTTTTGTGGTCTTTGTGGAAGACTTGATGGAGACCTTGTGCATTCTGATCGCACAACTGTAGCAGAAATCACAAACAATATGAATGTTCAGCAGTTTACAAACAGCTGGAGAGCTGTGAATGTGTTTCTACGTGATATGCCTCGTGATATATGTAGCAGTATTGTGCAGATTGGAGATCCTTTGTTTAAAATTCCTATACATATTGACCAAGCACTTATAGATCAAAACCCCACTCTTGCTGAAGCATGCCTTTGCTATGAAGTTCATGGCAGAGATAACAGCACTTTTAACTTGCTATCTGACACATGTACCTCAGTGAATGCACGATATACATCTATGGCTAACCCTGTTGCTGGAAACATTATTAGTGCCATAGGTGTAACTGCTATCGATCGAAACAGATTTTGCCATGATATTGAAGCCAGTATTGATCAGTGCTCAGTTGCTGTTGATGGAACTCCCTTGGGACTTGAAGAAACATATAGTAATGCTGGAATCACAGTTATACGATACCAAAACAGGGTTAAAATTTCTGTTCCTAACTGTGGAAGAGTGGAATTGGTGTTTTGGTTCATCTGCAAAACTGTTCATAATATAGTTATCAGTGAATTCATTATAGCCAGAGGGGTCAACCTTCAACCAACTTCACATGGCTTAGTTGGTCAATTCTGGAACATTCCAGTTGGAGTAGAAAACTTTGCTCTAGACCCACTTGCTTTGCCTCACTATGCCATTAGTGTGAATCCCGTCAGTGGGATAACCCGATCCTTTGTTACTACATTCTACGAGAGGCCTTGGGAGATAATGTTGCCTTGTCTTTTTGCTGGAAACAGACAAGGAGGTGCAACCAATGCATTTAGTAGTCTAAATGATCCAGTAATCCAAGGCTCTTACATTGATTATGAAGTCAGTAGTCTATTTAGTACAAACTTCACATTTTCTGCATTTGATTCTGCTGTTTGTTCAAAAAGGAAGTAACCAGCTATCTATAGTTAATGATTTTAACCTGTTTACAGTTAAACTAACTATTCTTCATGCGTGCATTGTAGCCACATGTAAATTTTGTCATTTGGCTTTGTATATATTTTTTACTTAAGCACTTTACAACAATGAAATATACTTCATAACCATAAAAAAAAAAA
>c32545_g1_i1
ATGAGGGATAGTATGAGTAACAAAGTGGCTATTAGAATTACTATACTGTTGATAATTGCTGCTCCTCTGTTACAAGCTGAAAGAGAATTAAGAGTAGCCATCTACCCATGGATACCAGATCTTGCTGATGACCAGCTTCAAACACTCAATAGTTGGATTAAAACTAGTTTTGAAGCAGAAAATCCAGAAATTGATCTTAAAGTTTCGGCTTCTACCTTTGATATCTATGACATTAATGATCTCAAGCAACACCTTACTAGTGAGTCCACTGCACCACATATAGTGGAAATAGATACAATACTTTTGGGAGAAATGGTTGATGAAGATCTGATTGCTCAAATCAATCCTCAAACTTATGGTCTAAACACGCCAGGAGCCTATCTGCCTTTTGCCTTGGAAGCAGTTCAATATAATGAAAGCTATTTTGCTGTGCCCACTTTTATATGTGGAAGCTATCTAATGGGAATTAATATAGGTGATGTAACTCAAACTTGTCCAATTCAGAATGGAGTTCCAGCTTATTCTAACCTAAATAATGTATTGAATCAGTGTGAGCAGGATCTACTGTTTCCTCCGCGCACAATGACCCTCACTGGTAATTTTAAAGGATCTTGGACATTACCTAGCACTTATATTGATGCATACATTGACCGCCATGGTTCCAATACGGTATATGAAGCCATTACTTCAAACATTGGAGCTCAAACAGAAGTGATTGCTGATATGGAATCATTTATCCAATACTGCCAAACGCAAGATGACAATAATTGTTACAATGGTGCTTTTAAAGACATAACTCAAGTGGTCAATACTATAGTAGATGACAGACAAACAATAACTGGCTACAGTTATTCAGAATACATTGGAGCATATTTACAACATGCCATCAATAATGATATATCTGTGAACGTATATAGTGTTATTGCTCCACCTCTGGGACCACAGAATCATTTTTTGATGTATACCGATGCTCTAGTGATTAATAAAGCATTACAAACTACTGCAATTCAGCAAGACATCGATACATTTATGAACTTCTACTCCAGGTTGAATACTCGTTTGTCCATTGCCCTTGGAAACGATCTACCAATGCCACACCCACCAAGGTACCTTATGCAAGCAAGGATGGATTTTTATACTGCAGAAGAAGTAAGAACCAATACAATCTACAACACACTGAGTACAACACTACAATATGCAGTAGCAGCTCCAAACAATGCATTTTACAATACAAGGTATCAAATGAACCAAGACATAATACAAGCTCTCAACATAACAGTTGATTCACTTGTATCTTTCAACCAATGTGATGTAAAGCACAGGGAGAAAATACGGAGAGATCCGGAGGAGAGCACGTGCGAAGAAAAGGCGCCAAGAAATTAGTGTGAACATTTGGATCGTAGATATTAAATTAAGATAGTGTTGTTTGATTTAACATAATTCTATTATCATATTCTCTAAAAAAAAAGA
>c32545_g1_i2
ATGAGGGATAGTATGAGTAACAAAGTGGCTATTAGAATTACTATACTGTTGATAATTGCTGCTCCTCTGTTACAAGCTGAAAGAGAATTAAGAGTAGCCATCTACCCATGGATACCAGATCTTGCTGATGACCAGCTTCAAACACTCAATAGTTGGATTAAAACTAGTTTTGAAGCAGAAAATCCAGAAATTGATCTTAAAGTTTCGGCTTCTACCTTTGATATCTATGACATTAATGATCTCAAGCAACACCTTACTAGTGAGTCCACTGCACCACATATAGTGGAAATAGATACAATACTTTTGGGAGAAATGGTTGATGAAGATCTGATTGCTCAAATCAATCCTCAAACTTATGGTCTAAACACGCCAGGAGCCTATCTGCCTTTTGCCTTGGAAGCAGTTCAATATAATGAAAGCTATTTTGCTGTGCCCACTTTTATATGTGGAAGCTATCTAATGGGAATTAATATAGGTGATGTAACTCAAACTTGTCCAATTCAGAATGGAGTTCCAGCTTATTCTAACCTAAATAATGTATTGAATCAGTGTGAGCAGGATCTACTGTTTCCTCCGCGCACAATGACCCTCACTGGTAATTTTAAAGGATCTTGGACATTACCTAGCACTTATATTGATGCATACATTGACCGCCATGGTTCCAATACGGTATATGAAGCCATTACTTCAAACATTGGAGCTCAAACAGAAGTGATTGCTGATATGGAATCATTTATCCAATACTGCCAAACGCAAGATGACAATAATTGTTACAATGGTGCTTTTAAAGACATAACTCAAGTGGTCAATACTATAGTAGATGACAGACAAACAATAACTGGCTACAGTTATTCAGAATACATTGGAGCATATTTACAACATGCCATCAATAATGATATATCTGTGAACGTATATAGTGTTATTGCTCCACCTCTGGGACCACAGAATCATTTTTTGATGTATACCGATGCTCTAGTGATTAATAAAGCATTACAAACTACTGCAATTCAGCAAGACATCGATACATTTATGAACTTCTACTCCAGGTTGAATACTCGTTTGTCCATTGCCCTTGGAAACGATCTACCAATGCCACACCCACCAAGGTACCTTATGCAAGCAAGGATGGATTTTTATACTGCAGAAGAAGTAAGAACCAATACAATCTACAACACACTGAGTACAACACTACAATATGCAGTAGCAGCTCCAAACAATGCATTTTACAATACAAGGTATCAAATGAACCAAGACATAATACAAGCTCTCAACATAACAGTTGATTCACTTGTATCTTTCAACCAATGTGAGCTGGTTGCCCGTGTTCATCCACGTTATCGAATTGAAAGCTTAGAAGAATTTGTCGATGATCTCCAGGAATTTAATGGAACCTTTTCAAATAAATATTGGCAGGTGATACCAGGTGCACAGAGTGCTCCAATGTGTATTCCCAATACTGCATACAACAATAACATCAATACCATTATTGTCATTGTCCTGTGTGTGCTGATTATAAGTATCACTGCAAGTGTCTATTAATAACAATGCATATAGCACCATGAACAGTTAAAAGTTATAGCTAATTACTTATCTTTATCCGGAAAGTTTATTGTACAGTTGTTTGGTGATAGTGCAAACAGCTGGAGTGAGAATGTGTAAAATAGCTATGTAGCTATGTATAAAT
>c32626_g1_i1
GTTGTAACCAATTTTCTTGATGTATGTGCTGACTTCCTTTACAATTTCCTCATATCTTTTCTGACTGTATGGGGGTTCAGTGGAATCCATCTTGTTAATACCAACGATCAGCTGTTTTACACCCAGAGTGTAGGCAAGGAGGGCATGCTCACGGGTTTGTCCATTCTTTGAGATACCAGCTTCAAATTCACCAACACCAGCAGCAACAATCAGGACAGCACAGTCGGCCTGAGAAGTACCAGTGATCATGTTCTTGATGAAATCTCTGTGTCCTGGAGCATCAATGATAGTGACATAGTATTTGCTGGTCTCAAATTTCCACAGGGAGATGTCAATGGTAATACCACGTTCACGCTCGGCCTTCAGTTTGTCCAAGACCCAGGCATACTTGAAGGAGCCTTTTCCCATCTCGGCAGCTTCCTTCTCGAACTTTTCAATGGTTCTCTTGTCGATGCCACCACATTTGTAGATCAGATT
>c32738_g1_i3
AGAAAAGCGGTCGATGCAGATCTCACCGTAATTGTGAAAAGAAAGTGGATCCAAGTGATGGGTGCTGTCCTATCTGTGGAGGAGCAGTTGATGTAGCATTGGATGAAAAGGGACTGGGCAAATATGCTCAACTCTTCCATGAAGTACAGACATTAGATGGCTTATTAGAACGCATAGTGACCAGTGGTACTATACCAGATACCATTTTGAATGTTTGTGATGTTTCTGCCTACATCACTCCTAGTAGTAATCTTGAAGTCTTGTTTGAAGCTACTATTGCAAGTAATTCAAAAATCTGCTATAAGGCAGCTGATGATCTATCTAAATTTGTCAATGGGCAAGGAAAAGATGGAAAATTACCAGTTGCCCCAGACCCTGTGGTAAACTTCCTCGCAGCTGGTGTTAGTTTGGAGGAAATATCAGGTGATGGCAATGGTAATGTAAACCCACCTGGAGGCAATGGAGCAGCTCAAATTATACCACCTACCTTATTGCTGTTCAAGCTGTTTGCCATAGCAGTTTTGTTTGCTTAAACTGTGACAGCTATATATGTATACAGCTATATGCACCCACAATTACATGCATTATTTATGATCACGAGTATATATATACTCTTGCTATGATGTAGCATTGATTTTGTAATAGCTACATTATTGTAGAATGTAAAAGCGAATAATGAAATGAAATTGCACAT
>c33066_g1_i1
TTTTTTTTTTAGTATTTTATAGCTATATTTTTGATAAATCACACAGAGTACAAATTATGTCACACTGGTTTATGCATTCGGTGCAGCAGTCTTCTGTATTAAGCAGTCAGCTGTCAACTACAAAAAACTGAAAAAAGGTCAGCTGTTAAAAAAATAGTCAAACACACAAGTTATCTATAGTTACTGTTATTGTTTCAAGCACACTGGTCCTCTTGAAATTGATTGTACTGGAAATCTGAATCAAAAAGGCCAGAGACCTCATAATCTTCATAGGTTCCTTCAATCACATGATCATTTGGTGCATCTACCTCATTAATAGCCCCACTCTGAGCACTACCAACATACAGGCATTGTTTCCTCTTGCCATCCCAAGTAGCTGGGTGTAACTCAGCAATGAATGTACGAGCTGGAGAAGTGGGACTAGGATGATCCACTGTGACAACATAAGTATTGTTTGCTTGTCCACTGTAGTTACCAGTATAGTTGAGTACATCTACTGGAACATTCCAAAACTGTCCAATCAGTCCATGTGCACCAGGCTTTATTCCACCACCTCGGACTACATCAAAATGAATGACCTTTTGACCTTTTCTTTTAAGGCATGTTATCCTAAATTTTACATCATCCCCTTGAGTGGTTTTACAATTTGGGACTGTAATTTCAAAACTTCGCTTTCCAGAGCTAATGATGTTTATTCCATTCTCATTGTATGATTCATTAAAAGCTATGCCATCAACAATAGGAGAGCAACGACTTGCACGTAATTCGATTTCAGTACAGTTATCCTCAGAGTCCCTTGCCAGTATTCCTATTTCTCTAACAAAATTTTCATCTTTGGAATTTTTCATAGCAGCATAGAGTACATTCACTTGTACACACTCATCAGATATTAAATTATAGTAGCTCCCTCTCTCCCCATGTACTTGATAACACAATGAAGTGGTGGTTGGATCCATTCCTGGTGGAGTATGAGTGACTGGCACTTCATACAAGGGATCACCATGAATGATTACAGTGTCAGTTAGAACAATAGGAGATACAGCATCAGAGATCGTTTCATCACCAATCATGGTTTGCACAGTAACTTCATTTTCAACTTCAATTCCTTCAACACTAATAAACATAAATTCAGTTTGAGTTGTTGCTTGACGGCGCTTTCTAGATGTAGGCTTCAGGTGTATGTCACAGTAACTGTTTGCTGTGCATTTCCATTCATAAGTAGATGCATCACGACAATCTGGGCTTTGAATTCTTGAACCACAAAGTAATACTCTACCTTCTTCAACATCAAACATTAAGGTGATACCATCCTCTGGTATGCGTACTCGATAACGTGCTACACTCCCTTGACCAAGTGTACGGTCTACTGTTGTTTCAGAACCCAGTACACCTGAAATTCTGCAAGTTTGTCTTACAAGTTGTTCTTCAAATCTCTGAAATTCTGATGCACTAAAATCATCAATTCGTATAACAAATGAAGGTTCACTAGCAATATTCATCAACTCTTCTGTGTTTATATTATTACCTATTCCTATAGCAAACACTTG
>c33076_g1_i1
TGACACTGCTGTTCCTGCTGAAGAAGTTTGCGTGGGGGCCGCTCCTCGCCGCGCTCGAGGAACGGCAGGCCGGGATCCGCAAGTCGCTCGACGACGCCGATACCGCCAAGCGGGAGCTGGCGGAGGTGCAGGCCAAGGCCAGCGCCCTCATCGGCCAGGCACGGACCGAAGCGGAAACGATCCTGTCGGAAGCCCGGACGGACGGCGCCCGCATCCGGCAGGAGCTGCGCGAAGCGGCGCAGAAGGAAGCGGAAACGATCACCCGCAACGCGCAGCAGCAGATTCAGTTGGAGCGGGACCGCGCCGTCTCGGAGATTCGGCAGCAGGCGGTGGAGCTGTCGGTCATGATCGCGTCGAAGCTCATCCGGCGCAATCTCACCAGGGAAGACAACGAGGCGCTCATCAACGACGCGCTCCACCAGGTCGACACCAACCGGATCCAGTGAGAAGGTCCCTCCGCCACCCGCGTGCGGGTGGCGGAGGGACCTCTCACTGGATCCGGTTGGTGT
>c33984_g1_i2
CATTGAATGCCAACAGAAGAAATACAAAGAGGAACAGTATTGATCCGACAGCGGAAAGAATTGACGAGGCACAATTTAAGGAAGAATATTCACTTGATGAAGCAGATGTAATCCAGCTTTGGAATGAAATTAGCACAGCAAATACAACTGGAAAAGGTGTACAATTAGTTGGTGAATCATTTACACCAGTAATAAAGAAGCGATGTGAGGATGGCCCAATAAAAGTTGTTCATCAAGTGTCTCCCAATGTGTTTACTTATCCTGTGATAATTAAAACTACTTGTAATCATTTGTACTGCAAGGACTATGAATGCCTAGCAAGGGAGAAAAAAATAATGTGTCAGTGGGCTATACACTATACTATTAAACAAACTCCAAAAGGGCAATTTGTAGCAGTATTCCTTGGAATTAGACGAGTGTGCTATGAAGCACATATCCGGTGTGATTGTAAAACATGTGAAGATTTCACGACACCTAAAGACTGCAATAAGATTACACCTTGTCCAAACTTGCAATTTTCACCTCTGCTTCGAACAAATTGCTATTGGGAATATCCTAAAGCAGTAAACTCTGACCCAACTACTACATTGACAACTAAGGGAAAATGTAGTTGCTGTAGTCAAAAAGTATGCATTCATCCTTATATTTTCAACCGTACGACATGCAAATGTGAATGTCCAAGTAAAGAATGCAATGATCTACAATTTTATAATCTTGATAAATGTCGATGTGAGTGCAAGAATGTCATTGATTGTGATGATGGCTATATTTGGAATGAAGACACTTGCACTTGTGACTGTGATCTAAGCCAAGTATGCCCACCACCAAAAGTGTTAGACTCAAATGAATGTAAGTGCAAGTGTCCTTTTGGTAGTGAACTGGATCAGAACACAGGCAATTGTATTGGTAAATGTGAACGATTTCAGGGATCTGATAACTGTGAGAAAATATTCTGCAAAGAAAATCCAACCAAACAATGTGTCTTGAGTCATAATGGATGCGATTGTCCCACAGCTCACTCCTGTGATGAAATTGAAGATCCTGACATATGTGACAAGACTGTATGTCCAGACACTAGTTCTTCTCCCCCACTAATGTGCAAGTTTTATGACTCCCCTAATCCATTTACCGGACGTAAGGGCTGCCAGTGTGATGATGGTGGCTGCTGCATAAGAAAGCCATCTGCACCTCCAGGAGTAGATTGTAGCATTTTTAATACACTAGGATCCAAGAGATGTAATGCTGTAAAGCAGGGTACAGCCTGTGAGTGGAGGTGTGAGTGTGAGAATATTACTGATGTTGAAGTGTGTCTTGAAAGCACTTGTTTAACCCAGCCTAGCCTTGCTTGTAGATATAGTAAAGAGAGCGGATGTATATGTCCAAGTTGTTGCAAAGATCATCCTAACAAGATTAATAATTTTGATTGTGCTACACTTCATTTTCTAGGAACATCAAGATGTAATAAAGTAATTGATGGTCGAACATGTCAATGGACATGTCCATGCAGTCAGATAACCAATGAAGAGACCTGTTCCTTAAGCACATGCATTGATAACTCACGAAAAAGATGTGCATTCAAACAAGGAGAATGCATGTGCAGTTAAAATGACAGTATGAACACATTAGATTTTTGTTATAAGCACTGAAACATAACATATTTATTGACAAGTGTACAAGCAAGTACATGCAATAAAATTTATTTGTTGTTCATCTGTTAATTTTCAAATTTAATACGAAGTTACATAACTACATATCAATACACCACCTTATCATTTCAAGAAACATCAACATTAATG
>c34028_g1_i1
ATAAAAACCACGCTTTTATATTACTTGTCCAGTGCAGAAATAACGTTGGAATTGTATTGATAGAGAAGGACCATTATGCGTAAATTGTTAATAGTTTGTTGGTTGGTAGCACTGGCGATCGCTAACAACGAAGCAGATCATAAAGCGAATACCTATGGTTGTCAGTTGTTACCTGTCGTGAGGACGTTTCCTTCACGCTACTATCCCAATGAGTGTAGACTGACCGTCCCTACCTACGTGTGTGCCGGATTTTGTGAATCGTCGGTGGAGCCTGTTAAAATAAGGAAACACAACACGTATGATGATGTCTGGCAAATGCACTTCAAGACGGACTGTAATTGCTGTATACCGAGTGCTCAGAGGATGCACAAGGCTATAGTCGATGAGTGGAAGTTGGACTGTCCCGGCATAAAAGAAGAACGCAACGAGTCTGTGACACTTCAGTGGCCGTCCCAATGCTCATGTACACAGTGCAGGGGGTCATCGGTAGTAGTACGTGATCGAAATTGATCACTCTCTTACTACAACTGTAGACTGCATTATAGTAATGCATTCATCACTGATTTTACCAATACGTTAATCTACTGTATGAAGAAATTTTAACCATCTGTATAAATGTGTATGTTATATTCTAAGTATCTATCTTTGATATGTGATGTATAGTAATCCAACCAAATACCCAACAATGTACAATGTATAATTGATATTTCAAAAGTAATTTTATACATGAATAAACAAAAAAGTGATGACAGTACAATACTGTCTCAATGCATTGTCAAATCAACCTTGTGATTCCTTTCATGTTATTTTTTCCGACTTCTCTTACCAAGGTTGAAAGCCATTTTGTAGATAATATATATGACTGCCAGGATCAACAGAGCAAATAAGTAACAATACATCAGACCTAGATAGACAGTGGCATTCTTGCCTAATTTACAGTGATTACTTCGATTGCCATCTGCTTTGTACAATTGCTCCACCATGTATGTCCCTACAGCCAACCAGATCACAAAGAAGGTGAAGGTGCCAATGGGGAATATCATGCAGCAGTACATGATCTGTAAGATGCGTGAGGGACAGAAGTCGATAGACACGGTGAACATGAGGCATCCACACACGCACACAGCAAACACCATAACGGTGAAGAGAGTTCCAGCAACTCGCAACCACCATGGCCAGTTGACTCCAAAGTCCTCCAAAGCCATACCACATGATTCATTGGCCACCTTTGCTTTTTTTTTCGTCGTCATCATCAAATTCAATGAGTTGTGCGAATGCTGCAATCAACCATACCAAAATGGTCACAATAACCAAGAGTATGATGGCACAACACAATAGAGATGAAAGTGGGGCTGACTGACATTTCCGAAAAATTTTTACATAGTAATCCTCAATATAGTCAGTGTTGATCGTTAGCTTGTGCCCTTTGGCCATTGCAAAATGGCCGTCGTGATTGGTGGGAGTCACGGAGGCACACTATCCGA
>c34732_g1_i2
GGAACACGTGAGACAGCCTTTCTCAATGCCATCATCAGTGCAGGAATAGCTAGAGAAGTGGCAAGAAAGTGCAAAGAACAAGACTTAGATACATGTGCCTGTGATTTATCAGTAGTTAGTACAACCACTGCAGATGGTTCCATCATTGGAAGCTGTGGGGACAATGACAAATTTGGCATACAAATTGCTAAGGATTTTACAGATGAGAGTCTTTCTGGTTCTAGTGATGCAGTCAGCTTGGCAGCCTTGCACAACAATGAAGTTGGAAGAGCACTGGTAAAGAACACCACAGTTGAATGTGTCTGCCATGGAGTATCAGGAAGCTGCTCTGTGAAGACTTGCTTTAAAAAAGTACCAGATATAGAGCAGATCGGAGTTGAACTACTAAGGCAATATGATGTTGCTAGACATGTCGAGAAAAATGAAAATGATAAACTCATACCAGTTGAGAAATCCGAACCTCCACTGGAGAAAGATGAACTTGCCTACCTTGAATTTTCTCCCAATTTTTGTAAACGAGACTTGTTCAATGGCATTTATGGTACATCTGGTAGACAATGTTATCCTGAGAGAAATGATTATGCTAGCTGTGCTAGTCTATGCTGTGGTGGCCCTGTAGTACAAAAGGTGGTGGAAATAAGTGAAGATAAAAAGAAATGTTGCAAATTTGTATGGTGCTGCAGGTTGGACTGTTCAAGTTGTTCCACTTACAGTGAAACTCAATACTTCTGCAAATAATTCAATGTTTCTTTACAATTGCTGCATTTTGAAGCACCTTCCCATGATGTATAGCTAGTTTGCTTCACTTGACAGTTTTTATTTAATTTATTAGTCATCATTATTTTTTGCCAGACATCCCCTTTATACTTTCTGTAAATAATCATTTGACAGCTATATGTCTTGTATATATGCAACTTTTTGTATGTAGCTATGTCATATTTGTGTTCTTTTTGTATATTTTTCACTAACTATATAATATGATCATGCCACAGTGCATAATGTTTTTATCTAATTAAAAAAAA
>c34763_g1_i1
GTACTATAAAGCCAAGAATTGAAATTTCACTGCATGTCCAACATGCTCAAAGCTATTCTGATTTGTGCTTTACTGTCTATTATAGTACAGGGACAAGAAATTCCTCCGCATGTGTTGTTCATACCTGACTCATACAGTGTCGGTGCATTAGAGACAATTACCATTAGTATCTATGATGACAGTGAATCACAGCTAACTGTGGATGCAGCACTCTCTTATACAGAGTGCAAGTGTGGAAGAAATATCCAAAGGACATGTAAAGAAAATTTACTGTTTTCAAAAGATAGTGGCATTTGTATGCATGGTCAACCTCTGAAGCTTAAAGTACAAATGCCTGACTCAGCAGATCTATCAGACAGACAGTATTTTCTTACAGTATCAGCTGCCAATGGTTCTATAACATTTCTTAGAAAACAGTTTATTTCTTTCACAAGTGCAGGCTCTAGGGGTTACCTGTTTGTTAAAACTGATAAGCCCATTTACAAGCCATCACAAACTGTTGAATTCTGCATAGTCTCTGTGAATGCAAACTTGATACCTTATTCTGCTGTGGTTGATGTGAGAGTTACAGATGCTGCATCATCACCATGGGCATTTGGCTCTCGAGATATCATGAAATGGGAAGATGTAAACATAGGACAGTCAGGGGTTAAATGTTTGGAATTTCCACTATCAGATGAACCACGACTTGGAGTTTGGACCATATTTGTAACCGAGAAGGTACATGCATAACCAAAGGAACTAGCCAATATAATAACTCCTATGTACTTGTATGTATTATAGATTAACAGTGGTAGTTGTGGAAAAAAAA
>c34834_g1_i2
CATGTTGTTAAAGTTGTAGAATTTGATGTGCACATGAGACCTCTTGGGTCACAAGTGCCAATTGTTAAACAGATAAGGAATGACACACATCTTGGATGGAGTGATGATAAGGATGGTCAAGTGAATGGGATAACTGTTCAAGTGTTTATAAATAGTTTGCATAAGTTTCACTCAACCAAATATAAATTTATAAACTATAAACAATTTGAAAGTTTATATATTTCATACATCCAGTTACACACACACATGTGCACACAGACACACAGACATACACCACACTGCAATATACATTACATAAACAAGACACACTAAGCACACACTACACTATAAGCATACACTACATGGTAATTCCTTACTGGCGGTCCAGGGGGTCCAGCTGGTCCGGATGATCCAACAGGTCCAGGCTCTCCCTCCTCACCAGGTTTACCATTTTCTCCTGCATCTCCAACTGGTCCTTTCCTACCATCAACTCCAGGATGGCCTATTGTACCAGCGGGACCCTTTGGTCCTGGTTTGCCTCTAGGCCCATCTGGTCCAGACGGTCCTTCCATTCCCATCTCTCCCTTAAACCCTTTGGGACCTAATCTCCCCTTATCACCTTTGTCTCCTGGTTCTCCAACATCTCCAGTGTCTCCTTTCTGGCCCCTCGGACCTTCACTACCTCTTCTTCCTGGTGGTCCATCTACACCTAGCGGTCCATGTGGACCTCGTTCACCCTTTTCTCCTGGAACTCCATCCAATCCCTGTGGTCCAGGTGCTCCAATTGGTCCAGCTGCTCCCTTGGGTCCACGGAAACCTTTAGCTCCAGTTGGTCCTCGAGGTCCAATATCACCTTTGAATCCTTCAGGCCCAGGAATGCCTGGCGGTCCTAGCTCACCAGGGAGACCTGTTTCACCAATCCTACCAGTTTCACCTTGTGAACCAGGTGTTCCTGGTCTGCCATCTAATCCGGGATGTCCATCAATTCCTGGCTCCCCTGTATCACCAGCATCTCCTGGTAATCCTGCTGATCCTCTAGCTCCTTGGTTACCAGCTCTACCCTGATCTCCTGGGGCACCTGGTGCTCCAACTGCTCCTGGTTCAGTACCAGCTGGTCCCGGATCTCCTGCAGGTCCTATGGGTCCTGGCAGTCCTGGAGGTCCATTCTTTCCATCTATTCCAGGTGGTCCAGGTTCACCTTTGTCTCCATCATCACCTTGGATGCCTTGTTTACCAGAGAAACCAGCTGGACCAGGTGGACCAGCCTCACCAACTGGGCCCAGTTGACCAGCTGGACCAGAGTCACCTACTGGACCAGGAGGCCCTGGGTCACCCACATCTCCCTCTTTGCCACGTTTACCAGGAGCACCAATGTCACCAGGATCTCCATTAGCTCCAGGTGAAGAAGCAAATCCATCAGCACCAGGAGGTCCAGCCACACCAGGATGACCAATGGGACCTGATTCACCATCCTCACCAGGACTACCAAGTCTACCAGGAGCTCCTCGGTCACCAGCTGGTCCTTGAGGACCAGCTGGTCCCTTGCCTCCTCTTTCTCCTTGTGCCCCTGGTCTCCCTGGGATACCTGGTGCTCCAGGGGGGCCAGGTAGACCATTAGCTCCATCATTACCAGGGTTACCAGGGTGACCACGCTCTCCTTGGTTGCCAGGGACACCAGGCTCTCCGG
>c34834_g1_i3
CATTCCCCATGCGTATTCTTTACAAAAGTGTAACAAAAGGCGCGCGGCCCATTATCATTAATGTTTAATACAGTTTGGTTAATTAAGTGGTTTACACTAATGAATAAACAAGATCACAGTTTATAATAAAGGCCACTTATTGTGCCAAGTTAAGAAAAACAAGCTGGTCCTACTTGGAATCCAAATTCTTGGGAATTATCTCCAAAATCTGATGGTGCAAAATCTTTCAGTGGCAACTGGCCTGTGCTCCTGGTATCTATGGCAACCACTGAATGGTCAGTATAGTCAGACTTGTGCTTGCATCCATCATGTAATATTGTTACAGAGTCACTGTTGATAGTCACCTCATGATTATCATTAGTTTGAAATGACTGAGGTAGTTGAGAGTTACGGCATGTGTAAGTGAATGTCTGATGGGCTGAACTGGCTCCGACACGGATGTAATTTAATTGACTTTCTGAAATGGAATAGTGTAGTTGGAAGCCTCCATCTAGACTACTGAACCAATTGTCAGATGATGTCTTGTGCCAGTATCTTGTATTCATCTGATCGTTGGATGGGACTATACAGGTTTGAACAGTAGAGCTGGTGAAGTTACAAAATACTCTAATGGCATCATTACTACATCCACCATTTGGATCAATCCAGTAATATCCATCTGTGATGTGTGGCTTGTTTAGTTGCAGGTCAAGACAACTACGAGCTGGTGATCTCTTTGAGCCAGTTGGTCTGGTGAGTCCACGAGCTTTTCGTCTCAACTGAGCAAGCTCCTTCAGTTTAGTCAGCTCCAAAGTATCATCAACCTCTTCATCTGATTGTTGAGAAGAGAAGAATTTGGATTCATTCTTTTTGGCATCAACTTCAATCAACTCATCTCCTGGCGGTCCAGGGGGTCCAGCTGGTCCGGATGATCCAACAGGTCCAGGCTCTCCCTCCTCACCAGGTTTACCATTTTCTCCTGCATCTCCAACTGGTCCTTTCCTACCATCAACTCCAGGATGGCCTATTGTACCAGCGGGACCCTTTGGTCCTGGTTTGCCTCTAGGCCCATCTGGTCCAGACGGTCCTTCCATTCCCATCTCTCCCTTAAACCCTTTGGGACCTAATCTCCCCTTATCACCTTTGTCTCCTGGTTCTCCAACATCTCCAGTGTCTCCTTTCTGGCCCCTCGGACCTTCACTACCTCTTCTTCCTGGTGGTCCATCTACACCTAGCGGTCCATGTGGACCTCGTTCACCCTTTTCTCCTGGAACTCCATCCAATCCCTGTGGTCCAGGTGCTCCAATTGGTCCAGCTGCTCCCTTGGGTCCACGGAAACCTTTAGCTCCAGTTGGTCCTCGAGGTCCAATATCACCTTTGAATCCTTCAGGCCCAGGAATGCCTGGCGGTCCTAGCTCACCAGGGAGACCTGTTTCACCAATCCTACCAGTTTCACCTTGTGAACCAGGTGTTCCTGGTCTGCCATCTAATCCGGGATGTCCATCAATTCCTGGCTCCCCTGTATCACCAGCATCTCCTGGTAATCCTGCTGATCCTCTAGCTCCTTGGTTACCAGCTCTACCCTGATCTCCTGGGGCACCTGGTGCTCCAACTGCTCCTGGTTCAGTACCAGCTGGTCCCGGATCTCCTGCAGGTCCTATGGGTCCTGGCAGTCCTGGAGGTCCATTCTTTCCATCTATTCCAGGTGGTCCAGGTTCACCTTTGTCTCCATCATCACCTTGGATGCCTTGTTTACCAGAGAAACCAGCTGGACCAGGTGGACCAGCCTCACCAACTGGGCCCAGTTGACCAGCTGGACCAGAGTCACCTACTGGACCAGGAGGCCCTGGGTCACCCACATCTCCCTCTTTGCCACGTTTACCAGGAGCACCAATGTCACCAGGATCTCCATTAGCTCCAGGTGAAGAAGCAAATCCATCAGCACCAGGAGGTCCAGCCACACCAGGATGACCAATGGGACCTGATTCACCATCCTCACCAGGACTACCAAGTCTACCAGGAGCTCCTCGGTCACCAGCTGGTCCTTGAGGACCAGCTGGTCCCTTGCCTCCTCTTTCTCCTTGTGCCCCTGGTCTCCCTGGGATACCTGGTGCTCCAGGGGGGCCAGGTAGACCATTAGCTCCATCATTACCAGGGTTACCAGGGTGACCACGCTCTCCTTGGTTGCCAGGGACACCAGGCTCTCCGG
>c34834_g1_i4
CATTCCCCATGCGTATTCTTTACAAAAGTGTAACAAAAGGCGCGCGGCCCATTATCATTAATGTTTAATACAGTTTGGTTAATTAAGTGGTTTACACTAATGAATAAACAAGATCACAGTTTATAATAAAGGCCACTTATTGTGCCAAGTTAAGAAAAACAAGCTGGTCCTACTTGGAATCCAAATTCTTGGGAATTATCTCCAAAATCTGATGGTGCAAAATCTTTCAGTGGCAACTGGCCTGTGCTCCTGGTATCTATGGCAACCACTGAATGGTCAGTATAGTCAGACTTGTGCTATGAACACAATAATAAAATTATTAGTCAGCATTCTACTCCTCACCTTGCATCCATCATGTAATATTGTTACAGAGTCACTGTTGATAGTCACCTCATGATTATCATTAGTTTGAAATGACTGAGGTAGTTGAGAGTTACGGCATGTGTAAGTGAATGTCTGATGGGCTGAACTGGCTCCGACACGGATGTAATTTAATTGACTTTCTGAAATGGAATAGTGTAGTTGGAAGCCTCCATCTAGACTACTGAACCAATTGTCAGATGATGTCTTGTGCCAGTATCTTGTATTCATCTGATCGTTGGATGGGACTATACAGGTTTGAACAGTAGAGCTGGTGAAGTTACAAAATACTCTAATGGCATCATTACTACATCCACCATTTGGATCAATCCAGTAATATCCATCTGTGATGTGTGGCTTGTTTAGTTGCAGGTCAAGACAACTACGAGCTGGTGATCTCTTTGAGCCAGTTGGTCTGGTGAGTCCACGAGCTTTTCGTCTCAACTGAGCAAGCTCCTTCAGTTTAGTCAGCTCCAAAGTATCATCAACCTCTTCATCTGATTGTTGAGAAGAGAAGAATTTGGATTCATTCTTTTTGGCATCAACTTCAATCAACTCATCTCCTGGCGGTCCAGGGGGTCCAGCTGGTCCGGATGATCCAACAGGTCCAGGCTCTCCCTCCTCACCAGGTTTACCATTTTCTCCTGCATCTCCAACTGGTCCTTTCCTACCATCAACTCCAGGATGGCCTATTGTACCAGCGGGACCCTTTGGTCCTGGTTTGCCTCTAGGCCCATCTGGTCCAGACGGTCCTTCCATTCCCATCTCTCCCTTAAACCCTTTGGGACCTAATCTCCCCTTATCACCTTTGTCTCCTGGTTCTCCAACATCTCCAGTGTCTCCTTTCTGGCCCCTCGGACCTTCACTACCTCTTCTTCCTGGTGGTCCATCTACACCTAGCGGTCCATGTGGACCTCGTTCACCCTTTTCTCCTGGAACTCCATCCAATCCCTGTGGTCCAGGTGCTCCAATTGGTCCAGCTGCTCCCTTGGGTCCACGGAAACCTTTAGCTCCAGTTGGTCCTCGAGGTCCAATATCACCTTTGAATCCTTCAGGCCCAGGAATGCCTGGCGGTCCTAGCTCACCAGGGAGACCTGTTTCACCAATCCTACCAGTTTCACCTTGTGAACCAGGTGTTCCTGGTCTGCCATCTAATCCGGGATGTCCATCAATTCCTGGCTCCCCTGTATCACCAGCATCTCCTGGTAATCCTGCTGATCCTCTAGCTCCTTGGTTACCAGCTCTACCCTGATCTCCTGGGGCACCTGGTGCTCCAACTGCTCCTGGTTCAGTACCAGCTGGTCCCGGATCTCCTGCAGGTCCTATGGGTCCTGGCAGTCCTGGAGGTCCATTCTTTCCATCTATTCCAGGTGGTCCAGGTTCACCTTTGTCTCCATCATCACCTTGGATGCCTTGTTTACCAGAGAAACCAGCTGGACCAGGTGGACCAGCCTCACCAACTGGGCCCAGTTGACCAGCTGGACCAGAGTCACCTACTGGACCAGGAGGCCCTGGGTCACCCACATCTCCCTCTTTGCCACGTTTACCAGGAGCACCAATGTCACCAGGATCTCCATTAGCTCCAGGTGAAGAAGCAAATCCATCAGCACCAGGAGGTCCAGCCACACCAGGATGACCAATGGGACCTGATTCACCATCCTCACCAGGACTACCAAGTCTACCAGGAGCTCCTCGGTCACCAGCTGGTCCTTGAGGACCAGCTGGTCCCTTGCCTCCTCTTTCTCCTTGTGCCCCTGGTCTCCCTGGGATACCTGGTGCTCCAGGGGGGCCAGGTAGACCATTAGCTCCATCATTACCAGGGTTACCAGGGTGACCACGCTCTCCTTGGTTGCCAGGGACACCAGGCTCTCCGG
>c34834_g1_i5
CATTCCCCATGCGTATTCTTTACAAAAGTGTAACAAAAGGCGCGCGGCCCATTATCATTAATGTTTAATACAGTTTGGTTAATTAAGTGGTTTACACTAATGAATAAACAAGATCACAGTTTATAATAAAGGCCACTTATTGTGCCAAGTTAAGAAAAACAAGCTGGTCCTACTTGGAATCCAAATTCTTGGGAATTATCTCCAAAATCTGATGGTGCAAAATCTTTCAGTGGCAACTGGCCTGTGCTCCTGGTATCTATGGCAACCACTGAATGGTCAGTATAGTCAGACTTGTGCTTGCATCCATCATGTAATATTGTTACAGAGTCACTGTTGATAGTCACCTCATGATTATCATTAGTTTGAAATGACTGAGGTAGTTGAGAGTTACGGCATCTAATAAACAATACTAAACATGAAGTTCGCACATATAATAAAACATGTCATTACGTGTAAGTGAATGTCTGATGGGCTGAACTGGCTCCGACACGGATGTAATTTAATTGACTTTCTGAAATGGAATAGTGTAGTTGGAAGCCTCCATCTAGACTACTGAACCAATTGTCAGATGATGTCTTGTGCCAGTATCTTGTATTCATCTGATCGTTGGATGGGACTATACAGGTTTGAACAGTAGAGCTGGTGAAGTTACAAAATACTCTAATGGCATCATTACTACATCCACCATTTGGATCAATCCAGTAATATCCATCTGTGATGTGTGGCTTGTTTAGTTGCAGGTCAAGACAACTACGAGCTGGTGATCTCTTTGAGCCAGTTGGTCTGGTGAGTCCACGAGCTTTTCGTCTCAACTGAGCAAGCTCCTTCAGTTTAGTCAGCTCCAAAGTATCATCAACCTCTTCATCTGATTGTTGAGAAGAGAAGAATTTGGATTCATTCTTTTTGGCATCAACTTCAATCAACTCATCTCCTGGCGGTCCAGGGGGTCCAGCTGGTCCGGATGATCCAACAGGTCCAGGCTCTCCCTCCTCACCAGGTTTACCATTTTCTCCTGCATCTCCAACTGGTCCTTTCCTACCATCAACTCCAGGATGGCCTATTGTACCAGCGGGACCCTTTGGTCCTGGTTTGCCTCTAGGCCCATCTGGTCCAGACGGTCCTTCCATTCCCATCTCTCCCTTAAACCCTTTGGGACCTAATCTCCCCTTATCACCTTTGTCTCCTGGTTCTCCAACATCTCCAGTGTCTCCTTTCTGGCCCCTCGGACCTTCACTACCTCTTCTTCCTGGTGGTCCATCTACACCTAGCGGTCCATGTGGACCTCGTTCACCCTTTTCTCCTGGAACTCCATCCAATCCCTGTGGTCCAGGTGCTCCAATTGGTCCAGCTGCTCCCTTGGGTCCACGGAAACCTTTAGCTCCAGTTGGTCCTCGAGGTCCAATATCACCTTTGAATCCTTCAGGCCCAGGAATGCCTGGCGGTCCTAGCTCACCAGGGAGACCTGTTTCACCAATCCTACCAGTTTCACCTTGTGAACCAGGTGTTCCTGGTCTGCCATCTAATCCGGGATGTCCATCAATTCCTGGCTCCCCTGTATCACCAGCATCTCCTGGTAATCCTGCTGATCCTCTAGCTCCTTGGTTACCAGCTCTACCCTGATCTCCTGGGGCACCTGGTGCTCCAACTGCTCCTGGTTCAGTACCAGCTGGTCCCGGATCTCCTGCAGGTCCTATGGGTCCTGGCAGTCCTGGAGGTCCATTCTTTCCATCTATTCCAGGTGGTCCAGGTTCACCTTTGTCTCCATCATCACCTTGGATGCCTTGTTTACCAGAGAAACCAGCTGGACCAGGTGGACCAGCCTCACCAACTGGGCCCAGTTGACCAGCTGGACCAGAGTCACCTACTGGACCAGGAGGCCCTGGGTCACCCACATCTCCCTCTTTGCCACGTTTACCAGGAGCACCAATGTCACCAGGATCTCCATTAGCTCCAGGTGAAGAAGCAAATCCATCAGCACCAGGAGGTCCAGCCACACCAGGATGACCAATGGGACCTGATTCACCATCCTCACCAGGACTACCAAGTCTACCAGGAGCTCCTCGGTCACCAGCTGGTCCTTGAGGACCAGCTGGTCCCTTGCCTCCTCTTTCTCCTTGTGCCCCTGGTCTCCCTGGGATACCTGGTGCTCCAGGGGGGCCAGGTAGACCATTAGCTCCATCATTACCAGGGTTACCAGGGTGACCACGCTCTCCTTGGTTGCCAGGGACACCAGGCTCTCCGG
>c34834_g1_i1
CATTCCCCATGCGTATTCTTTACAAAAGTGTAACAAAAGGCGCGCGGCCCATTATCATTAATGTTTAATACAGTTTGGTTAATTAAGTGGTTTACACTAATGAATAAACAAGATCACAGTTTATAATAAAGGCCACTTATTGTGCCAAGTTAAGAAAAACAAGCTGGTCCTACTTGGAATCCAAATTCTTGGGAATTATCTCCAAAATCTGATGGTGCAAAATCTTTCAGTGGCAACTGGCCTGTGCTCCTGGTATCTATGGCAACCACTGAATGGTCAGTATAGTCAGACTTGTGCTATGAACACAATAATAAAATTATTAGTCAGCATTCTACTCCTCACCTTGCATCCATCATGTAATATTGTTACAGAGTCACTGTTGATAGTCACCTCATGATTATCATTAGTTTGAAATGACTGAGGTAGTTGAGAGTTACGGCATCTAATAAACAATACTAAACATGAAGTTCGCACATATAATAAAACATGTCATTACGTGTAAGTGAATGTCTGATGGGCTGAACTGGCTCCGACACGGATGTAATTTAATTGACTTTCTGAAATGGAATAGTGTAGTTGGAAGCCTCCATCTAGACTACTGAACCAATTGTCAGATGATGTCTTGTGCCAGTATCTTGTATTCATCTGATCGTTGGATGGGACTATACAGGTTTGAACAGTAGAGCTGGTGAAGTTACAAAATACTCTAATGGCATCATTACTACATCCACCATTTGGATCAATCCAGTAATATCCATCTGTGATGTGTGGCTTGTTTAGTTGCAGGTCAAGACAACTACGAGCTGGTGATCTCTTTGAGCCAGTTGGTCTGGTGAGTCCACGAGCTTTTCGTCTCAACTGAGCAAGCTCCTTCAGTTTAGTCAGCTCCAAAGTATCATCAACCTCTTCATCTGATTGTTGAGAAGAGAAGAATTTGGATTCATTCTTTTTGGCATCAACTTCAATCAACTCATCTCCTGGCGGTCCAGGGGGTCCAGCTGGTCCGGATGATCCAACAGGTCCAGGCTCTCCCTCCTCACCAGGTTTACCATTTTCTCCTGCATCTCCAACTGGTCCTTTCCTACCATCAACTCCAGGATGGCCTATTGTACCAGCGGGACCCTTTGGTCCTGGTTTGCCTCTAGGCCCATCTGGTCCAGACGGTCCTTCCATTCCCATCTCTCCCTTAAACCCTTTGGGACCTAATCTCCCCTTATCACCTTTGTCTCCTGGTTCTCCAACATCTCCAGTGTCTCCTTTCTGGCCCCTCGGACCTTCACTACCTCTTCTTCCTGGTGGTCCATCTACACCTAGCGGTCCATGTGGACCTCGTTCACCCTTTTCTCCTGGAACTCCATCCAATCCCTGTGGTCCAGGTGCTCCAATTGGTCCAGCTGCTCCCTTGGGTCCACGGAAACCTTTAGCTCCAGTTGGTCCTCGAGGTCCAATATCACCTTTGAATCCTTCAGGCCCAGGAATGCCTGGCGGTCCTAGCTCACCAGGGAGACCTGTTTCACCAATCCTACCAGTTTCACCTTGTGAACCAGGTGTTCCTGGTCTGCCATCTAATCCGGGATGTCCATCAATTCCTGGCTCCCCTGTATCACCAGCATCTCCTGGTAATCCTGCTGATCCTCTAGCTCCTTGGTTACCAGCTCTACCCTGATCTCCTGGGGCACCTGGTGCTCCAACTGCTCCTGGTTCAGTACCAGCTGGTCCCGGATCTCCTGCAGGTCCTATGGGTCCTGGCAGTCCTGGAGGTCCATTCTTTCCATCTATTCCAGGTGGTCCAGGTTCACCTTTGTCTCCATCATCACCTTGGATGCCTTGTTTACCAGAGAAACCAGCTGGACCAGGTGGACCAGCCTCACCAACTGGGCCCAGTTGACCAGCTGGACCAGAGTCACCTACTGGACCAGGAGGCCCTGGGTCACCCACATCTCCCTCTTTGCCACGTTTACCAGGAGCACCAATGTCACCAGGATCTCCATTAGCTCCAGGTGAAGAAGCAAATCCATCAGCACCAGGAGGTCCAGCCACACCAGGATGACCAATGGGACCTGATTCACCATCCTCACCAGGACTACCAAGTCTACCAGGAGCTCCTCGGTCACCAGCTGGTCCTTGAGGACCAGCTGGTCCCTTGCCTCCTCTTTCTCCTTGTGCCCCTGGTCTCCCTGGGATACCTGGTGCTCCAGGGGGGCCAGGTAGACCATTAGCTCCATCATTACCAGGGTTACCAGGGTGACCACGCTCTCCTTGGTTGCCAGGGACACCAGGCTCTCCGG
>c35050_g1_i1
AGAATCCCTGCTGGACAAATCATTTTTTCATTTGCTGTTTCAATAAGGGATGATAATGTACTAGAAGGCAATGAAGACTTTGATCTCATTATTGTTCCTGGATCATTACCTAATCGTGTTACCCGAGGCAGTCCTTTTAGAAGTAGATTAACTATAGTGGATGATGATGATGTAACAGTCAGATTTGATAAAGCTACTGATACAGTCTCAGAAGATGATGATCATGTCACCATTACAATAGTGAGAGTTGGTGA
>c3544_g1_i1
ATGAAATGTGATGTTGATATTAGAAAAGATTTATATGGTAATGTTGTATTATCTGGAGGTTCTACTATGTTCCCTGGTATTGCTGATAGAATGCAAAAAGAATTAACTGCTTTAGCTCCTTCAACAATGAAGATTAAAATTATTGCTCCACCTGAAAGAAAATATTCTGTATGGATTGGAGGTTCTATCCTTGCTAGTCTCTCTACCTTCCAGCAGATGTGGATCAGCCAGCAGGAGTATGA
>c35750_g1_i1
GGAAATCGAATCACTCCATCATATGTGGCCTTCACGCCTGAAGGAGAGCGATTGATCGGTGATGCCGCAAAGAACCAGCTCACTTCTAACCCTGAGAATACTGTCTTTGATGTGAAACGACTTATTGGCCGCAATTGGGATGATAGTTCAGTACAAAAAGATATCAAGTTCTTCCCCTTCAAAACGACCAACAAAAACAGCAAACCTCATATTATAGTAGACGTCAAGGGTACGGAAACAACTTTTGCAGCTGAAGAGATTAGTGCAATGGTACTAGTGAAAATGAAGGAAACAGCGGAGGCATACCTTGGGTATCCTATCACTAATGCTGTTGTAACTGTACCAGCTTATTTCAATGATGCTCAACGTCAAGCGACCAAGGATGCTGGAGTAATTGCTGGCCTCAATGTTCGTCGTATCATCAATGAGCCAACTGCTGCTGCTATTGCTTATGGTTTGGACAAGAAGGAAGGAGAGAAGAATATTTTAGTGTTCGACTTGGGAGGTGGAACATTTGATGTGTCATTACTTACAATTGACAGTGGAGTATTTGAGGTAGTGGCAACCAATGGTGATACTCATCTTGGTAAGTGTTTACTACACTTCATCCTTTTCCAGTATTGACTATATTCTGTTCTTATTAAGGTGGAGAGGATTTTGATCAGCGGGTTATGGAACATTTTATTAAGCTGTACAAGAAGAAGACTGGTAAAGACATCCGCAAGAGTAACAGGGCTGTACAAAAGTTGAGGAGGGAAGTCGAGAAGGCCAAGAGAACACTAAGCACACAACATCAAGTAAAGATTGAGATAGAATCATTCTATGAGGGTGAGGATTTCTCTGAAACTTTAACTCGTGCACGATTTGAGGAACTCAACATGGATCTCTTCCGTTCTACCATGAAGCCAGTACAACAGGTACTAAAAGATTCTGATCTTCAAAAGGAAGAAATCCACGAGATTGTCCTGGTTGGTGGTTCAACTAGAATTCCCAAGATACAACAGTTGGTGAAAGACTTATTTAATGGCAAAGAACCAAGTCGTGGCATTAACCCTGATGAAGCCGTAGCTTATGGTGCAGCTGTACAAGCCGGTGTGCTGAGTGGAGCTACCGGCTCTCAGGAGATCTTACTGTTGGATGTTAATCCTTTGACTCTGGGTATTGAAACTGTTGGTGGTGTAATGACCAAGCTAATCTCGCGTAACTCAGTCATCCCCACGAAAAAATCTCAGATCTTCTCCACAGCAGCCGACAATCAACCTGTGGTCACCATACAAGTATACGAAGGAGAACGGCCTATGACTAAAGACAATCATCTTCTTGGCAAGTTTGATCTTACGGGGATCCCCCCAGCACCACGTGGAGTACCTCAGATTGAAGTCACCTTTGAAATTGATGTAAATGGTATCTTGCGTGTGTCAGCTGAAGATAAAGGCAGTGGCAATAAGGAAGCCATCACAATCACTAACGACCAGAATCGACTGACTCCTGAAGATATTGAACGTATGGTGAATGAGGCTGAAAAATATGCTGAGGAAGACAAGAAGGTCAAGGAGCGGGTTGAGAGCCGTAATGAACTGGAGAGTTATGCTTACTCACTAAAGAATCAAGTCAGTGATAAAGAAAAACTTGGAGCCAAACTGTCACAGGAAGACACTGATACAATAATGAAGGCTGTTGATGATGCCATAGAATGGTTAGATGCTAACCAAGATGCAGAGACTGAAGATTATCAAGAGAAGAAAAAAACTCTTGAAGAAGCTGTCAATCCGATTATTAGTAAATTATATGAACAGTCTGGAGGTGCTGGAGGAGCTCCACCACCCACTGGGGACGAATATGCTGGTGATGAGAGAGACGAATTATAAAATTATTACTTTAGGAACTAATAATATGCATAACTGTACTCGTAGCAAAATTCAATTCACATGTAAATTCAAAGTCACGTGATGGTACCTAACTTAAAAGTTCGATTGTGGTATTCAATATTGATTCAGGGTGATGGGAAAAGCTAGAAAGGTACGTAGTTACGCAGTGTATACATCTTCATAG
>c35925_g1_i3
GCTATGACACTGTATTTTATGCATGTAAGTATTTGCATATGCATATTTTTAATGAAATCATGTTATTTTGTTAAAAGCATTACATAGTTTAAATAATTGCATAATCTAACCGTGTAGCTACGTACTTCTAATTATACATATGTGTATCATTGTGTAAAGACACTACAATCTCTGATTTATTTTTTAAATTTATGCATATTTTATTTCCAGTTCCTGATCCTACTGTAAATATAAATACTGTTAGCCGTCCAACAGTGAATCAACCAGTAACACTGAAGTGTAATGTGGTTACTGCAAGGGGCATCACCAGTAGAGTGGATATTGTGTGGAGTGATAGTGATGATGTAGAGCTGAAGAGGATAAACCATGTGGCATCAAGAACAGTGAACAATTCACAAGTGTACACAGATTCTTACACCCTTTCACCATTGAGCATTGCTGATGATGGTAAAATGATCCAATGTGAGAGTGCGATCAACACATATCCAGCAATAATCACTGATGCAAATTTCACACTGGATGTGACAGGTAAAGTGAATTGTTTATACTATTATCCAACAATTTACTATATGAAATTTTAGTTCCTCAGCCATCAATTAGTATATCACAATCAACGGAAGGCTCTATTAGTGGACTAAATCACACTCTTACCTGTACAGTCACAGTAGCTAATGGAGTGTCATTAGATCTTGTGATGGTCAATTGGAATGTAGGCAGTTCATTAACACAGTCAACACGGGTCACTGTGTCTAATCAGATTAACAGTGGGTCACGGCTCACAAGGATGATAACATTCTCACCATTACTCAATAATGATGGTGTACAGCACGCTTGTTCTGCATCAGTGACTGGCTTTAATGAAGCTACTAACTCACGCAATATAACTATTGTAGTCAACGGTACGTATGTTAATCCACAGATATCTATGTATTATGTCAGAGTACTATGTAGTATGGTAAATTCCCCCCAGACTGCAATGCTACGTAGTTTTTTCCATAGTGTACTGTATAGAATGTTAAATTACGTACATTATAGCTATCAATTCTTGTACGTATTTACTGAAGGTTCAAAGACATAACATTAATATACGTATATTTACCTGTACAGTTGTGCATATTTAATTATAAACACTTTGCCTTTACTAGATCCCACCTTATCATTGGAAATTGTTCCATCAAGAATCAGTGGTTTTGCTGGAGAGAACCCCGTTAACCTTACCTGTACAGCTATGATAGTGGAGAGTATATCATTAACGGAATATCAGTTTGTATGGATGAAGGATGGTAATCCTGTAGAAAACCAGTCTGATAATAGAGTCAACGTATGATATGCATAAATATGTATTATTGTTTAATGGAATTCTTTCATTCAGATTATAGTTAATGCTACTTCATCATCACTTGTTGTTAGTGCTAATGACACTGATGCTAAACT
>c36455_g1_i1
GCTAATTCTCATTATTGTATATTTGATACTGGTATAGTATTGAGCCGAGGATTAATACGTCGGATAAGTCCTCATCTTAGCAGTTGTGTGGAGGAAGAATCCTCGCTACTTTCTTATGAAGGTGATTGGGAATTTGGCAATTGTGTCCTAAAACATTTAGATGTAAAGTGCACTCAAGCTACAGAGACAGCTGATATGTTTTTTGTCGATAGCAGTGGAAAATTATTTGAGAGTCCATTATTATTTAGTGATTCTCGTATGCACTCAGCTATTACACTGGCACCTATAAGGTTTCCTAAACTAATGTATCGGGTGCATCTGCTCTATGAGGAATTAGCCTATAATTATTCTCTGATACAGCAACGTCGTCATGAAGAAGAAATTAAAAAGAGTTTTCCTTTTGTCCCTGCTAGACTACGCTCTAATTTCAAAATTACACCTGACAAAAAATCTGATTTATCACTGCATAGTTTACCTAATCATCTTTTGTTACAGCCAAAATTTATACCCCATAACAAATGGGAGATCCACTCGTGGGATTATTTCAACCAGACACAGTTGCTACAACCATTCCACAATTTGCCAGCTACAGGTCTTATTGGCGTAGACAGACAAGAAGCAAGAAATGTTCTTACTAAAGGAATGTACTTGATCAATAAGAATAGGGCACCATCTGAACGATTTGGTTTTGAGCGACTACAGAATGGTTATAAGAGAATTGATCCAAATAGAGGAGCAGATTATATACTGGACTTTGTGCTCAATCATCAGTATGGACATGAGAGTAAAATACACAAACGTATCAATCTCTTTCGTCCATTTCAAGATGAATTTTTAATAGTCCCAAACGAAGGATCATCAAGTAGTACAGTAAATTTCATTGTTCCATTGACTGAGCTAAACGATCGACTGGTACAATTTATGAAAACTTACCAAGAAAATGTGTTACAGACAAAGGAAGATGCAACGTTGACTATAGTATTGTCCAATAGCTCTGGTAGTGGTGCTGTACATCGGTTCATACAGCAATACCAGAATAAGTACCCTGCAGCTAAGATTGCCATCATCGATGTTTATGGACAATTTGCTCGAGGGGTTGCAGTGCATAAAGGTATTCAATTGTTTAGTAAACATGATTTGTTGTTTATCTGTGATGTTGATATTGATGTCAAGTGGAGCTTTTTACGTCGCTGTCGTCTTAACACTGTCAAAGGTAAACAGGTTTATTTCCCAATTTTCTTTAAACTTTACAAGATGGATTTTGTCCATAAATATAGTCGGGTTAATGCTAGCTCTATAATCATGAGACAAAATGGACATTGGGCTCATTATTCTTATGGCATGGTGTGTCTCTATGCTGAAGATTATCTAGATACTGGTGGATTTGATCTGACTTTACAAGGATGGGGTGAAGAAGATGTTAGTTTCCTTCATAAGGTTATCAAGGCTGGCAAGGAAGTGATGCGTGCACCAGACCCAGGGCTTGTACACAGATGGCATACAAAACATTGCAGTAAAGCTTCAATCACCTCTGATACTGTTTATGAACATTGTTTAAGATCAAAGGCAGAAAATCTAGCTGATCGTATAGAATTAGCTAATTACTATTTTGAAAAAGAACAAGATTAATGTGATGATTATAATTACTATACTTGCATTTGTAAATAAAAATAATGAGTATAAACCGCACCAAACCACATGTCATAAACTTCAAAAGGCACACGTACAAACCGCATGTAATGAGCTCTGCTAGCTAGTGATGAAATTATCGCCAGTATCCACTCTTCTACTAGGAGTTACACTAGGTTGTGCTGTCACTACGTTAATCCATTCGTTAACAGTGAGCTGCGTACAATGTGGCGGTGTGAACAGCAGGAGTTTAGTTGGGCTCAACAGGTTTTCGTCTGTTGCAAGTAACGATCGCTTTCGTGTTGGGCAATTAGGAATGATTACTAGCGAGTCCAGTTGTGCTGCCCTTCGCTTGAAACTGGAGACTGTAAAGGTTGTGTCACCTTCTAATAGGAG
>c36461_g1_i1
ATTCCAGGACCAACTGGAGCTAGAGGTTTAACAGGACAACCTGGTCCCAAGGGACCTGATGGACCAAAAGGTCCTGCTGGTATTATTGGAGAAGCTGGAGAACCTGGTCACCCTGGTGATGATGGTGTACCCGGAGAACCAGGTGAAATTGGACCACCTGGAGTAAAGGGAGCTAAAGGTGCTCAGGGTCCTGGAGGAGAAGCCGGCCATCCTGGAGAACAAGGTGAACAAGGAGCTAAGGGTAGTCCTGGACCAGTTGGACCTCAGGGACCACCTGGACCTAGTGGCACCAGGGGAGAACAAGGAGCACAGGGGCCTAAGGGTAAACAAGGTCCCACTGGTGGTAAGGGACCAGCTGGTCCACCAGGGGAGCTTGGACGACCAGGTCTACCTAGTCAACAGGGTAGCCAAGGACTTCATGGTGGTCCAGGAGTTGCTGGGGAACAAGGTTCTCCTGGTCCTGCTGGACCACGCGGACCAAGAGGACCCACTGGAAAGTCAGGACTAACAGGACCTAAAGGTGTTCAGGGAGATGTTGGTCAAATTGGACCACAAGGACCTCCTGGTGCTACTGGACCAAGAGGTAGTCATGGAAAACCCGGGCTTCCTGGAAAGGATGGCAAGAATGGATTGGATGGACCCAAAGGAATAGGTGGTCCTCCAGGCCCAACTGGACAAGATGGAGCCCCAGGTCCCATTGGACCCAAGGGACCTCGAGGAAAGACTGGATTGGGAGGGGCTAAAGGAGCTAAGGGAGAACAAGGATCACCTGGAATAAGAGGTCCTAAAGGTTTATCAGGCTCTGATGGAAACCCTGGAGGCAATGGCCAACCTGGTCCCCCTGGACCCACTGGTATAGCAGGTGACAAGGGACCCAATGGAAGAAAAGGACCAGAAGGTTCACTTGGACTTCCTGGAGCCATTGGGCTTGGAGGAGATCAGGGTCATCCAGGACCTGAAGGATTTGAGGGTCCAGCTGGAGAACCAGGTACCAAGGGTGAAGATGGCCCCCCAGGACCACTAGGTATCCCTGGAGTTAAAGGAGCTATGGGTGCAGCTGGTGATCCAGGTCCTCCAGGCCGACCAGGAGATATTGGTATACCAGGTGATGATGGTCCTCGAGGACCTCGAGGAGACAAGGGACACCAAGGTAACAAAGGAAAACCTGGTGAACAGGGAGATCCTGGATTACAAGGAGGTATAGGTGACAAGGGTATGGTTGGTCCCAAAGGAAATCGTGGTGTCACTGGACCCCAAGGATTTGAGGGTCCTAAAGGAAAAGTTGGGAAAAAAGGACCTCTTGGTGCTCCTGGCCCAGAAGGACCTAAAGGACCACAAGGACACAGAGGTGTTAATGGTCAAACAGGACCAAAAGGACCACAAGGACCTCCTGGACCACCAGGACCTCCAGGCTCCCCAGCCAAGGGAATTGTCCCTGGACCAGATCATCACAAGTTCTTTGCTAGTGCAACAGAATCCAAGGTAGTGATCAACTTGGAAGAGTATCATGAGAAATTGATGTATATGGAATTGAACGCCATTGAGAAGCAACTTAGTAAAACTAATGAAGCAGATTTGGGAACTCCTGAGAATCCAGCCAGAAGTTGTTATGATCTCAAATTAGAAGTGCCTCGTGCTGAATCTGGCATGTATTTCATTGACCCCAATCTTGGCTCTCCACTTGACAGTATCAAGACATATTGTAACTTTGCCGCCAGCCTCACTTATACCTGTGTCCAGAATGACACTGCTAGTTCACAATTGGGATATCTTAACTTGCTGCACAAAATAGCCTCACAGAAGGTCACACTACCATGTGATGCCAGTGGCCCCTTCACACTTCGACCATACCGCAGTAATGCACCACTTACCATCAATGGTCGTGAGAACACTGAAGTGAAAATGAACACTGGACCTTGTCATATGACCAGCAAGTTGCACACAGTGGAATTCACAGTAGATAGCGAATCTGGACATCTTCCATTTACCAGCCCTGTTCGTCACAACCAACAAGACTTCCACTTCACTGATGTGTGCTTCTATTAAAATAATGACCCTACCAGTCATTGTTACATCATAAACTACATAACTTGTACAAATCTCACTATACATATTACATTATTATTTATAAAATATTAAAAGTCCAGAGCTCTGAATTATGCAACA
>c36846_g1_i1
CTGCTGTTTTCACTTCATCTGCTGATGGTACTTCTTCTACATCAGCTTCAGCTTCAGGTTCAAAATCAGAATCTTCTAAATTGTCTAACATTTCCTCATCTACCTCTTCTTCACCATCAACACCATGATCTTTACCTCCCGACTCAACAAATTTCTGCAAACTAGCAAGTGTGCGACCACCTTTATACTCTATCACCTCATCAGAGTCTTTGGGAAAGAATTTTAAAGTTGGAAATCCTTCAATTCTAATATCTTCTAATTCATTGGTGGTAGAATCCATTTTAGCAATGATGATATCTTCGGAATCTTTAAACTTTTCTCCAAGTTGATCCCAAATTGGGGCCAGTTGTTTACAATGGCCACACCATGGAGCATAGAATTCCACAAATACATGCTTGGATTTGTCCCTTGCGACATCATTGAAGTTCTTGCCGACCAAAACCTTAACTGGCTTCTTGTCCCAGTCTTCAGGTATTTCTTCAGTCATCAGGTGTGCCTTTAACTCTCCACTGAGGTAACTCTCTACAAATTTGTTGATGTTATCGGTAGTAATTTCGGTAAACTCTGGTTTGAATTTCTTCATATCATCTTGCTTAACGTTGATAAGACGAAGACATGGGAAATCTTCCTTAGTAAGTCCAAAGAATTCAGAGATTCTGGAATTGTCTTCAACATCAGTGTCTACCAGCACAAACAGGACCTTTCCTTTGAACTTCTTAGCAGACTCCTTGACATTAGTTAAAACTTCTTTAGCATTTTCAGATTTTTTGCTTACAAAAATCAACAGATGAGTCATAACCTTTCCGCCAAAAATCTTAGGAGCAGTCTCATCATTAAATTCAACCACAAGTGGTAATTGTTCTCCAGTTACAAATTCTTCAATCCTTTCAGTAGTAATGTCCTTATCTAGTACAGCCTTCCCTTCATCAAACTTCTTAAATACAACAACTGTATTCATCTTTGCCTCCAAAGCTTCAGCAACTTCCTTCACGGATGAGATACCAAATGTTACATCATCGTAACTGTCTGCAGCTGTAATGAAAGCCTTTGCCTCTGCTGATTCTTGGTCCTCAAAAAATCCAATCACGACGACATCATGTGCTTCAGAAAACTTCTTTGCCTCATCAACTTCAGCTAGGTTAGTAGCAGGTGGACCTGTGCGCTTCAGCAACCATCTAACGATGTCATCAGCTGTACGACCACCTCCATATTCACTAGACTTTCCATTCTTGAAGAACTTTAAGGTAGGGTAACCTCTGACATCATTCTTTGTCCCTAGTTCAGTTTCTATAGTGGCATCAACTTTAGCTAGTATGATTGAAGATCCTTGTTCTTTCAGCTGTTGAGCTGCTTTGGCGTATTCTGGCGCCAGCGCCTTGCAGTGGCCACACCATGGTGCATAGAATTCAACTAAAACATAAGGGTTATCGGTTGTCACTGAATTAAAATTGTCCTTCGTTAAAACCAACACGCCATCTTCCTCCTCGCCTGTTACACGTGCAGCAAGACAGCAAAGCGAAAGCGTTACGATTAAACTGAACAACTTCATCCTTCTTTACGGAATATATTTCTTGTTGGGTACGATCTCTGTAAATAAACACTGATATACTGCAGGCTTGTTGC
>c36962_g2_i1
CCTGCATCTTGAATGTGACTGCAACTTCTAGTAACACCAAATCCAAGATGGCCACAACTGGCTAGTGTTGATTCACTACCAGTACATGTGACACTATCCAACCAGATTGATCCTGATCCTTGACCAAAGCCAGCTGATCTAACAGCTGTTCCTGATGATCCAAATCCCAGTTGTCTACACACTACACCAGCATCAGTATCATCCCATCCATCATCACACACTGTACCCCATTCACCATTGTAGTACACCTCCACTCTACCCTGCTCATGTGAACTGCCTCCTACCAGTCTTATTAAAGGTCCTGTATGTATGAATGTTACCTTAAAATTTTACCCTTCATATCCATATTCCCAAATGAAGTATGTATTCACTA
>c36962_g2_i3
CCAAAGCCAGCTAATCCAATGGCTGTTCCTGATGATCCAAATCCCAGTTGTCTACACACTACACCAGCATCAGTATCATCCCATCCATCATCACACACTGTACCCCATTCACCATTGTAGTTTACCTCCACTCTACCCTCATTGTATGAACTGCCTCCTACCAGTCTTACATTGTAACCAGGTGAATCACTGCACCTTACTCCAGCATCTTCACTATGCAAACAAT
>c80079_g1_i1
GCAGTGTTAAATTACTTCAACAATTAAATTTGTAACCATCATTATTAAACTACATATGTACATTGCTACTATGTAAAACATAATAGGAATTGCAGTCAGACTGGTAGGAGGCAGCTCATACAATGAGGGTAGATTGGAGGTAAACTATTATGGTGAATATGGGGTACAGTATGTGATGGTAAATGGTATGATACTGAAGCTGGTGTAGTGTGTAGATAACTGGGATTCGGATCATCAGGAATAGCCATTGGATTAGCTGGCTTTGGTCAAGGAACAAGAACAGTATTTCTAGACACTGTTTCATGTACTGGTAATGAAATTACACTAGTGAGCTG
>c37098_g1_i1
TTTTTTTTTTTTTTTAATTGTAACATGTTTTATTGATCCACTAAAGTTACACACAAGTTGTGTGAAAAAAGATACAACATACTAACATACACAAAGTTTTTTAAAAGTTTGTGTTCCTAATAACTTGAACAAAACATAAAGGCCGGACTGTTGCGGAGCCAAGACATCTAGCGGAGGTAGATTTCGATGTTATCCATCCATACATCTCCATACTGCCAGTCTGCACGACAGCTGTGCATTTCGATGTAATCGGTGAAGTATGTTGGCGTCCATCTGTAGAACCATGGTTGTCCGCTACTCTTGCAGTTGTAGTCTGAACGGCTGCAGTCCCATCCCTCCCAGAGGCGGTGATCATAATAGGTTGTCTGAGAATTAGAGGAGTAATTGTATGTTCCACTGTCACAATACCAGTAGTCGCCTACGAATCGTGGAATCCATTGTACATCGTACGAGTGGTGCACATCTGGACACATGTTCCTTAGTTTATTAAGTCCGTTCTTGATGTAATTTCTATTCGAACCAACAACATAGCTCCAAAGATACCGCTCGTCTTTCCCATAGCTGAAATAGATCCCATCCATGAAGCCGTTATAGTCATCATTTCCATAAGGCCTAAAGGCAGTCGATAGTCCATGTTGGTATCCTCCGATCTTTGCGCAGACTTCATTGTACCTGGCACCATCAAGCAAAAACCTTGAAGTAGTGCAACCTTTATCCACGGTACCTTCACAGTAATACCAATCCCTTCCGTTAATAGAATCAGAGCCCTTGCGGAAGGATTCTGGACACAAGTGGCTGTTGTTTCTGGAGAAGTCCAAATAGAAAAACCTCTCCCAACCCCTTAGTCCACAGAATTCTTTCTCCATCTCACAGTAGACCCTGCGGAAGTTGTCGCGACCCGAATAGATGTAGTACCACCCCGAGGGCGTTTTAGGATATCTCTCAAATATATCCCTACATGAGTATGGCCATCTGTTCCACTCACTACGCCAGGAATCCCATTGATCTCTCCCAGGATAGTAATAGTCCCTTCCTTGATAGTCAACCGTCCTGTCAATCCATCTGTCCCAGTCTTTATCATCCCATCTTTTTTCCCAGCGCCATTTGTCCCACCATCTGGCCCAGTCACTATCATACCATCTGTCCCAGCTTCCATCATACCATCTGCCCCAGCTTCCATCATACCATCTGTCCCGGCTTCCATCACGCCATCTGTCTCCATCATACCATCTATTCCAGTCTCTGTCAGACCATCTGTCCCAGTAGTTTCCATCAGACCATCTATTCCAATCTCTATTATTCCATCTGTTCCAGTTCCAATCTCTAGCAGGCCATCTGTTCCAATTCCAGTCTCTATCAGACCATCTGTTCCAGTTCCAGTCCCAGCGCCATCTCTCGCCATCCCATCTGTCACAGGTCTGGGAGTTACAGTACTGGACTGCAAGCAGAAAACTGATCAACAGGATAAGCTTCATTTTGACTACTGCTGATACACTCACAG
>c37281_g1_i1
ACTGGATCAACAATCAAGGATCATTTACCCCTCTCAATTCTAAGACACTTGACATGGATGCAGTCTACAATAATGAATATATTGAATACAATGTTCATAACTTGTATGGTCTAATGGAAAGCAAACCTACAGTTGCTGCTATGGAGACTCTTAGGGGAAAGAGAGCTCTAGTAATGAGCCGATCTACATTCCCAGGATCAGGTTCCTATACTGGACATACCACAGGCAATAACCATGCTAGCTATGATGACCTCTATTATAGTATTCCTCAAATGTTGAACTTTCAAATGTTTGGTATCCCATTGGTGGGATCTGATATCTGTGGTTACCTTGGTGATACGACAGAGGAGTTGTGCAGTCGATGGATGCAACTGGGAGCATTTTATCCATTCTCAAGAAATCATAATGATAAAGATGCTCTACCACAAGAACCCTACCAGTGGACATCAGTAACAGATATCAGTCGTAACATGCTTTCAATGCGTTACTCACTCCTACCCTATTACTACACATTATTCTACAAGGCCAGTAGGCCAGTTACTAGCAACCCATCAGCTACTGTCACCAGACCATTGTTCTTTGAGTTCCCACATGACCTGAGGACACATTATATTGATAAACAGTTTATGGTAGGAAATGCTTTGATGATCAGTCCAGTATTGGAAGAAGGAGCTACATATATAGATGTATATTTCCCTATGGGTAGTTGGTACTGTGCATATGAGGAAATGCTAGTTGTATCATCAGCTATTGGAGCTACTCTAACAATTCAAACTCCTCTTGATTACATTCCTGTTTTCATTAGAGGTGGTAGTATCATTCCAGGACAGGGCTCTGGCATGACAACAACTGAGTCACGTCAAAATAACTATAAACTATGGGTAGTACTGGATGATTATGGTAAAGCAGCAGGTGACCTCTACATTGATGATGGAGAGACCATCAAACCTTCACAATATTTGTTCATCACATTTATTGCTGCTAGTGAGTGTAATACAGGCCAACTGACTAGTAATGTTGATGATAAGGCAGGAGACTCCATTGCTCTTCCTCCAATGGATACAATGTTAGTGCTAGGAGTGAAAGGTACTCCCAGTAAAGCCTACTACAATGGGGAAGCCATTACCGACTTCAAATTTAACTCTACTTCTCATGTCATGTCTCTGACTGGATTGAAAGTTGACTTCAACACCAACTTCAAGATCACATGGGAGTGACATCGTTACATAGTGATGTCAGTGCTGCATTAGATATAACTAACTATTAGGTGTACTTTAATAACTTGCAGCATATTATATCAGTCACTAGTTCATTAACATTGCAGTTCAACTGAATTCATTAATAACTAAAAAAAA
>c37333_g1_i2
GAGCTGCTTGCCTGTACTAATATAGTCAGACTTCCTGTTAATAGTGCTGTTGTGAACACTGATGGTAGCACTCTGTTCACCATGAAACAATCTTCACCTTTTGATCCAACTGTTATAAGTGTCCAAGCAGGCATTTCAATGGCTGCCAACTATCAAATAAATCAAGATGGCAATACAAGGGATGCAGGAAGCACAATGTGCTATAGTAGTGAAGTCTACCGTCCATTTGAACCTTTTCAGGCTACTGGTAATACAAATGCAACATTTGATACAAATGCAGTCGGTAGTCTGTCTGATAAGCATACAATTGAGGGAAATACTACAATACAAGACAAGATTTTACCCCTTTCCAACCTGTATTCTGCTCTGGGGCACAATTTGATGATTACTCCTAATAGTGGCTCACCTACCTGTGGTACATTGGGGTTCATATCAGGCAGGATTATACGGGCAACTGCTAGATTTGATAGTGATACAATGAATGGTTATGTTCGTATAATGCAGGTTCTCACATTGTTGGACAATGAATATATTCCTGGACCTACTCTTCTCTATTGGCAATTGAGATACAGTGTTTCTGGAATGGGAGAGACCAGGGGTCACAACTGGCATGTTCATGAATACCGCACTGGTGCAAGTAGTCCTTCAACAATGTGTAATGGAGTTGTAGGTGGACATTTTAATCCATTCAATGTAGAGGTGGGCAATGATATTGAGATGCAAGTCTGTAATGAAAGCATAGGTTCACGTTATCAACTAAGATGTGAATTAGGTGATTTGAGTGGTAAGCATGGTTGGTTAACTATTAGGGGCACTGGAAGTACCCAAGAAACCACAGTAGCCACTGATTCTAATTTGCCACTAACTGGTCCTTATACTATTTTAGGACGTTCCATTGCAATACATTCTAACACTGACAGTGCAATCATAGCATGTGCTAACATTGAACCAGATATCTTATCTACTACTGCAATACGTATATCCTTTCCAGTCCCTACTAATCCTATAGATGTTCGAGTGGTATTGCCAGTAGCCATTGTTGATGCATTGAATGATGATGATGTAGAGTATGGAGAAGTGTTGGTTTATGAGCTGATCACTGATGCTCTCCGATTTGTAGAACGGACGCAATGTCATGTTGCTACATTGCGGTTCACTAACTTTGCAGGTGGTAATCCAGAAGTATTAGCCAATCGTGTCAGACAATTGATTCAAGATGATGGCTTGCCTGTACCTTACCAGCGTGGGCCTTGTCCTGTTGTTGATCTGATGAGTGGAAGTTCTTCCATTCAACCTCACATTCTTTTGACTGTTACCTTCTTGCTGAGCATCATGATCATCCTGGGCAACATAGTCTAATTTATCCATTATTGAATAAACTATATTTGTATAATTATATTATAGTTATCACAACTAAGCTTTAATATTAACGGAAAAAAAAAAA
>c37333_g1_i1
GAGCTGCTTGCCTGTACTAATATAGTCAGACTTCCTGTTAATAGTGCTGTTGTGAACACTGATGGTAGCACTCTGTTCACCATGAAACAATCTTCACCTTTTGATCCAACTGTTATAAGTGTCCAAGCAGGCATTTCAATGGCTGCCAACTATCAAATAAATCAAGATGGCAATACAAGGGATGCAGGAAGCACAATGTGCTATAGTAGTGAAGTCTACCGTCCATTTGAACCTTTTCAGGCTACTGGTAATACAAATGCAACATTTGATACAAATGCAGTCGGTAGTCTGTCTGATAAGCATACAATTGAGGGAAATACTACAATACAAGACAAGATTTTACCCCTTTCCAACCTGTATTCTGCTCTGGGGCACAATTTGATGATTACTCCTAATAGTGGCTCACCTACCTGTGGTACATTGGGGTTCATATCAGGCAGGATTATACGGGCAACTGCTAGATTTGATAGTGATACAATGAATGGTTATGTTCGTATAGTAAGTGATGTGCATTATGATCTGGCCTTTGTCCAATGCATATATACTTCTTAGATGCAGGTTCTCACATTGTTGGACAATGAATATATTCCTGGACCTACTCTTCTCTATTGGCAATTGAGATACAGTGTTTCTGGAATGGGAGAGACCAGGGGTCACAACTGGCATGTTCATGAATACCGCACTGGTGCAAGTAGTCCTTCAACAATGTGTAATGGAGTTGTAGGTGGACATTTTAATCCATTCAATGTAGAGGTGGGCAATGATATTGAGATGCAAGTCTGTAATGAAAGCATAGGTTCACGTTATCAACTAAGATGTGAATTAGGTGATTTGAGTGGTAAGCATGGTTGGTTAACTATTAGGGGCACTGGAAGTACCCAAGAAACCACAGTAGCCACTGATTCTAATTTGCCACTAACTGGTCCTTATACTATTTTAGGACGTTCCATTGCAATACATTCTAACACTGACAGTGCAATCATAGCATGTGCTAACATTGAACCAGATATCTTATCTACTACTGCAATACGTATATCCTTTCCAGTCCCTACTAATCCTATAGATGTTCGAGTGGTATTGCCAGTAGCCATTGTTGATGCATTGAATGATGATGATGTAGAGTATGGAGAAGTGTTGGTTTATGAGCTGATCACTGATGCTCTCCGATTTGTAGAACGGACGCAATGTCATGTTGCTACATTGCGGTTCACTAACTTTGCAGGTGGTAATCCAGAAGTATTAGCCAATCGTGTCAGACAATTGATTCAAGATGATGGCTTGCCTGTACCTTACCAGCGTGGGCCTTGTCCTGTTGTTGATCTGATGAGTGGAAGTTCTTCCATTCAACCTCACATTCTTTTGACTGTTACCTTCTTGCTGAGCATCATGATCATCCTGGGCAACATAGTCTAATTTATCCATTATTGAATAAACTATATTTGTATAATTATATTATAGTTATCACAACTAAGCTTTAATATTAACGGAAAAAAAAAAA
>c37405_g1_i1
ATTACATCACGTGCCACATAACGGTTGGTTTAATACTGTAATGTATAAATTTGTTGATAATAATAATAGCTATGCCTATGTAACATGCTAGTAAACTCCACAGTTTATTCTTGGATAAAAGAATCCACAAAAGATGTAACTATTTCTTTCAGTTTGTCATCTACAGCCTGAGTAATTTGACCATCCTTCTTGATAGTATCAATGACATCTTGGTGTGTAGATCGCATGTATTTCAAGAATGCCTGTTCAAAGCTGGGTATGCTTCCAATATCCATCTTGTCCAAGTGACCTCTAACACCAGCATAGATTACAACAACTTGTTCGGCAATATCCATGGGCACATATTGTCCCTGCTTGAGTAATTCTGTTAACCTAGCACCTCTCTTAAGCTGGTTTTGTGTTGCTGTATCAAGATCAGAGCCAAACTGAGCAAAAGCAGCAACTTCTCTGTACTGAGCTAATTCCAACTTCATAGTTCCAGCAACTTGCTTCATGGACTTAGTCTGTGCTGCTGATCCAACACGACTTACAGACAGTCCCACATTAATGGCTGGCCTAATTCCCTTGTAAAATAATTCAGCTTCCAAGAAAATTTGTCCATCAGTAATTGAGATGACATTGGTAGGGATGTATGCAGACACATCTCCTGCCTGTGTTTCAATAACTGGTAGAGCAGTTAGAGAACCACCACCATAGTCATCATTCATCTTAGCTGCTCTCTCCAACAGTCGAGAGTGGAGATAAAACACATCACCAGGATAAGCCTCACGACCTGGTGGACGTCGCAGCAACAATGACATCTGACGATATGCTACAGCCTGCTTGGACAAATCGTCATAAATAATAAGAGCATGCTTAGCATTGTCCCTGAAGAATTCCCCCATTGCACATCCAGTGTAAGGGGCAAGGTATTGTAGTGGTGCGGCGTCTGATGCAGTTGCACAAACCACAATGGAATATTTCATGGAATCACTATCAGTAAGTCGTTTCACTATCTGAGCAACTGTACTCCTCTTCTGACCAATAGCACAATAGATACAGTAGAGTTTAGCCTTCTCATCAGCTGCATCATTGAACCTTTTCTGATTAATTATAGCATCAATAGCAATAGCAGTTTTCCCTGTCTGCCTGTCTCCAATGATCAATTCTCTTTGCCCACGGCCAATAGGTACAAGGCTATCAACAGCCTTAATGCCAGTTAACATTGGTTCTCTCACTGATATACGAGGGATAATACCTGGAGCCTTAGTTCCTACACGGGTTCTACTGGTAGCACTAATTGGACCCTTTCCATCTATGGGATTTCCTAAAGCATCTACAACCCTTCCTAATAATTCCATTCCAGTAGGGACATCCACAATAGCTCCAGTCCTCTTCACAATGTCTCCCTCCTTGATCAATTTATCATTACCAAATACCACAATTCCTACATTATCAGGCTCCAAGTTGAGTGCCATGCCTTTTATGCCACTGGAGAATTCCACCATCTCTTCGGCCTGTATATTCTTCAAACCATATACACGAGCAATTCCATCTCCAATGCTCAATACTCGTCCTGTTTCCTCTAAGTTAGCTTGCATTCCCTGTCCCTCGATTCTCTGTTCCAAAATCTTAGTTACTTCTGCACTAACAGCTCCTGCAGGATATTTTACGCTGTGCGTCAAATGAAATCCCCTGGCCAAAAACGGTTTACTAGCTGGTACACTTCTAACATATAAACTTCGCCCTATGGCGCCCAGGACTCTTAACGACTTCATCTTAGCAATATGGCCG
>c37405_g1_i2
ATTACATCACGTGCCACATAACGGTTGGTTTAATACTGTAATGTATAAATTTGTTGATAATAATAATAGCTATGCCTATGTAACATGCTAGTAAACTCCACAGTTTATTCTTGGATAAAAGAATCCACAAAAGATGTAACTATTTCTTTCAGTTTGTCATCTACAGCCTGAGTAATTTGACCATCCTTCTTGATAGTATCAATGACATCTTGGTGTGTAGATCGCATGTATTTCAAGAATGCCTGTTCAAAGCTGGGTATGCTTCCAATATCCATCTTGTCCAAGTGACCTCTAACACCAGCATAGATTACAACAACTTGTTCGGCAATATCCATGGGCACTAAAATGATGTAATAGTTGACATAGTTAGTCTTGTATGTCTTTACCATATTGTCCCTGCTTGAGTAATTCTGTTAACCTAGCACCTCTCTTAAGCTGGTTTTGTGTTGCTGTATCAAGATCAGAGCCAAACTGAGCAAAAGCAGCAACTTCTCTGTACTGAGCTAATTCCAACTTCATAGTTCCAGCAACTTGCTTCATGGACTTAGTCTGTGCTGCTGATCCAACACGACTTACAGACAGTCCCACATTAATGGCTGGCCTAATTCCCTTGTAAAATAATTCAGCTTCCAAGAAAATTTGTCCATCAGTAATTGAGATGACATTGGTAGGGATGTATGCAGACACATCTCCTGCCTGTGTTTCAATAACTGGTAGAGCAGTTAGAGAACCACCACCATAGTCATCATTCATCTTAGCTGCTCTCTCCAACAGTCGAGAGTGGAGATAAAACACATCACCAGGATAAGCCTCACGACCTGGTGGACGTCGCAGCAACAATGACATCTGACGATATGCTACAGCCTGCTTGGACAAATCGTCATAAATAATAAGAGCATGCTTAGCATTGTCCCTGAAGAATTCCCCCATTGCACATCCAGTGTAAGGGGCAAGGTATTGTAGTGGTGCGGCGTCTGATGCAGTTGCACAAACCACAATGGAATATTTCATGGAATCACTATCAGTAAGTCGTTTCACTATCTGAGCAACTGTACTCCTCTTCTGACCAATAGCACAATAGATACAGTAGAGTTTAGCCTTCTCATCAGCTGCATCATTGAACCTTTTCTGATTAATTATAGCATCAATAGCAATAGCAGTTTTCCCTGTCTGCCTGTCTCCAATGATCAATTCTCTTTGCCCACGGCCAATAGGTACAAGGCTATCAACAGCCTTAATGCCAGTTAACATTGGTTCTCTCACTGATATACGAGGGATAATACCTGGAGCCTTAGTTCCTACACGGGTTCTACTGGTAGCACTAATTGGACCCTTTCCATCTATGGGATTTCCTAAAGCATCTACAACCCTTCCTAATAATTCCATTCCAGTAGGGACATCCACAATAGCTCCAGTCCTCTTCACAATGTCTCCCTCCTTGATCAATTTATCATTACCAAATACCACAATTCCTACATTATCAGGCTCCAAGTTGAGTGCCATGCCTTTTATGCCACTGGAGAATTCCACCATCTCTTCGGCCTGTATATTCTTCAAACCATATACACGAGCAATTCCATCTCCAATGCTCAATACTCGTCCTGTTTCCTCTAAGTTAGCTTGCATTCCCTGTCCCTCGATTCTCTGTTCCAAAATCTTAGTTACTTCTGCACTAACAGCTCCTGCAGGATATTTTACGCTGTGCGTCAAATGAAATCCCCTGGCCAAAAACGGTTTACTAGCTGGTACACTTCTAACATATAAACTTCGCCCTATGGCGCCCAGGACTCTTAACGACTTCATCTTAGCAATATGGCCG
>c37486_g1_i1
GTCCTTTTATATTTTTTCATATTTTTTTTTCTTTTGTTCTTTGTTTAAGCTGTTTTACTTTGTTTTTTTTTTTTGTTTATCTTTTCAACTTGTTTGAATGGTCTCACGTTTGGTGACAGATTTTGGTCAATTTGCTTCCATTTAGAAATTACTGGATTTAAAACACTAATAACTTAAAACTGCCACAAACAAATGTGTCCGCAAGCATTTCTTTCCTTCTGAAGCTTTTGCGATGCATTGTAATCATTAACCAGTCTTTGACTATTAAACTCTGATGGCCAATTGATAGAAAGAGTTCTGAGACCAATCCTTCAGCCCTAGTTATGACTGAGGCAAGATATTCTGGAAATATTCATTTCGTTTTCGCGGCTTTCTGAGCAGACTTTGTGACTTTGCCGGATCCTGCTGCCTTCTTCTCGACTGCCTTGATTACTCCTACAGCAACGGTCTGTCTCATGTCACGAACAGCAAAACGACCAAGAGGAGGGTAGTCAGAGAAGCTCTCCACGCACATTGGCTTTCCTGGGATCATGTCAACAATGGCAGCATCACCAGACTTCAGGAACTTGGGATTGTCTTCCAGTTTCTTACCAGAACGGCGATCAATCTTCTCCTTGAGCTCAGCAAACTTGCAAGCAATGTGAGCAGTGTGACAATCCAACACAGGGGCATATCCAGCACCAATCTGGCCTGGGTGGTTCAGGATGATAACCTGTGCGGTAAATGAACCAGCTTCCATTGGTGGGTCATTCTTGCTGTCACCAGCAACGTTGCCACGACGGACGTCCTTCACAGATACGTTCTTGACGTTAAAACCAACGTTGTCACCGGGCACGGCCTCAGTAAGGGCTTCATGGTGCATTTCAACAGATTTCACTTCAGTTGTTACATTGACAGGGGCAAAGGTAACCACCATGCCTGGTTTAATGACACCAGTCTCCACACGACCAACTGGTACAGTACCAATACCGCCAATTTTGTAGACATCCTGCAGAGGCAGACGGAGAGGCTTATCGGTTGGGCGAGATGGTGGCAAAATGCAGTCAAGAGCTTCCAGCAGGGTAGTTCCGCTGCCAGATCCCTCTTTACGTGTGATTTTCCATCCCTTAAACCAAGGCATATTGGGGCTGGGCTCAAGCATGTTGTCACCGTTCCATCCAGAAATAGGCACAAAGGCAACAGTGTCAGGGTTGTAACCAATTTTCTTGATTTATGTGCTGCCTTTCTTT
>c37591_g1_i3
CACAAATTGCCTGACCACTGCAATGCCAGTTGTGGTCAACCTAAATGCTATTTTTACAAGCACGTGCTTTCATTTTGCTTTGTCTTCCTCTGACTTCAAGGTACCCATTGCTATCAACCACCAGGAGAGATTCAGCGTAAAGGTGACCCATTATAAGCAGTCTACTGTTACGACGAGGTCGATAATTGGATGTCAGCACTGTGTCTGGTAAATCACACACAAGAACATTAATATTGCTACGTGGACGTGGTGCCTTCTGGCCTTTCATTCTGTACACTGTCTGAACAGTTACTGTGAGATTAAAGAATTCCTCATGAGCAGGGTGACGACCATATATGCGGCTCCCACGTATAATCTTCACTAACATAATGAAATCTGTTGCACTACAAAATGATCCATCAAAATCAGCTATATCAAAACCAGTATTGTAGCATGGTTCAAGGTTTCTGAACACAAAGTACCCAAAGGAACAGTTGTTCATTTGGATAGAATTAGGTGTGGCCACACGATCTGATTTAGTTGCAGTAGAGAAGAGTTCAGAGCAAATTTTCACGTATCGTCTCCACTTGTTACCATTGCATAAATCCAAGCGGCTTACTCCGACCATCCGATCTACACTGGGGGCTAACATGCTCAAAACACTCACATAATTGTGAGTCGAGTTAACAGTAAACTCGACATTAGTTTCACCATCTTGTTGGATGACAGTACCCCGAATTTTATCCTTTACTAGATCTCCCTGTGCATCATATTCCGCCTCAATGGTAGAAACAGCACCGAGTTGTGATACCAGTGCCACCCCACGAGATACATTGAACATACAAGCATTCCAAACTTCGTAACTAGGATCATGTGATACACCAGTGAGAGGTGACCAGTGAGCAGAAGATAAGTAGTAATCACGATGAGATCTTCGAGTCCATGTGCTCTTAAAGCGTACCCTATACTCTGGCTCCCCATCAGCAGTGCAGACTGGGTTGGGCCCTTTTGGTAAGTAGAACTTGATATTCTTTGTAGATTTACAACAACAGTCGCGCACTCTCCTTAGACTAACAATAGGATCACTGGGGCATTGCTGTGGAACTTTTGCTTGACATGTACACGAGTCAGGATCTGGATTGGTGTCTGGTATCTGCATGTTACTGTCTTCTGTAAGATTAAATGTGAAGTAGCCAAAAGAGCAGTTTTGTTCTTGTATGGAGTTACGAGGTGAGTGTACCCGTTCAGACTTGGTTGCAGTAGAAAACAGCTCTGCACATACTTTAACATAGCTTTTCCAAGTGTCTCCATTACAAAGCTTAAGTCCAGCTACTCCAATCATCCTATCCATCGATGGTGCAAGCATCGATAACACAGTGACGTAAGGGTAAGAACAATTCACAGAGAACTCATCCATAGTCATACCATCACCACTAATTAACCCTCCCAGGATTATGTCTTTGACACTATCCCCCCGTGCTCTGTATTCAGCTTGTATTGTATCCACTCCTCCCGTCTGTGACACAAGCGCCACTCCAAGTGACACGTTATTCATACAAGCGTTCCACACTTCGTAGGTATAATCGTGTGATATTCCTGTCAAGGGAGACCAGATTCGATTTGTAATGCTGTTATCGTAGTATGGGTGACAGGTGTTCGTCCAAGTACCGACAAACTTTACATTGTATTTCGCCTCGCTAGCACCACAGCAGGTTTCCGGTCTCGCTGGATTGTAAAACTTTGCGTTGGAGCTTGAGGCGCATGAGCAAGTAGTACAGCCATCGGGGACTGCACGGGTAAACTGCTTCGGCGGAGCTCGAGCTATGCAACTTCCTCCTGTGTCGGCTGCAATAGAACATCTTGATAAGGACGCCAGTGTTATCAACGCGATAGCAATCATTTTCTTGTAGCTGTTCATCACCGTACGTGTTTGTAATAAACCCAATGTAGAACCATAGATATTAGAGGGCAGCTCTATGGTAGAACAAAGAGCTTTATTACGTCAAGGTGTCTCTG
>c38115_g2_i1
CTTTTCTCTGCAGCTGCTGGTGGTACAAAATGTCTGGCGTATCCAAGATTTTTGCACGCGAAATTTTGGACAGCAGAGGCAATCCCACTGTTGAAGTGGAGATAACCACTTCCAAAGGAACTTATAGAGCAGCTGTCCCGTCAGGCGCTTCAACTGGAATATATGAAGCACTGGAGCTAAGAGACAAAGATCCCAGTCGTTTTATGGGGAAAGGTGTACTAAAAGCAATAAATAATGTCAATTCCATCATTGGACCTGAACTCATCAGTAAGAACATTGATGTTACCCGCCAAGAAGAAGTAGACCAACTGATGTTGACCATGGATGGAACTGAGAACAAGTCTAAACTTGGAGCAAATGCCATTTTGGGTGTTTCCTTGGCTGTATGCAAAGCAGGTGCGGCACACAGGGACATCCCCCTGTACCGACACATTGCATCACTTGCAGGAAACAATGAGGTTATTATGCCAGTTCCTGCCTTCAATGTGATCAATGGAGGTACCCATGCTGGTAACCGGCTGGCCATGCAAGAGTTTATGATTTTACCAGTTGGCGCTACAAGCTTTCGTGAAGCAATGCAGATAGGGTGTGAGGTTTATCATAACCTTAAGAAAGTTATCAAAGAGAAATATGGGCAAGATGCCACCAATGTTGGAGATGAAGGAGGCTTTGCTCCTAATATTCAAGACAATCATGAAGGACTCCAGTTGCTGAAGGTTGCCATTGCCAAGGCTGGTTATACTGG
>c38115_g1_i1
TTTTTTTTTTTCTTGAACAATTATTTGTTATGATATGTTTAATATCGTGTGACTCGGAGATCATATATACATATATACATATATACAATGAACAGCTATAGAGAAAACTAATAGCTGTAAAGCTAACATGTTTAGCGTTCCCTTCTCAGGCAAGAGGATTCCTAAATTTCACTCCAGCAAATCTGGCCAAATCTCCAAGCTCCTCCTCAATCCTTAGCAATTGGTTGTACTTGGCCAGCCTCTCTGAACGACATGGAGCCCCAGTCTTTATCTGACCAGTGCAGAGACCAACTACAAGATCAGCAATGAAGGTGTCCTCTGTCTCTCCACTGCGATGACTGACCATAACTCCCCAATTGTTTGCTTGGGCCAATTTGCATGCTTGAATTGCTTCAGTGATACTGCCAATCTGGTTCACCTTTAGTAAGAGAGCATTACATGCTTTGGTCTCGATGGCAGTTTGTATCTTCTTTGGGTTAGTGACCAACAGATCATCTCCCACGATCTGCATGTCAGTTTTGGCAGTAAGCATTGACCATGACTCCCAGTCATCTTGATCATAGCAATCCTCAATGGAAACAATTGGATACTCAGCTGCAAATGATCGATAGAGGTCAGCAAGTTGTGCACCATTCAGCCTCTTTGATGGGTCAGAATTGGGATTTTTGAAATCCAGGTCATATTTGTCATCTTTGTAAAACTCTGAAGCGGCACAGTCCATTCCGATCTTCACCTTGCCAGTATAACCAGCCTTGGCAA
>c38191_g1_i1
GTTTCTGACAAACTGGATCGGCTGTTGTCCTTTCAGCCAATAGAACAGATAGCAACTGACATCCATCTCAATAATCTAGTCTTTGTTTTGGATTTTTCCCGTACCTCAAAGCTTGTGTGTGATACACCAAAAGAAGTACAGCAAGAATTTGACTGTGCAAGTGTCAAGTTGGCACTTCAGTCAAGCTCAACACAAACAAGGGTAGTGTGTGTCACCAGCAGCACTGGCATGGGTGGTGACGATAATGATGAAAGCAATGTGGTGAATGTCAATACATTTTACCCATTGGATAGGCTGAGCACAGTGGTCGAAGTGTTTTCTTCAAATCCTCAGGTTATGGATGACCTATCGTTGGTTGCTGCATTAGTAAATGAGATGGGAAAGATGCCTGTTATTGCTGGCTGTGAGCAAGGATTATCAGTAATGAATTTCCTACTGATTAATTTTTGGTCTCGTGTGGCCAGATTCTTCCTTAGTTCTGATAGTGGAAAAAGAGACGTGTCTGAGATTGACAAAATGATCACATTTTCTCCCGGCCCCTTTCAAGTTATGGATCAGATTGGTTTGCAGTATGTTCTTGGCTTAGCCCAGCAAGCCCAATCATGTGGCCATGATTGTGATCATCTCATACAACTTATTCAACCACTTGTGGCAGCTGGTGATACCGGCAAGTTGTGTGGAAAAGGATTCTATGTCTGGGAGGATGAAAAACTATTGTATTCAAATATTGTTGCTGACGTAAAGGACAAGGGGTTCCTAGGCATGAAACTAGCCCTACTTGCAGCTGTGGAGACATCAAAGAGAACCAATGTCAACAAGTCTCTTCTGGACTTGATTTGTGTTTCAGGTCCAATGAATTTCCCTCCACAAGAGGGTGGCCCTTTTCATTACTTTTATCGCAATCCTAAACTATTCAGCAATATTGATGAGGTTGTATGTGAGAGAGACCTTGATGCTGCCTATTCCAGTACATTGCCAGTTAAAGAGGTAGAGGCCATGGGACCATGTTATGGCATGGTACCATTACCCAGGGTGGTGCCTGGCTACACTCCCAGTATCCCTGTACTAATATCTCTAGTGATTGTGGTATTTGTTTTGATGTTTACATTTCTGTAAAATTTAATTTCTATCAAATGATAAATAGTTTTACGTTTTCTTCTCAGCCTTTGCTTTCTCTTCTTTGGCTTTTTCTAATTTCTCCTGTTCTACCCTGTCCTGGTGTTCTTTAATTAAAATGTCTACTTCTGTTGATGGTAGTGTTCTAATCACTGTCCTAGCATCAGTTCCTTCTCCAATCCTTGTGAGTGTAGCAATCTCCACTTTTGTAGAATTCAGCTTTGTGCTGTCTAGTGTTTTGGAAAGAACCTTAATTGCGAGTTCAAGGGATTCCTTTAACGTAGGAGTGTCTTTATATTCTTGTTTTAGTATAGATACTGCTGCCTGATGATTATTACCAATACACGTGGCCTTCCAGCCACCATAGTTCCCACTGGGTTCACTTTGGTACAGCTGAAATCCATAGTGTTTATCCCAGCCCATGTAGAGCATGGATACACCAAATGGTCGCTTACCTGGTTCAAAAAGCCTCTGTTGAAACTTGTGTGTAATGTGTTGTTACTTACCTCCAAACTGAGTGTATTGCTGCTTGAGGTCACATAATCTCATGACCAACTGTTCACAAGGAATTTCTTCTTGGTATTGTAGTAGATATCTTTGTGCTGCTAGTCTGAGAAAATTTGTCAAGACATTGGCATCGGAAGTGATCCCAGCAACACTACAGGCCATATGATTGTCCAGCTGGTATATCTTTTCAAAGAACACTGTCTCATCCAGTAGCTTGTTAGTATTCTTTTTCTCTGCTGCAAGGACAACACCATCACTAGCTAGGATACCTAGACAGGTGCCAGCTCGTTCTATCGCCTCCATAGCGTATTCTATCTGGTACAGGCGACCTTCAGGTGAAAATATAGTTGTCCTTGTATCATATCTCCGCGACATTGCAATAGTTCAGCTCCAGAAGAGAGTCTACGTCCAGACGTTGGTTTCCTTTTAATGC
>c38606_g1_i2
CTAGGTTCGGAGAAGATGGTGTAACTGGTCAAATTGTTTTCAAACAATTGTCTCCATTTTCTCCTACTTCTGTGAGAGTAGAGTTGAGTGGACTATCAGACAGAGCAGATGGTTATCATGTTCATGAATTTCCAGTAGATGAATCAATCCAAGGTAGTGCCAAGTGTGGAGAAAATTTTACTGGAGGACATTTTAATCCAAGGAACATAGTTAGAACCAGATCATCACCAATGACACTTGATGCATATGAAATTGGTAACTTGAGTGGAAAATTTGATAGCTTGACAGGCATATATTCAATTATTTCCGTGCATTCAGATCCTTACCTACCATTGTTTGGCATTGAGAGTATTGTAGGTCGATCCATTGTCATACATTATCGAAATGGTAGTCAATGGCTGTGTGCTAACATTATTTATGACATGGAAACAATTTCTATTACAAGTAACATTAATTCTGATAGTGTTCAGGGAAGACTTGTACTAACTCAGTTAGCTAATGATCCCTTCTCAGAAACTATAATATTTTTTGATTTAGAAGCTCCAATAATGTTTGTTAATGCATCTATGACATTAGATGTTGGTTCTGGTTCTGGTTCAACAGACTTTCTATCACCTTCTCCAGTACCTACTGACAAACCTAATGGTCGAAGGAAGAAAGATGTAGTTAGGAGACAAGTACAGACACCTGATAATATCTACTTGTCCATACAAAGTGATT
>c38606_g1_i1
CTAGGTTCGGAGAAGATGGTGTAACTGGTCAAATTGTTTTCAAACAATTGTCTCCATTTTCTCCTACTTCTGTGAGAGTAGAGTTGAGTGGACTATCAGACAGAGCAGATGGTTATCATGTTCATGAATTTCCAGTAGATGAATCAATCCAAGGTAGTGCCAAGTGTGGAGAAAATTTTACTGGAGGACATTTTAATCCAAGGAACATAGTTAGAACCAGATCATCACCAATGACACTTGATGCATATGAAATTGGTAACTTGAGTGGAAAATTTGATAGCTTGACAGGCATATATTCAATTATTTCCGTGCATTCAGATCCTTACCTACCATTGTTTGGCATTGAGAGTATTGTAGGTCGATCCATTGTCATACATTATCGAAATGGTAGTCAATGGCTGTGTGCTAACATTATTTATGACATGGAAACAATTTCTATTACAAGTAACATTAATTCTGATAGTGTTCAGGGAAGACTTGTACTAACTCAGTTAGCTAATGATCCCTTCTCAGAAACTATAATATTTTTTGATTTAGGAACTCCAATAATGTTGAACTCTAGTACAAGTACAGTGTCCACAATGCCAACGCAAACTGAATTATCAGCCGGTATAATTACTACAAGCTCACCACCTAGTTCAGTGATGTCATCTATCTCAACATCTAGTTTGTCTACTTCTGCAATGTCATTATTCAGTTCGTTGATGCCATCTGTCACTTCAATGTCATCTACTTCAACATCTGTTTTGTTGTCTTCTAGTTCACTATTGCCTCCTTCCAAATCAACATCTGTAGTGACGGCTACTACAACATCTAGTTCAATGTCAACTCAACTAATCACTAGCATGACTCCTACAACCAGCACTATAACTGATGATAAAGTGATATCTACAGAAGAGAAACTTCCTCCTATTTCTACCACCATAACTCAGTCTACTAGCAGTGTTGCATCTACAATGATGCCATCAAACAGTTCATTGACAACCTCCTCCAACACAATAATAATGACCTCAAGTAGTACATCCAGTAAGAGTCCTGATAGTGTTACTTCAGTGATGATGACCATTGTTGATGTGTCTATGACATTAGACATCGGTTCTGGTTTTATGTTTACAAATGGTTCTTCATCACCTTCTCCAGTACCTACTGACAAACCTAATGGTCGAAGGAAGAAAGATGTAGTTAGGAGACAAGTACAGACACCTGATAATATCTACTTGTCCATACAAAGTGATTGCAGTTCAGGAGCTGTGGTAGCTAATCCTTA
>c39537_g2_i2
GTGGTCTGCATACTTGATTGTTTTCAGTGTAATGCTTCAAAAACTATACCTTCTTTCATATACATATAGTAGTGTTATCCTTATGTCACAATTACACATGGATATACATAACAGCTCAAATTACCATGACTGCACTAAAATATAGCAACACTACATACGTACATGTGTGTTCTTAAACAACACTTACTCCTTGAACACTAACAATATTGTTCTAGTTCATAAGTAAAGAAATGAGTATGAGAAAGCTTGTTAGGAAAAGGTATGACTGGTTGATATAACCTTTACCACGCAGATCACTATAAGGACACATTCCTCTTCTATACATTTCAGGTAAGTCATTCTGATTCAGATTTCTAACACGTGTTGCTATATTGTTAGGATCACCACCTTCAAAGTGAGTAAATCCCAGTGTCACAATAATACATTGAGGATCATCACCATAAAATACTTCCCTTACTATCACCTCACCATAGCTAACATCATTTGCATTCACTAAATCAACGATAGCAGTTGGTAGTAGAATGCAATGGTCCACATTATTGAATAGATCTGGAAATGACACGCGTACTTGCATGGAAGATAAATTATCAGGTAGAATTTGACCAGAAGCAATTTGGGAATCAGTATCTGAGTATATCCTTATACGTCCCCCCAACACAGTGTAAGGGCCTACTATAGGCAGATTAGAGTCAGTAGCTACTAGTGTTCGAGCAGGTGATCCCCCAGCTGTAATAGTAACTTGTCCATGTTTTCTACTCAAGTCACCAACTGCACACCTTCCAGGGTAACGTGATCCTATTGTTTCATTACACACAGCCATTTCAGCAGCAGTTTCTACCGTCACTCGATAAGGATTATACGGTATCATACTTAATCCACATAACTCCATACGCACATCCCAGTTAAGTCCAGTTGTTTCAGCTATTCCTGAAGTAGGATACTGCAATTGCCAGTTGATCAGTGTTGGCCATGGAACATCAATGTTGTTTGATTGAGTTACAACTTGTCTCAAATATACATTGCCAAATGTTACTATGGTCCTATTAATGCCACCCCTAATAATGGCTGTTGCAGTAATAATTCTAACATTGTTGTTAGCCATTGGCAAATCTATGGTGCCACAGCTTTCATCACCAGTTGTTGGAGTTAACATAAAATTATGTCCCAAAGCAGAACCAAGATTAGACAATGGCAGAATGATATCCTCTATTGATCTGCCACCTACAAAGTTATGCTTTCCAGAGAGATCACCAGCTGCAAAAGAATCCAGTGTAGTTTCATTTGTGTCTGGGGTGAACGGAGAGAAAATCATGTTAGAATAGCATGTATCATTATTTCTAATATTTCCATCACGGTTTATCTGATAATTTCCAACTGGAAGATTTGCCGGTAAATTGATATAGGTGGCATCAAATGGAGATCTCTGGCTCAATGTGAATTGAGAGTTGTCGGGTGGGCGATTGGCTCTGGCATTAATCAGTGGAAGAGGTACTATTTGGGTACAAGCTATTGTTCTATCATTATCAGAAGTTCCAGAATAGATGGCAACACTCCGTTGAACATAAGCATAACTAAACAAATTTCCATCTGTCCATGCTGTGGCCTTACCATTAATGGGATTACTATTAATCAGAACATTTCCTAATTTGGCTGACAAATCACCCACCCTACAAGTACTAATGTTGGATGGCATACACTGTGGATTGTTAGCTTGGACATTAGTAGGGTTAAATAAGGTGCCAATGTCATTGCAGATATCTCGAGCATAGTCCAGAACATTTGATGGAGCAGATGAATATATAGCCCATCTATGTTCAGTGGCATCTGTAGTATTTGCATTAGTATAATACAGTTTAGCATATATGTACACTCCAATGTCTGGCTCAAGTCCAGATTGCCTAAAGTAAATTGAACCACCAATGGTAGGTCCTCTAAAGGTGGCAACATAAAGTTCTGGAAGCTCATCTTCATCTAAGTGGATATTTGCACAGGCAAGATGGCCACCACCTGGCGGATGTATAATTATTGAGCGTCCAACAACACTGAAACGTCCTTTAAGCTGAAACTCTGGATCACTATCAACG
>c38723_g1_i1
ATAACTGCTATAGTGGAGCTGAAGTGGGTGGTTTAGTAGCAGTAACAGTGATTGCAACAGGAGAATCATCACTCCCATATAATGTTACAATAATACCATCAGAAAGTGATACAGTATCTGCTAGGGCAGTGTTTGACTTCTCAAATGAGACTATAGATGTTACCTTCAATCCTGGAGATACCGCGCAAACTGTGTCAGTCATTGTCAATCCAGACTGCACAAGAGAAGGCTCAGAATTTTTCAATCTCAATCTGTCATTGGATGACAGTGCATCAACTCTTGGAATTACTCTAGGTGACCCCAGTGAAGCTGTCGCTGAGATAGAGGATACCGATATTATTTATGTAAACTTCAGTCAAGGAATTTATTCAGCTGAAGAAGCAGACGAAATGATGATAATCACAGTACGGGCTGATGGCTTTTCCATTTGGCCTTACTCTGTCGAGATTATCCCCATGGAAAATCCGCCACCAGACAATGCTGAAGGTAATGGAATTGACTTTGTATCAGATACGCTTGTTGCTGATTTCAATCCCGGTGATTCTGAAGTGAATGTCTCATTGCCTATTATCAACGATCCAACTTTTGAACCCACTGAGTCTTTGACATTGAACCTGAGAGTTCCTGATGAGTTTAGCAATATTAATAACAGATTATTGATCAAAGAGGGATCAAACATTATAGCAACTGGAGAAATAATTAACTCTGGAGCGGTAGTCAGCTTCATTTCAGCCAATTATACAGTAGGCGTCAATGACACTCGCGCTGTTGTAGAAGTGATGGCTACTGGTAGATTCCGTGAAACATTCATGATAGAAGTTGTAGCTAACACAACTTTACCAATTGAAACCGAACTTGGTCCATATTTTGATCCTGAAATTATGATCGTCATCTTTCCACCTGATATTGTGGTATCTCTGGTTCCCATTTCAATATTCCGTGAAATGATCCCTAACTCGGTCACTGAAGGCTTACCATTTAACGTCACAATAAATGCAAAACCTGCAGAGGACCAGGGTGTGGTAGCGGGTACACCCAGTGTAACTACTGTATTTGTCCAAGTATAGATGAATTCATTAAAACATTTGGAATATTAACTGTAGCTACCACTAATGTAATCGTACTGTTTTTCAAAGTAAAATAAATTTTAAAATGTTTTATGCTGTCGAGCTCTTTTGTAATTTTTTTCTCTTTAAACCACAACCATTTTGAGTATTGCAATATGTATGTTTGTATAATGCATCTATGTCACTTTTTAATACAGATATAAAGTTCTTAAAA
>c38774_g1_i4
CTATTATTAATGTTATAAAAAAATACCATTGTAATAAGCAATAACTAATCACAAATAAAAGCTGTATGTGTAGCTAGCTAGCTAGCCAGTAGTCAACATGTAATGAGAGTGTTTTGACTATGTACACTAAATCAAGGATAACAAGTTATTTCCTTTTGTGCTGTAAAAATATACCACCATATCCACTGGGCTCTATCACCTCTCCACTGCCACTCTGCTCTAATAAGTCTTCATAATCAACAACAGTACCAACATAGAGAAGTTTATTTATATTTTTCCGCATTTGAAATGCTTCTGGTATTGCAATAACACCATCCGTGGCTACATTCATCAAGTATCGTTTTACTTTTTCAGGAGTATAGTGTGGAAACTTTTCCAGCACTAGAGCTGCTGCCCCCGCTACTATTCCACAAGCTGCATGTGTTCCAGAAATTACACTATATCCATGATTATGATCTGCTACAACAATTGAATGTCCCGGAGCATACAGGGAAATACAGTCACCAAAATTTGAACCTCCAGTTGGATACCAATATAATTCATCGTCTCTGTCTTTCAATTGTGTTGCACCAACATTGATTGCATATGGTGAGTTTCCAGGGGAGAATCTACAAGCATTGTCACGATGGTTACCTGCAGGAGTAATCACAACAATGTTATTATCCACAGCTTCTTTGATCACTGGATTGAAAATATCTGTACGATTAGGTCCCACTAATGGCAGAACGATCACAGATCTGTGATGGTTTGTCTCATTTGCTCTCTGTATCACATATCTGAGAGCTTGAATAACAATTGAAACAGATGTGTACTGTTGACACTTCAAAATGTTGATGCTGTATACATGAGCTTTTCTAGCTACTCCAACAAATTCTCCTGCTGCCAGACTTGCTAGTTGTGTCCCAATACGAGAGCACATTTGATCTGGTGCAAATCCTCCATTGAATGCTCTGCCACTGAAAACTTTGTGATCATACTGTATGCCCTCAGCAAAGATGTAAATATCAACTCCATATCCTTGTTCTGAAGAAATAAATTTTCTATCTAGAGGTAGTTGGTGTTGATCAATCCTGTCAAGATGCCATGGCACTCCATGTTCAATGAACAGTGACCTAGCTTTTCTATTGTTGATTTTACTGCCAGTCTCTATTGCAACTGCCACCTGATCATCTTGTAATGGCATAGCATTAATCTCCATTGACATCCATACCAATAAGAGCATAACCAGCTTGCCAAGTCTTAAAGTGTTCATTTCTTCTAGCAAAATTTTAGTCTATCTCTCAAAAATTCTTTTGGCAAACTGAGATTACCTAATTGTTTGTCGCTTATATATATCTGACATCTGTAGGCTTCAAAACCTGT
>c38911_g1_i3
CCTAACTACTGCCAAATTGCCTTTCCTAACTTGAGTAGTAATACAGAAAGAAACCTCGGTGTCTTGACTGCTGTTAACTTTAATAAAATAGATGATCATACGATACTGAGGATAACCTGGGAGGGTAACATGAGAAAACACAGGTGTATCAATTGCTGCGCTCGATGGTTTGTCACCATTGATGGTTCAGAGTGTTCGGCACCCGACGCAATAGAGACAGCCGTCTTCACTGGTTCATCCTATTCTATTTTCTTCCCTACTACCGTAACTGGTTCCTGCTATGAGTCAGGAGGTGCTCCAATTGGTGCTGGTGATCATACTATCAGACTTGAAGTTGCCAACTGTCCTAGGTCTGGTGTTGCTGATTTGGCAACAGGGTTCTACTCCACCTCTCGGTTTATAATTCAAGAATTACCAAGTGCACAACCGCCCCCTCCTCCAATTGTGCTACTACTAGGAGGGCCTCTAGCCCCACCCATTAATAACAAAGGTTATTATCCAATATGGCGTCACTGTGTTGCAGCAGATCTTGAAGAGTTTATTGATAATGGAACTCTTAATGGCACCGAGTGTGTATTTGTTAAGAGAGAGAGCGACAGTGCCATCAAAGTGACCTGGGATGGCAATCTCAGAGTAGTGAGCTGCAATGAATGTTGTGCTCGATGGTTTATCACTTTCAATGGAGAGGAATGTAGTGATCCTGCTCCCATTGATGGAGTGGTCCATTCATATAATGCCAGTAATGTCAATATCCATCGCTCCTCAACTATTACTGGACTGTGCACTGGTACAGAGTCAGGACCACTGATAGGAAACAAAACTTATTCTGTGTTACTGAATCTTGAGAACTGTGGTATTGATCATATCAACGCCTATACGGGATTTGAAGGTGTAACATCAATGGTGATCGAAGAGTGGCCACAGCCAAAGACACCTCCTCCACCAACTTATTGGCCAAACTGGAACCAATGCGTTAAGAGGAACTTGAGCTCACTGACTAATAATAATACTGTTCCAATTTCCAGTTGTACTATTAATAAGCAAAATAATGACACTTGGTTGAAGCTATCTTGGGACGGGAACATTGGACTAATCAATTGCTCTAAATGTTGCATGAGATGGTATCTAACTATTGATGGTGAGGAGTGTTCCAGTCCATTGACAATCGATGCTGCTATACACCAAGACTTTACTCTCACAACTTCGCCCATGTTTGACATGAGGAGGCCAGCTACTATATCAGGATTATGTGCTGGTCCTGCGGCCGACCAGACTTTTGCTAGTGGTCTCCACACTGTTGAGTTATTTGTAGACCAATGCAATGGATTTGATGAGGTCTTTGAAGTGATCACTGGCTATCAATCTGTCTCCCGGTTTATCTTAGAAGAGGTCAGCGCTGAGAAGAGCTCCTGTACTAACATTTAGATAATTACTAATATTAATACATACACACTTGCCGGCCACAAATATCCACATCCTCATATTTTTGTAAAGCAAATTATCAAATTCTACTTTCCCAATATTTGTACCTTTATAATGTGGTTTGGCATTCATAAATTGACTTATAATTAATGTACGTATGTGCTGATCAGGTTTGGCTTGGAAGATTCTTATAGTTCTGTTGCTATGGCTACATGCACATGTATTTAAGTGATTCCAATAACAACCATTTTGTGATCATGAAAAAAAA
>c38968_g1_i2
TTTTTTTTCATGTTCAAACTGTTAGCAACAATTTTAACTATACAGGACATAAGAAGTTACGTATGTGTCTAGCTACGTAGCTATATAGCCAACTATTAATATCACAAATACATGCACGTATATAACTACCTACGTAGATAATAAATGATTTTGTACATAGCTACATAATTATTAGCTATATGCAAGTGTACACAGTTAGGGACTAGCTACATATGTAGCTACAACAAAAACAACCTAAATAGATACAACTTGTCAACAATGTTTTCACAGTTAAGCAAACTGGCAACAGTCAGGCACCATTAGCAGGCTTGAATGTATACTGCTCCACACTCCGTAAAGAAGCCAATGGTGTAATTAGAGTGAAGAAGTCCATTATCTTGAAAAGAAGCAAAGCAACATCCAAGTTTACTATCAATGTAGTGTACTACCTCTTTGCAAACATTCGAACATGGAACAGCCTCTGGATTACAATCTTCAAAATCAGGAGCGGATTTATCATTGATAACATTCTCGAGAGCCACATAGCAGTAATCATCGTAAACATTCCTTGCACACATCAACCTGAGTATAGCTACCTCATGTTCATCAGGAGGGGCTCCGCCACTGTCGCAGTATACAGCAAGATCCCTCGAAACACGTAGAATTTCTGAAGTACATCGATTACCGCAATAAACGTCTAGCTCTTGATTTGTCAGGTCGTCATCCGAAACCTCATCAAAAATGTCCAAACAATTCTGAAAGTAGTCGCTCAAGTATTCTTCGTACGCCGCGGTACAATTTTCTAAGGTCTGGCGGCGGTATCGTGCATGACGTTCAAACCTATGGTCCAACTCAGCTTTCAATTGTCGCCACATTCCTGGTTTAAAGCCATAACTCATTTCAATGGCACATGAAATAACAAGAGTAACAGCAAGTATCACAGCAAATAACCAGCCCTTCATACTCAATCTCCTTGAATAAACTGACTATATAGCAGGTAACCACTGCTTGATGAGTCACGTGATAAAAAAAAA
>c38968_g1_i3
TTAATGCAGAACAATAAGTGATCTGTGGAATAAAATGTAAAAATACTGCCATCTGGTCTTCAATAATTGTTTTTTCTAGCATTACATATGGCCTAAAAGCGTATCGTAATCTTATAGCTCAAAATTATCTAGAGAACACATTTTCATCCCTTACTCCATATAGTTATATATAAAGTAAGGGATGAAAATGTGTTCTCTAGATAATTTTGAGCTATAAGATTACGATACGCTTTTAGGCCATATGTAATGCTAGAAAAAACAATTATTGAAGACCAGATGGCAGTATTTTTACATTTTATTCCACAGATCACTTATTGTTCTGCATTAACCCTATATTACATTCATAAATATTTGAATGATGAAAATTTTTGTTGATGGCAAACCATATGTCACACAAAAACTTGTAGATATACGGTACATTAGCTACGTATTTAGTAAGCATCAATGCTAACAAGTGTAGCAATAGCCAAGTAGAGTCACTTACAGTCCATTATCTTGAAAAGAAGCAAAGCAACATCCAAGTTTACTATCAATGTAGTGTACTACCTCTTTGCAAACATTCGAACATGGAACAGCCTCTGGATTACAATCTTCAAAATCAGGAGCGGATTTATCATTGATAACATTCTCGAGAGCCACATAGCAGTAATCATCGTAAACATTCCTTGCACACATCAACCTGAGTATAGCTACCTCATGTTCATCAGGAGGGGCTCCGCCACTGTCGCAGTATACAGCAAGATCCCTCGAAACACGTAGAATTTCTGAAGTACATCGATTACCGCAATAAACGTCTAGCTCTTGATTTGTCAGGTCGTCATCCGAAACCTCATCAAAAATGTCCAAACAATTCTGAAAGTAGTCGCTCAAGTATTCTTCGTACGCCGCGGTACAATTTTCTAAGGTCTGGCGGCGGTATCGTGCATGACGTTCAAACCTATGGTCCAACTCAGCTTTCAATTGTCGCCACATTCCTGGTTTAAAGCCATAACTCATTTCAATGGCACATGAAATAACAAGAGTAACAGCAAGTATCACAGCAAATAACCAGCCCTTCATACTCAATCTCCTTGAATAAACTGACTATATAGCAGGTAACCACTGCTTGATGAGTCACGTGATAAAAAAAAA
>c39074_g1_i3
GTGATCGAGCACTGCGCATGCTCGTGGAGTCGGCTCTTGGATATTCAAGATGTGGAGAAGACTATTGTCGCGAGGCTGCTCTTTAACCACCTTCCATTCGTCAAGACCAAAGCAATGGAAGTGTTCGTCTGAGATATTAACTTTAGGTAACAAACGATGGGCTAATACAAAAACAGCAACAGCAGCAGCAGTGACTGCCGGGAAGGGTCGAGTAGTTTCAGTAATTGGAGCTGTCGTGGACGTGCAGTTTGATGAGGAACCGCCATCCATTTTAAATGCATTGGAAGTAAAGGGTCGTACTCCAAAGTTGGTATTGGAGGTTGCTCAACATTTAGGGGAAAACACAGTTCGAACTATTGCCATGGATGGAACTGAGGGTCTTGTTCGTGGCCAAGAAGTAGTTGATACAATGACGTCCATCAAAGTCCCTGTGGGGCCTAAGACGTTAGGGAGAATTATTAATGTCATTGGAGAACCAATAGATGAGAGAGGACCAGTTGTAACAGAGAGTAAATCACCAATCCATCAAGAAGCTCCAGAGTTTGCTGAAATGAATGTTGACCAGGAGATTTTGGAGACTGGTATTAAGGTAGTGGACTTGCTTGCTCCATACACTAAAGGAGGAAAAATTGGTTTGTTTGGTGGAGCTGGCGTTGGCAAGACAGTATTGATCATGGAGCTAATAAATAATGTAGCACTTACTCATGGTGGCTATTCTGTGTTCGCTGGTGTTGGGGAGAGAACCAGAGAAGGGAATGATTTTTATCATGAGATGATAACATCAGGAGTAATAAGTCTTAAAGATGAGAGCTCCAAGGTGGCATTAGTATATGGTCAAATGAATGAACCACCAGGAGCAAGGGCAAGGGTAGCTTTAACTGGACTAACCGTAGCTGAGTATTTCAGAGATCAAGAAGGACAAGATGTGTTGCTGTTTATTGATAACATCTTCAGATTTACTCAGGCTGGATCAGAGGTGTCAGCTTTGTTGGGCCGTATCCCATCAGCTGTAGGATACCAACCAACTTTAGCTACTGATATGGGCACCATGCAGGAACGCATTACTACCACTAAGAAAGGCTCCATTACATCAGTACAGGCTATCTTTGTTCCAGCTGATGATCTTACAGATCCTGCCCCTGCAACAACATTTGCTCACTTAGATGCCATGACAGTTTTGTCTAGAGCTATCTCTGAATTGGGTATCTACCCAGCAGTAGATCCTCTAGACTCTACATCTCGTATTATGGACCCTAATGTGGTTGGACGGGAACATTATGATATTGCTAGGGGAGTGCAGAAAGTGTTACAAGACTACAAATCCTTACAAGACATCATTGCTATTCTAGGAATGGATGAATTATCAGAGGATGATAAGTTGACAGTAACCAGAGCTCGAAAGATGCAGAAATTTTTATCACAGCCATTCCAAACTGCTGAAGTATTCACTGGTTCTCCTGGCAAATTAGTCAAGCTTGAGGACACAATCAAAGGTTTCAAGATGATATTGGATGGGGAATTGGATCACATCCCAGAGGTAGCATTCTACATGGTTGGTAACATTGATGAAGTGTTTAAGAAGGCGGAGTCATTAGCTGACAGTCAGTAACTGAACTACACATTTAGTCTTATTAATATTATTACTATTATGAAATGATAAAACTCCATGATAAAGCTTCTTTGTTCTTACAAGAATCCAACTTCAATTGATGCCCACCATGTAGACACTTGCCAGTAACGATGTGTAATAGTTTACCACTAGACTTATCAAACATCCATAGTTGAGGAAAATAACTCTTGTTATCCTTACAAGTTGATGCTACTATACTACTGTTAGTAACCAATGGCTCCAGGCAATAATTAGCATGTTTAACTTGTTTGTTACTAGTGTAACTCCATACTTGATTTCTGGAAGTAATATCACACGTTTCCATGGTGATAGGCAGCTCATTTTGGTGACCATTGCCAGGAGTGACACATAATCCATGGAAGGAATTGTGTAACAGTCCTTTGTGTATAGACACCTTCTTCTTTGTTGATCTGGATGGCTTCACAGTATTATCATTAGGGATGTCCAACTCTGGATAAACATTCTGTAGGTACCAACTAAATGGATGACATTTTAACTTTTTTCGTAATAGCTGGCGACCACTGACATCACCATAGTTATATGATCGATAAACTGGATTATTCTTGTACACTAATTCTTTATAATCATCCAACCACACTTCAACTACTCTGATAGTGTTGCGTCCCATAGCATCACCTCCCGGACTGGAATAGGGTCTATGACCTCGGAATATATGCCCAACCCTTGAGCATGGTATAATCTCTATTCCTCCTCCACACATCCATAACTACAGCCACACCCCTATGATTAATAGCAGCCACACCCATAGATAAGATCATACCCTAAAAGAGATCTCTACATTTTCTCCTCCCCATACATCCATGCCCTCATCATAGGAGCCAATGGTGAAGAAGTATTCTCTGTATATACTAAACAGTCCTCCTGCCATAGTGGGGGAT
>c39074_g1_i3
GTGATCGAGCACTGCGCATGCTCGTGGAGTCGGCTCTTGGATATTCAAGATGTGGAGAAGACTATTGTCGCGAGGCTGCTCTTTAACCACCTTCCATTCGTCAAGACCAAAGCAATGGAAGTGTTCGTCTGAGATATTAACTTTAGGTAACAAACGATGGGCTAATACAAAAACAGCAACAGCAGCAGCAGTGACTGCCGGGAAGGGTCGAGTAGTTTCAGTAATTGGAGCTGTCGTGGACGTGCAGTTTGATGAGGAACCGCCATCCATTTTAAATGCATTGGAAGTAAAGGGTCGTACTCCAAAGTTGGTATTGGAGGTTGCTCAACATTTAGGGGAAAACACAGTTCGAACTATTGCCATGGATGGAACTGAGGGTCTTGTTCGTGGCCAAGAAGTAGTTGATACAATGACGTCCATCAAAGTCCCTGTGGGGCCTAAGACGTTAGGGAGAATTATTAATGTCATTGGAGAACCAATAGATGAGAGAGGACCAGTTGTAACAGAGAGTAAATCACCAATCCATCAAGAAGCTCCAGAGTTTGCTGAAATGAATGTTGACCAGGAGATTTTGGAGACTGGTATTAAGGTAGTGGACTTGCTTGCTCCATACACTAAAGGAGGAAAAATTGGTTTGTTTGGTGGAGCTGGCGTTGGCAAGACAGTATTGATCATGGAGCTAATAAATAATGTAGCACTTACTCATGGTGGCTATTCTGTGTTCGCTGGTGTTGGGGAGAGAACCAGAGAAGGGAATGATTTTTATCATGAGATGATAACATCAGGAGTAATAAGTCTTAAAGATGAGAGCTCCAAGGTGGCATTAGTATATGGTCAAATGAATGAACCACCAGGAGCAAGGGCAAGGGTAGCTTTAACTGGACTAACCGTAGCTGAGTATTTCAGAGATCAAGAAGGACAAGATGTGTTGCTGTTTATTGATAACATCTTCAGATTTACTCAGGCTGGATCAGAGGTGTCAGCTTTGTTGGGCCGTATCCCATCAGCTGTAGGATACCAACCAACTTTAGCTACTGATATGGGCACCATGCAGGAACGCATTACTACCACTAAGAAAGGCTCCATTACATCAGTACAGGCTATCTTTGTTCCAGCTGATGATCTTACAGATCCTGCCCCTGCAACAACATTTGCTCACTTAGATGCCATGACAGTTTTGTCTAGAGCTATCTCTGAATTGGGTATCTACCCAGCAGTAGATCCTCTAGACTCTACATCTCGTATTATGGACCCTAATGTGGTTGGACGGGAACATTATGATATTGCTAGGGGAGTGCAGAAAGTGTTACAAGACTACAAATCCTTACAAGACATCATTGCTATTCTAGGAATGGATGAATTATCAGAGGATGATAAGTTGACAGTAACCAGAGCTCGAAAGATGCAGAAATTTTTATCACAGCCATTCCAAACTGCTGAAGTATTCACTGGTTCTCCTGGCAAATTAGTCAAGCTTGAGGACACAATCAAAGGTTTCAAGATGATATTGGATGGGGAATTGGATCACATCCCAGAGGTAGCATTCTACATGGTTGGTAACATTGATGAAGTGTTTAAGAAGGCGGAGTCATTAGCTGACAGTCAGTAACTGAACTACACATTTAGTCTTATTAATATTATTACTATTATGAAATGATAAAACTCCATGATAAAGCTTCTTTGTTCTTACAAGAATCCAACTTCAATTGATGCCCACCATGTAGACACTTGCCAGTAACGATGTGTAATAGTTTACCACTAGACTTATCAAACATCCATAGTTGAGGAAAATAACTCTTGTTATCCTTACAAGTTGATGCTACTATACTACTGTTAGTAACCAATGGCTCCAGGCAATAATTAGCATGTTTAACTTGTTTGTTACTAGTGTAACTCCATACTTGATTTCTGGAAGTAATATCACACGTTTCCATGGTGATAGGCAGCTCATTTTGGTGACCATTGCCAGGAGTGACACATAATCCATGGAAGGAATTGTGTAACAGTCCTTTGTGTATAGACACCTTCTTCTTTGTTGATCTGGATGGCTTCACAGTATTATCATTAGGGATGTCCAACTCTGGATAAACATTCTGTAGGTACCAACTAAATGGATGACATTTTAACTTTTTTCGTAATAGCTGGCGACCACTGACATCACCATAGTTATATGATCGATAAACTGGATTATTCTTGTACACTAATTCTTTATAATCATCCAACCACACTTCAACTACTCTGATAGTGTTGCGTCCCATAGCATCACCTCCCGGACTGGAATAGGGTCTATGACCTCGGAATATATGCCCAACCCTTGAGCATGGTATAATCTCTATTCCTCCTCCACACATCCATAACTACAGCCACACCCCTATGATTAATAGCAGCCACACCCATAGATAAGATCATACCCTAAAAGAGATCTCTACATTTTCTCCTCCCCATACATCCATGCCCTCATCATAGGAGCCAATGGTGAAGAAGTATTCTCTGTATATACTAAACAGTCCTCCTGCCATAGTGGGGGAT
>c39074_g1_i3
GTGATCGAGCACTGCGCATGCTCGTGGAGTCGGCTCTTGGATATTCAAGATGTGGAGAAGACTATTGTCGCGAGGCTGCTCTTTAACCACCTTCCATTCGTCAAGACCAAAGCAATGGAAGTGTTCGTCTGAGATATTAACTTTAGGTAACAAACGATGGGCTAATACAAAAACAGCAACAGCAGCAGCAGTGACTGCCGGGAAGGGTCGAGTAGTTTCAGTAATTGGAGCTGTCGTGGACGTGCAGTTTGATGAGGAACCGCCATCCATTTTAAATGCATTGGAAGTAAAGGGTCGTACTCCAAAGTTGGTATTGGAGGTTGCTCAACATTTAGGGGAAAACACAGTTCGAACTATTGCCATGGATGGAACTGAGGGTCTTGTTCGTGGCCAAGAAGTAGTTGATACAATGACGTCCATCAAAGTCCCTGTGGGGCCTAAGACGTTAGGGAGAATTATTAATGTCATTGGAGAACCAATAGATGAGAGAGGACCAGTTGTAACAGAGAGTAAATCACCAATCCATCAAGAAGCTCCAGAGTTTGCTGAAATGAATGTTGACCAGGAGATTTTGGAGACTGGTATTAAGGTAGTGGACTTGCTTGCTCCATACACTAAAGGAGGAAAAATTGGTTTGTTTGGTGGAGCTGGCGTTGGCAAGACAGTATTGATCATGGAGCTAATAAATAATGTAGCACTTACTCATGGTGGCTATTCTGTGTTCGCTGGTGTTGGGGAGAGAACCAGAGAAGGGAATGATTTTTATCATGAGATGATAACATCAGGAGTAATAAGTCTTAAAGATGAGAGCTCCAAGGTGGCATTAGTATATGGTCAAATGAATGAACCACCAGGAGCAAGGGCAAGGGTAGCTTTAACTGGACTAACCGTAGCTGAGTATTTCAGAGATCAAGAAGGACAAGATGTGTTGCTGTTTATTGATAACATCTTCAGATTTACTCAGGCTGGATCAGAGGTGTCAGCTTTGTTGGGCCGTATCCCATCAGCTGTAGGATACCAACCAACTTTAGCTACTGATATGGGCACCATGCAGGAACGCATTACTACCACTAAGAAAGGCTCCATTACATCAGTACAGGCTATCTTTGTTCCAGCTGATGATCTTACAGATCCTGCCCCTGCAACAACATTTGCTCACTTAGATGCCATGACAGTTTTGTCTAGAGCTATCTCTGAATTGGGTATCTACCCAGCAGTAGATCCTCTAGACTCTACATCTCGTATTATGGACCCTAATGTGGTTGGACGGGAACATTATGATATTGCTAGGGGAGTGCAGAAAGTGTTACAAGACTACAAATCCTTACAAGACATCATTGCTATTCTAGGAATGGATGAATTATCAGAGGATGATAAGTTGACAGTAACCAGAGCTCGAAAGATGCAGAAATTTTTATCACAGCCATTCCAAACTGCTGAAGTATTCACTGGTTCTCCTGGCAAATTAGTCAAGCTTGAGGACACAATCAAAGGTTTCAAGATGATATTGGATGGGGAATTGGATCACATCCCAGAGGTAGCATTCTACATGGTTGGTAACATTGATGAAGTGTTTAAGAAGGCGGAGTCATTAGCTGACAGTCAGTAACTGAACTACACATTTAGTCTTATTAATATTATTACTATTATGAAATGATAAAACTCCATGATAAAGCTTCTTTGTTCTTACAAGAATCCAACTTCAATTGATGCCCACCATGTAGACACTTGCCAGTAACGATGTGTAATAGTTTACCACTAGACTTATCAAACATCCATAGTTGAGGAAAATAACTCTTGTTATCCTTACAAGTTGATGCTACTATACTACTGTTAGTAACCAATGGCTCCAGGCAATAATTAGCATGTTTAACTTGTTTGTTACTAGTGTAACTCCATACTTGATTTCTGGAAGTAATATCACACGTTTCCATGGTGATAGGCAGCTCATTTTGGTGACCATTGCCAGGAGTGACACATAATCCATGGAAGGAATTGTGTAACAGTCCTTTGTGTATAGACACCTTCTTCTTTGTTGATCTGGATGGCTTCACAGTATTATCATTAGGGATGTCCAACTCTGGATAAACATTCTGTAGGTACCAACTAAATGGATGACATTTTAACTTTTTTCGTAATAGCTGGCGACCACTGACATCACCATAGTTATATGATCGATAAACTGGATTATTCTTGTACACTAATTCTTTATAATCATCCAACCACACTTCAACTACTCTGATAGTGTTGCGTCCCATAGCATCACCTCCCGGACTGGAATAGGGTCTATGACCTCGGAATATATGCCCAACCCTTGAGCATGGTATAATCTCTATTCCTCCTCCACACATCCATAACTACAGCCACACCCCTATGATTAATAGCAGCCACACCCATAGATAAGATCATACCCTAAAAGAGATCTCTACATTTTCTCCTCCCCATACATCCATGCCCTCATCATAGGAGCCAATGGTGAAGAAGTATTCTCTGTATATACTAAACAGTCCTCCTGCCATAGTGGGGGAT
>c39107_g1_i1
GAGCTAATCAAGAATAAACCGTTGTAGTTTGCTTCTGCGCGGATATGTCTACCGAAGATTCTGCTGCCCCCGCTACTGAACCAGTTGAACCTCAGAATGTTGATATGGAGGAGGACGAAGGAGAAGTGGAAACGTTTGCTTTTCAAGCCGAAATTGCTCAACTGATGAGCTTGATCATCAACACGTTTTATTCCAACAAGGAGATCTTTTTACGTGAACTGATCTCCAATTCTTCAGATGCTTTGGACAAGATTCGGTATCAGAGCTTGACAGATCCAAGTGTTCTGGATTCTGAAAAGGAATTGCATATTAAAATCATCCCAAACAAAGATGCTAACACCATCACTGTGATCGACACTGGTCTTGGAATGACCAAAGCAGACATGGTGAATCATCTCGGTACCATTGCCAAATCTGGGACCAGACAGTTTATGGAAGCTTTACAGGCTGGTGCAGATATTTCCATGATTGGACAATTTGGTGTTGGATTTTATTCATCATATTTAGTTGCAGAACGAGTTGAAGTTATCAGCAAACACAATGATGATGAACAATATCTCTGGGAGTCCTCAGCTGGTGGTTCCTTTACAGTTCGTCGAGATGAGAAATTTGAACCTTTGGGACGGGGCACTAAAATCATCTTGTACCTAAAAGAGGATCAGAGTGAATATTTGGAAGAGAGGAGACTAAAAGATGTCGTAAAGAAGCACAGTCAGTTTATAGGTTATCCTATTTCACTTCAGGTTCAAAAGGAACGTGACAAGGAGGTGTCAGATGATGAAGAGGATGACAAAGACGAAAAGAAAGATGATGAGGATGACAATGATGAGGAAAAGCCTAAAGTTGAGGAAATTGATGAAGATGATGATGAGGCTGCTGACAAAGACAAGAAAAAGAAGAAGAAAACCATAAAGGAGAAATACACCGAGATGGAGGAACTGAACAAAACAAAACCATTGTGGACCCGTAATCCAGATGACATTACTACTGAAGAATATGGGGAATTCTACAAATCACTTACCAATGACTGGGAAGATCATCTTGCTGTGAAGCACTTTTCTGTGGAAGGTCAACTTGAATTTCGGGCATTGCTTTTTGTACCTAAGAGAGCACCCTTTGATCTCTTTGAAAATCGCAAGCAGAAAAACAACATAAAACTTTATGTTCGCCGTGTGTTCATCATGGAGAATTGTGAAGATCTCATTCCAGAGTACCTGAATTTCATCAAGGGTGTTGTAGACTCAGAAGATTTGCCGCTAAATATTTCTCGTGAGATGCTTCAGCAGAGCAAGGTACTCAAGGTGATCAGGAAGAATCTAGTCAAAAAGTGCCTAGAACTGTTCAATGAAATCTCTGAAGACAAAGACAACTACAAGAAGTTCTATGAGCAATTCTCAAAGAATATAAAGCTGGGAATACATGAGGATAGTCAGAACAGGAAGAAGCTTGCTGAATTGTTGCGCTACCATACATCAAGTACTACAGATGAGATGACCTCACTGAAAGATTATGTTACAAGAATGAAGGAAAATCAGAAGAACATTTATTACATCACTGGTGAAATTAAAGAAGCTGTAGCCAACTCAGCCTTTGTGGAACGTGTGAAAAAGCGTGGCTTTGAAGTGATCTACATGGTTGATCCTATTGATGAGTACTGTGCACAACAGCTACGGGAGTATGATGGCAAAACACTAGTGAGTGTTACAAAGGAGGGGCTTGAACTCCCAGAAGATGATGACGATAAGAAGAGATTTGAGGAGCAAAAGGCTAAGTTTGAAAACTTGTGTAAGGTGATCAAAGATATCCTTGACAAGAAAGTAGAGAAGGTGGTGGTCTCGCAACGTCTGGTTACCTCACCATGCTGTATTGTTACCAGCCAACATGGTTGGAGTGCTAACATGGAGAGGATCATGAAAGCACAGGCACTACGTGACACATCCACAATGGGGTACATGGCTGCAAAGAAGCACTTAGAAATCAATCCTGAGCACCCAATAATGGACACCTTGCGCAAAAGGGCAGATGCTGATAAAAATGACAAATCTGTGAAGGACCTTGTTATTTTGTTGTACGAGACATCCTTGATGGCTTCTGGATTCACCTTGGATGATCCACAGAACCATGCCAGTAGAATTCATCGTATGATCAAGCTTGGTCTTGGTATTGATGAAGAAGATGTAGTCACGGAGGACACCACTACAACCATTGAGGACATGCCACCACTTGAAGGTGATGATGAAGATGCCTCGCGTATGGAAGAAGTAGATTAGTTGACCTGCATCTGAACTTGCTTTTACTATATGCTAGGAACAAATTTTTTGCACATTACATTTTGCACATTATCAATAATAAAGTTTCGTCAGCTTGCTTTTACTATAGGCTATGCTAGGAACTAATTTTTGCACATTACATTTTTGCACACTATCAATAATAAAGCTTCGTCAGCTTGGTATGTAGTTGTTTCACAATTCTAAGGTCATGTGTGTGTTCTGCATTACAAAAATTTGTATGTGGCACTTTAGAACCTCATTCTATGGAATTAGGAAAGTTATTGTAAAAAAAAA
>c39500_g1_i1
GCAAGACTTAGTTCATTGCTAAGCCCATTGTTCATCTAGCTAGGTATATACGTAGCAAGTCATGGATACTACCTTCGTGTTATTTTACTTTCTTGTCGGATTGGTGTTGGCCACTAACGCAGCAGTTCCAACTCTTCAACAGATACTTGTTTATGGGGGAAAGAATTATCAGTCTGTGCCCCATGATTCAAGTCTGCAGTTAAAAGATCATGATTATCTGCGACTACAGTTTATGGGTGCCAGAGATGCTTGGATTGGATGTCCTGATGGTAATAAAATTTGTGACTTACGTAGGTGTCCAAGTATTGATAACAACTATGAGCATTTTGATCGCTGTTGGGGAGAAGTGTTTCAAATAATCGGTGATGGTAATATTCACGATCCCATCAAGTCTGGTCAACTCATCCGACTCAGGTATCCACGGGAGCACAACACTTGGATGGGTTGCCCAGCCAACACTCACTGTGATAAAAGAACCTGTCCTGGTACAACCGATCAAGCTAGTGATTTCAGTAGATGTGGGGGAGAAATTTTTATAATGTATGCTCGTGGAAGAAAAAATGGAGAAGCAATATACAATGGCGATCTGGTGATGCTATATTATCAAGGTCCACCAGCTTATCTCAGCTATGCAATATGTTCCAAGAATGTGTTTCGCATTTATCGAAGACCTGACTGAACAAATGTACGTAGCTAAAACTTAAGCTTGAACTCTGGCTATGTTACTGATAAACTTTGTGCTTGAAAACACATACATATAGGGATAGGTG
>c39500_g1_i3
GCAAGACTTAGTTCATTGCTAAGCCCATTGTTCATCTAGCTAGGTATATACGTAGCAAGTCATGGATACTACCTTCGTGTTATTTTACTTTCTTGTCGGATTGGTGTTGGCCACTAACGCAGCAGTTCCAACTCTTCAACAGATACTTGTTTATGGGGGAAAGAATTATCAGTCTGTGCCCCATGATTCAAGTCTGCAGTTAAAAGATCATGATTATCTGCGACTACAGTTTATGGGTGCCAGAGATGCTTGGATTGGATGTCCTGATGGTAATAAAATTTGTGACTTACGTAGGTGTCCAAGTATTGATAACAACTATGAGCATTTTGATCGCTGTTGGGGAGAAGTGTTTCAAATAATCGGTGATGGTAATATTCACGATCCCATCAAGTCTGGTCAACGCATCCGACTCAGGTATTCACGGGAGCACAACACTTGGATGGGTTGCCCAGCCAACACTCACTGTGATAAAAGAACCTGTCCTGGTACAACCGATCAAGCTAGTGATTTCAGTAGATGTGGGGGAGAAATTTTTATAATGTATGCTCGTGGAAGAAAAAAATGGAGAAGCAATATACAATGGCGATCTGGTGATGCTATATTATCAAGGTAGATATGTTTCCATTCAAGGAGAAAATGATAATGATGACACCAGCCTTAACTTCTGCCCTGCCTTAGGTCCACCAGCTTATCTCAGCTATGCAATATGTTCCAAGAATGTGTTTCGCATTTATCGAAGACCTGACTGAACAAATGTACGTAGCTAAAACTTAAGCTTGAACTCTGGCTATGTTACTGATAAACTTTGTGCTTGAAAACACATACATATAGGGATAGGTGCAGCTGTTTTGCTTTTTGTATGTAACCAAGCATAATGAAAACTTGAATAATTTCATAAAAAAAAAAA
>c39819_g2_i1
TTTTTTTTTTGTAGTAAATCACACTTTTAATTGTCCAATGTGATAATCATGGCTGTGTGCATTATACAACTACATAGCTATGTGCATGTGTTGACTAGTTAGCTTTACAGCATCTTATAAACAAAATATTTTGCATGTCATTCAAAAACTAAAGTCTACTTTCAGTCTAATTGCATAAACGCTGCAAACAGCTTAAATGCAACCAGGAACAGGATATTCATAGCATTTGAAACGTTCTGCTGTTTGGCAGTCTTCAATACACTTGTTATCTCTTCTATTTCGTATTTCAACACATCTGGCCCACTCTCGGAGGCAACACAGACATCCTTTTTGTTGAGCTTCCTCCCTACACCCTGGTGGTGTTGGGAGAGTTGTGTTTGAATAATAGCAGGCTTGACAGTAGGTCAACTGGCAATCATCCTTGCAGTCAGCTTCAACATATGGAGGAGGTCCACGCATACAAGGTGTCAGCCTTGCACTGTTTTGAACTAATGGTGAGCTGCAAAACTCATGTGAGCATTGTGGAGGACAGGTGCATCGACCCAATCGGACACATCTGTTCTGGATTCGATCAAACACAGTATCAACTGGACAAGAACAACCTGGAACACACTGTTGTGTACAAGCTATATTTGGATTATCACATGTTGGTTGACATTCTGCTGGTGGTCCACAATCCTTATACACCTGTCCACTAACAGTACACTCTCGTTGTCCACAAACTGCATTAGTAAGGTTTTGTTGTAGTTCTATAAACAGATCTTCATCAAAGTCTTCTATAATATAAACCAGTGAAGGATCAGAAGCAATAAAGTCTAGCTCAGCAAAGTTGATATTTCTATTTCCTCGAATTCCAACAGCATAAACCTGATCATAAATGCCTGACTCATGAAGTCTAGCAGCTGCATCTTCTGTATTTTCAGCATCTTCCTGTCTTGTATTTCCTGTAAGACCTCTTGTATTAGGCCTACCATCAGTTATAAAAACAACTATCTTAGTTACAGTTGAGTCTTCTCTTAATCTCAATTTACCACCACGTCGACCAGCAGTAGTCAACATATCCAAAGCCTCTGGTATATTAGTGCCAGTACGGTTTATTTCTGGTATTTGACTGTACACAATACTATTGATAGCTGCTACAAGATCATCTTCAACAGTGTGTTCTTGTACATGGAACTCAAGTGTAGCATGACGAGCAAATAGTATCACTCCCACCAAATTTTCACTTGGTCCAATATCCAAAAACCGACTCACACTGCTGGCAAATCGTGTAACTTGTCCAAAATTTGCATCATCTCCAATGCTTATAGATACATCAAGTACAAAAACAAGATCCACATTTAACTCACAAACTTGACAGGTAATAGTGGGTGAACAGCATTGGCCAAGAGGGCATGAAACAATTTGTTCTGAACACTGTGAACCCTCAGGACACCCTCCATTATCAATAAGACATGAATATTCACAATATGCCTCTCCTGTACTGTTACACACTCTACACGTTGATCCAACAGGGCAAACAAAGATAGTACAAGGATCACAGAGTTCTTCATTTAATTCTTGTATAATCTCTTGAAATGCCTCTGGTGTAAATTCCTGTATCTCAAATCGTAATTCTGGACGACTAGCAATAAAACCCAATTCTTCAAAATTGATATTATGGGTTCCCCTGATGCCAATTGCATAGACATCATCAAACTTTCCTTCCCTATGAAGTCTCTCAGCAGCCAGTTGTGAATTTAATTGATCTCGCCTACGCTGTTCCTGCCTTTCGGTTCTTGTTAATGTCGTATCATTCAGTGTTTCTACAAGATCTATTGTATTAGGTCTGCCATCAGTTATAAAAATAGCATGTTTGTAGGTTGAATTTTCTCTTATTCCTAGCCTACCATCTCGGCTAGCATCTGTTAAGAGATCTAAAGCCTCTGGTATATTTGTTCCAGTACGGTTCAGCTCAGATACATCAAAGTATGATATTT
>c39819_g2_i2
TTTTTTTTTTGTAGTAAATCACACTTTTAATTGTCCAATGTGATAATCATGGCTGTGTGCATTATACAACTACATAGCTATGTGCATGTGTTGACTAGTTAGCTTTACAGCATCTTATAAACAAAATATTTTGCATGTCATTCAAAAACTAAAGTCTACTTTCAGTCTAATTGCATAAACGCTGCAAACAGCTTAAATGCAACCAGGAACAGGATATTCATAGCATTTGAAACGTTCTGCTGTTTGGCAGTCTTCAATACACTTGTTATCTCTTCTATTTCGTATTTCAACACATCTGGCCCACTCTCGGAGGCAACACAGACATCCTTTTTGTTGAGCTTCCTCCCTACACCCTGGTGGTGTTGGGAGAGTTGTGTTTGAATAATAGCAGGCTTGACAGTAGGTCAACTGGCAATCATCCTTGCAGTCAGCTTCAACATATGGAGGAGGTCCACGCATACAAGGTGTCAGCCTTGCACTGTTTTGAACTAATGGTGAGCTGCAAAACTCATGTGAGCATTGTGGAGGACAGGCTGAAAAAGTGATAAAAATTATACAAATTGCTAGCTGTAATGCATGTTGTCTTACTGCATCGACCCAATCGGACACATCTGTTCTGGATTCGATCAAACACAGTATCAACTGGACAAGAACAACCTGGAACACACTGTTGTGTACAAGCTATATTTGGATTATCACATGTTGGTTGACATTCTGCTGGTGGTCCACAATCCTTATACACCTGTCCACTAACAGTACACTCTCGTTGTCCACAAACTGCATTAGTAAGGTTTTGTTGTAGTTCTATAAACAGATCTTCATCAAAGTCTTCTATAATATAAACCAGTGAAGGATCAGAAGCAATAAAGTCTAGCTCAGCAAAGTTGATATTTCTATTTCCTCGAATTCCAACAGCATAAACCTGATCATAAATGCCTGACTCATGAAGTCTAGCAGCTGCATCTTCTGTATTTTCAGCATCTTCCTGTCTTGTATTTCCTGTAAGACCTCTTGTATTAGGCCTACCATCAGTTATAAAAACAACTATCTTAGTTACAGTTGAGTCTTCTCTTAATCTCAATTTACCACCACGTCGACCAGCAGTAGTCAACATATCCAAAGCCTCTGGTATATTAGTGCCAGTACGGTTTATTTCTGGTATTTGACTGTACACAATACTATTGATAGCTGCTACAAGATCATCTTCAACAGTGTGTTCTTGTACATGGAACTCAAGTGTAGCATGACGAGCAAATAGTATCACTCCCACCAAATTTTCACTTGGTCCAATATCCAAAAACCGACTCACACTGCTGGCAAATCGTGTAACTTGTCCAAAATTTGCATCATCTCCAATGCTTATAGATACATCAAGTACAAAAACAAGATCCACATTTAACTCACAAACTTGACAGGTAATAGTGGGTGAACAGCATTGGCCAAGAGGGCATGAAACAATTTGTTCTGAACACTGTGAACCCTCAGGACACCCTCCATTATCAATAAGACATGAATATTCACAATATGCCTCTCCTGTACTGTTACACACTCTACACGTTGATCCAACAGGGCAAACAAAGATAGTACAAGGATCACAGAGTTCTTCATTTAATTCTTGTATAATCTCTTGAAATGCCTCTGGTGTAAATTCCTGTATCTCAAATCGTAATTCTGGACGACTAGCAATAAAACCCAATTCTTCAAAATTGATATTATGGGTTCCCCTGATGCCAATTGCATAGACATCATCAAACTTTCCTTCCCTATGAAGTCTCTCAGCAGCCAGTTGTGAATTTAATTGATCTCGCCTACGCTGTTCCTGCCTTTCGGTTCTTGTTAATGTCGTATCATTCAGTGTTTCTACAAGATCTATTGTATTAGGTCTGCCATCAGTTATAAAAATAGCATGTTTGTAGGTTGAATTTTCTCTTATTCCTAGCCTACCATCTCGGCTAGCATCTGTTAAGAGATCTAAAGCCTCTGGTATATTTGTTCCAGTACGGTTCAGCTCAGATACATCAAAGTATGATATTT
>c39828_g1_i3
GCTAAACAACCCTCAAGGTGGTAATATACCGTCTTTTTAAAACCTATCTCAGTTAGATTAATTACGCTAACTATTAATAGATAGAAATTAGGTAGGATTTTTATTATGGCTGAGTGTTGAAGATCCAGCGTAGAATAGAAATTAGGATTTCAGGAGAGGAGGATTGTTGTTGACCGCTTCCAAATGATGGTAACAACGGCCCCACTGCCAGGAAACTACTTGGCCAGCCACAGTCGATTGTCTAATTCTGTTGTCAGTTACTTTTTGGCACCCCCCGGCAAAAAATCACCATCAAGTGAATGCGATGTTACATCAGAGATTGAACCAGAACGAGCGATAGGCTATGGGTCATTTGGCGCTGTCTGGGCGGTACATAATCCGCGCACTGGTCTCCCAGCGGCGTTAAAGAAGATTCCCAATGCTTTTCAATCAATGCTCACAGGCGTAAGGACATTTCGCGAGCTGAAGGTTCTGTGTGAATTTAGTCATGAAAATTTGCTGTCAGCAACTGATGTATTACCAGCAACTTCAGCAAATCTGATGAGTGATATATACATTGTGATGGAGCTGATGGAATCTGACATGCATCACATAATAATGTCACCACAACATTTGAGTGAAGATCATGTTAAATTGTTCCTTTATCAGATCCTGAGAGGTGTGAAGTATCTTCACTCTGCTGGTATAATGCATAGAGACTTGAAGCCAGGAAACCTTTTAGTGAATAGTAACTGTTTATTGAAGATTTGTGATTTTGGATTTGCTCGTGGTATAGAGCCAAATACAAATGTTGCCATGACATTGGAAGTGGTGACACAATATTATCGGGCGCCAGAACTGTTAGCAGGCTGTAAACATTATGGACCAGAAATAGACATGTGGGCAGTGGGGTGTGTGTTTGCTGAGCTGTTGGGAAGAAGGGTGTTGTTTGAAGCACAGAAGCAGTCAATTCAGTTGGAGATGATCACGGATCTATTGGGGAGCCCAAGCCTTGATGATTTACGTCATGTTACTTCTGCCACATCGGTCAAACAATTATTGAGTACATGTAAATCTCCTCAAATACACAAGCTGTACAACCTCTCTGATATGGCAACACACTGTGCTGTTCACCTGTTGACTGAAATACTTGTATTTAATCCTCGCAAGCGGTTGTCATGTGTTGAAGCTTTGTGCCATCCTTATTTGGATGAAGGACGTATGCGCTATCACTCATTCTTGTGTAAATGCTGTCATCAAAGTAGCAGTGGGATTACAACATACAGTAAAGACATGGAGCCTAATTCTTTGAAGCACTTTGATCCATCATTTGAGAGGTCATTGACATCAATGACACGTGTTCGTCAGCGAATGTTTGAATACATCCAGTTGCTAAACAAAGACAAAGCACCATTGTTCATCAATGCTAAGTCAAAGAATTTCAAGCAGTTTCAAAGCCATATGCCAGGAGGGATGGGAGGAGCTAGGATACAGTAGACGATGATTATTAGTGTTATTCGTGGTTATGGATACCAATCGACTTGTTAATGTCATCAGTGAATTTTGATAGCAAGTGTAGTTGCAATGGCTATGCTGCGATTGTGTTTTGTCTATAAGTATACCTGTGAACACATACCTGCATACACAATATTGTTATTTATTATACACCTTTGTGATTATTATTTTGTTAGCAAAATATGCAGTTTTGTAATAGGCCATTTTTGTGTTGGTATCCACTCATAGGGTAACACATACATAATAGTATTTCTGTAACCTAGTAGTACTTGACTTGTTTTTTTGTTGGAGTTTTGTTAAAACTCTTAGGTGCAAATTTAAATTAATAATAATGAAACAATGATTCAGATGATGAAACATAACATGTTTGTATGTTCAGCGTTCCATGATGGTGTAAACATTGTGAATGAAATGCTTAAAGGCTTGCTTTCAGAATCAATAGCACAACTAAGCTTTATAGACAATAAATAGTCCATAGAGATGTATGTGTTGTGTTTTCAAATCTAGAAGATCACTTCAGTGGAACATTGTGTGGTCTTTAATACAGATAGTGTTTTATGTAACGTTTTATCAACCTAACATGTATATATAGCCTATACTGTTAATATCCATGGCTGCCACTAAAAGATTGATGTCTTTTTCACTTGTTGACAAATGCCTCCCCTTTAGCAATATTCTTCAGCAGCTCTGGCATTACCTCTTTCATTTTTTCTTCCTCAAAGTTAGACAGTTTATCCATACCATAAATCTCTTCAGCACCATTTGGCCCCAGCTTTACAGGTGTTGCAAAATATGGAGCATCTGTGATGTGTGATTGTACAAATGTACACTCCACTACATTCTTGGCATGTCCTTTCATTGCACCAATCAGTGAGAAAACAAATCTTGCACCAGCATATGCCATGGACAGTGTGGCTGAACCTGCTCCAGCTTTCGCATTGACAACTTCAGTACCAGCATTCTGTATCCGCTCTGTCAACTGGACTAGTTCTTCATCAGTGAAACTAACTGAAGGTTGGGTCTGAGACAGTACGGGCAGAATGGTGACTCCTGAGTGTCCACCGATGACAGGAACTTGGACATTCCTTACATCCAACCCTTTTGCTTCAGCTACAAATGTGTTAGCTCTAACAATATCCAGTGTGGTAACTCCAAATATTCTCTTTGGGTCATAAACTCCTGCCCTTTTGTACACTTCCGAGGCTATCGGCATTGTGGAGTTGACTGGATTGGTTATTATACACAGCATAGCTTTAGGGCAATTCTTAGTAGCTGCTTCAGAAAGTTTTTGCACAATGGAAGCATTTGTGTTGAAAAGGTCGTCTCTTGTCATGCCTGGTTTCCGCGGCACTCCAGCTGGTACCAGGACAACGTCACAACCTTGTAAGGCTTCATCAAGGCCATCTTCAAGGTAACCTTTCACTTTAGCTGGTGTCTCGATGTGGCTGAGATCAGCTGCAACTCCTGGAGTGAGGACAATGTCATACAGTGAGATTTCGCTGACTAATGGAGACTGCTTTAGTAATAGTGACAGTGGCTGGCCAATACCACCAGACGCGCCCAGTACAGCTACTTTTACATTACACTGTGCCGTGGTGGATAGGCTTCTAGATAGCGCCAGTCGACGACAACTGTTGATTCCAGCTCTGCAAAACATCTTTGCCCTAGCATAAAAGGTAAACCTATCTTGTG
>c39828_g1_i1
GCTAAACAACCCTCAAGGTGGTAATATACCGTCTTTTTAAAACCTATCTCAGTTAGATTAATTACGCTAACTATTAATAGATAGAAATTAGGTAGGATTTTTATTATGGCTGAGTGTTGAAGATCCAGCGTAGAATAGAAATTAGGATTTCAGGAGAGGAGGATTGTTGTTGACCGCTTCCAAATGATGGTAACAACGGCCCCACTGCCAGGAAACTACTTGGCCAGCCACAGTCGATTGTCTAATTCTGTTGTCAGTTACTTTTTGGCACCCCCCGGCAAAAAATCACCATCAAGTGAATGCGATGTTACATCAGAGATTGAACCAGAACGAGCGATAGGCTATGGGTCATTTGGCGCTGTCTGGGCGGTACATAATCCGCGCACTGGTCTCCCAGCGGCGTTAAAGAAGATTCCCAATGCTTTTCAATCAATGCTCACAGGCGTAAGGACATTTCGCGAGCTGAAGGTTCTGTGTGAATTTAGTCATGAAAATTTGCTGTCAGCAACTGATGTATTACCAGCAACTTCAGCAAATCTGATGAGTGATATATACATTGTGATGGAGCTGATGGAATCTGACATGCATCACATAATAATGTCACCACAACATTTGAGTGAAGATCATGTTAAATTGTTCCTTTATCAGATCCTGAGAGGTGTGAAGTATCTTCACTCTGCTGGTATAATGCATAGAGACTTGAAGCCAGGAAACCTTTTAGTGAATAGTAACTGTTTATTGAAGATTTGTGATTTTGGATTTGCTCGTGGTATAGAGCCAAATACAAATGTTGCCATGACATTGGAAGTGGTGACACAATATTATCGGGCGCCAGAACTGTTAGCAGGCTGTAAACATTATGGACCAGAAATAGACATGTGGGCAGTGGGGTGTGTGTTTGCTGAGCTGTTGGGAAGAAGGGTGTTGTTTGAAGCACAGAAGCAGTCAATTCAGTTGGAGATGATCACGGATCTATTGGGGAGCCCAAGCCTTGATGATTTACGTCATGTTACTTCTGCCACATCGGTCAAACAATTATTGAGTACATGTAAATCTCCTCAAATACACAAGCTGTACAACCTCTCTGATATGGCAACACACTGTGCTGTTCACCTGTTGACTGAAATACTTGTATTTAATCCTCGCAAGCGGTTGTCATGTGTTGAAGCTTTGTGCCATCCTTATTTGGATGAAGGACGTATGCGCTATCACTCATTCTTGTGTAAATGCTGTCATCAAAGTAGCAGTGGGATTACAACATACAGTAAAGACATGGAGCCTAATTCTTTGAAGCACTTTGATCCATCATTTGAGAGGTCATTGACATCAATGACACGTGTTCGTCAGCGAATGTTTGAATACATCCAGTTGCTAAACAAAGACAAAGCACCATTGTTCATCAATGCTAAGTCAAAGAATTTCAAGCAGTTTCAAAGCCATATGCCAGGAGGGATGGGAGGAGCTAGGATACAGTAGACGATGATTATTAGTGTTATTCGTGGTTATGGATACCAATCGACTTGTTAATGTCATCAGTGAATTTTGATAGCAAGTGTAGTTGCAATGGCTATGCTGCGATTGTGTTTTGTCTATAAGTATACCTGTGAACACATACCTGCATACACAATATTGTTATTTATTATACACCTTTGTGATTATTATTTTGTTAGCAAAATATGCAGTTTTGTAATAGGCCATTTTTGTGTTGGTATCCACTCATAGGGTAACACATACATAATAGTATTTCTGTAACCTAGTAGTACTTGACTTGTTTTTTTGTTGGAGTTTTGTTAAAACTCTTAGGTGCAAATTTAAATTAATAATAATGAAACAATGATTCAGATGATGAAACATAACATGTTTGTATGTTCAGCGTTCCATGATGGTGTAAACATTGTGAATGAAATGCTTAAAGGCTTGCTTTCAGAATCAATAGCACAACTAAGCTTTATAGACAATAAATAGTCCATAGAGATGTATGTGTTGTGTTTTCAAATCTAGAAGATCACTTCAGTGGAACATTGTGTGGTCTTTAATACAGATAGTGTTTTATGTAACGTTTTATCAACCTAACATGTATATATAGCCTATACTGTTAATATCCATGGCTGCCACTAAAAGATTGATGTCTTTTTCACTTGTTGACAAATGCCTCCCCTTTAGCAATATTCTTCAGCAGCTCTGGCATTACCTGTACAAGCTATCATCAATTGAACAGTTTATCCATACCATAAATCTCTTCAGCACCATTTGGCTGTAAGGAAACAATAGAATGGGTTGTTTACTGAACATGCATTGACCAGCCTACAAGCAACATAAACATGTGATATCACTCAGTGACAGTAAACAGTAGTGACAATTTTGTTATGCACTCACCCCCAGCTTTACAGGTGTTGCAAAATATGGAGCATCTGTGATGTGTGATTGTACAAATGTACACTCCACTACATTCTTGGCATGTCCTTTCATTGCACCAATCAGCTATGAGAACGGATGATTGACAGGTAGAAAGATGACTATAGTGGTATGTTGCTTACTGAGAAAACAAATCTTGCACCAGCATATGCCATGGACAGTGTGGCTGAACCTGCTCCAGCTTTCGCATTGACAACTTCAGTACCAGCATTCTGTATCCGCTCTGTCAACTGGACTAGTTCTTCATCAGTGAAACTAACTGAAGGTTGGGTCTGAGACAGTACGGGCAGAATGGTGACTCCTGAGTGTCCACCGATGACAGGAACTTGGACATTCCTTACATCCAACCCTTTTGCTTCAGCTACAAATGTGTTAGCTCTAACAATATCCAGTGTGGTAACTCCAAATATTCTCTTTGGGTCATAAACTCCTGCCCTTTTGTACACTTCCGAGGCTATCGGCATTGTGGAGTTGACTGGATTGGTTATTATACACAGCATAGCTTTAGGGCAATTCTTAGTAGCTGCTTCAGAAAGTTTTTGCACAATGGAAGCATTTGTGTTGAAAAGGTCGTCTCTTGTCATGCCTGGTTTCCGCGGCACTCCAGCTGGTACCAGGACAACGTCACAACCTTGTAAGGCTTCATCAAGGCCATCTTCAAGGTAACCTTTCACTTTAGCTGGTGTCTCGATGTGGCTGAGATCAGCTGCAACTCCTGGAGTGAGGACAATGTCATACAGTGAGATTTCGCTGACTAATGGAGACTGCTTTAGTAATAGTGACAGTGGCTGGCCAATACCACCAGACGCGCCCAGTACAGCTACTTTTACATTACACTGTGCCGTGGTGGATAGGCTTCTAGATAGCGCCAGTCGACGACAACTGTTGATTCCAGCTCTGCAAAACATCTTTGCCCTAGCATAAAAGGTAAACCTATCTTGTG
>c39985_g1_i1
AGGAGATATGACTTTGAACTACCGAGAGCATTTTCTTCAAGTGGATTTTATGTTGCTTGTATAGGAAAAGATCATTTCGGATGGGATCATGAAACTAACCAAGGCATAAGTCATGGATTTAATGTTACACAGCTGTATGATGGGTTGAAGGAGGAATATGATGATTATGATAAATGGTTTGATGCAGAAAATCCGGGAGTGGACCCAATGGCTACTGGACTGCTTTATAATGATTATAGAGGCAGAGAATATGTTCTTCCTGAGTACTATCATCCCACTGCATGGGTTGGTAGAAAAGCTGTCGAGTTTATTCAATCATATAACAATTCACAGCCTTTTTTTATTAAAAGTATCTTTTCATCGTCCTCACAGCCCTTATGATCCTCCTGGTAGATGGATGGACAGGTTTAAACCAGAAGACATGCCATCTGCTTATGTTGGAAATACGTGGGATAAAAGGTATGCAGTTCAATATGATGGTGAGCCCGAGCCAGGCGTATGGTGTGGAAACCTGGGCACTACACAAGTACAACTTACCAGACAAGCATACTATGCCAGTGTAGCTTTTATTGATGAGTGGATTGGCTATGTTATGGCAGCTTTGAGTAAGAAGGGCATGCTGGAAAACACCCTCATCTTGTTTATATCAGATCATGGAGATATGATAGGAGATCACTACCTCTGGCGTAAAGGTTACCCATACTTTGGATCAGCTAGCGTACCTATGCTACTGAGGTGGCCAAAGACAATGGACTCTAGCAATGGAGGAAGAATTACTGCTTCAAGAGGCACAGTAAAATCAGAAGTTGTCGAGCTTAGGGATGTTCTACCAACATGTCTAGATGCAGCAGGTATTTCCATTCCCAACTCACTTAATGGCAGCTCTTTACTGGATCTCTTAACTTATGCTAATGTATCTAAAACTTGGAGACCTTATATTGATTTGGAGCATGATATTGTTTACAATATTACCAACCATTGGAATGCTCTCACTGATGGACATACTAAGTATATTTACCAAGCATATTCTGGTGATGAACAACTGTTTGATCTTGATTCTGACCCCAAAGAATTAAACAATCTGGCTGAAGATGTGAAATGGAAAGCAACACTGTCAGAATGGCGTTCTCGTATGGTTGAACAGTTTATTCAAGAAGGGAGAGGTGGGTATTGGGTTGATGAGGGAACCTTACAATTAAAGCAACGGATTTATGGTCAACTTTACTCTCCAAACTATCCATATTAGATAATTAACAACTAATTCATAAATCTAGTTTTATACAACCAATTTATGTTTATAATTGCAGTTGTGGTAACTTTTTAGTAAGTAGCTACGTAATTGAACTTAATTATGGATTAACAGCTATAGTTAATAGCTATAGCTACGTAGATAGTTATTGTATAAGCTAGCCACTGATATACGTAGCTAAGTATGACTAACTATATGAAGTTCCCTTAGTTTTGTCTATAGCTACCGGCTATAGCTTTCTTTGTTATCTAGCTAGCTATGTATGTATGTAGCTATATGCATATGTAATCATAATATTTAACTAACTAGCTAGCTACTAATGCAGTAGCTATGTATATACATTGTCTATAGCTGAAATCAAATTAAATAAAG
>c40249_g1_i3
GGGATGTCTTTTCGAGCCTACTAAATGATACTGTCATTGCAAATAACTCCCTCTCAAACATGCAGGTGTACGAACGTATTGCTTCTAATGTAGGAGTTACTGCCTCACCTACTGGGTTTGTGCGGTTTCAGGAAGCCATCAGTGAAATAGCTGCTGCTAGATTTGAGGCATGCTCACCATCTGGAATGCGTAGAGTTACAGCAACAGACATTCCAGAACTTACAGCAAGTTTTGTTACCCTGGTAGATGCTGGTAATGTTAGTCAGGCAAGAGAAGTTTATGGTAAACTACTTTGCCTGCATGATCAATTGTCTTCAAGTGATGAGACAAGAGCTAAAAGACAAGGAGATTCATTTGTGCTGCTAGAGGCATTTTTTGATTCCTTAGATGGAGATAGAGTTGCCACCATATTTGGAATAGACCCATTTGGCTTTACACTTCCAACTTTAGCTTTTGTAGTAGATGATACTGGAAGCATGAGTACTGAAATTAGTTCTGTCCAGAGGTTGATCCGTTCATTCATCAGAACTGAACGATCTGAACCACTTGCTTACATTCTTACAACATTTAATGATCCAGGTGTTGGCATTCCACAAAGATATGCTGCAAACAGTGTAGCCGAACTTACTGCACTTGAACAAGCAGTTGATGCCTTGAGAGCTAGTGGTGGTGGTGACTGCCCTGAACTTGGAATGACCGGTATCCTCAATGCTCTCAGTCTTGCTAATCCTGATTCCAATGTCATTGTGCTGACTGATGCTTCTCCAAAAGATGTAGCTAGGCAAGCTGAAGTGATAAATAATGCTACACAACTACGCAATTCTATTCACTTCTTCTTGAGTCGTGATGGCTGTGGAGACTTTACACCTTATTTGGAAGTGGCCAATGCTACATTCGGTATTGTTGTAAACCGCATCGATGATTTTGAAGCATTTGCAGAATTCGCTGACAGAGTAGGGAGATTCTCTTTGGATTCTAGTGTAAGTGGGAAAAGAAAGAGACAAGTAGAAGAAAATTGTGCAAACTTTTCTTCCTCCTTATTCACAACATCAATTGATGTTCTCTTTTCATCTGTCACTGATCCAATCACTGTTACAAGTCCCTCTGGTGTGGTTACTACACTGTCTTCTGCTGGATCCATTGTAACATACAGTAATGATGCCCCAGAGAGGGGACAATATCGTGCATGTTCCAAAGGAAACTTGGAACATGTTGTATCGATGTCATCTAACCTAGACTTCTTTGTAGAACATTTTGGAACTGATTACTCAATTGCCATGTCAGGTAAAGTATATGCAGGAAGAAGTGTAATGGATGTCTTGCATACATATATAATTTCTCAATGTTACAGGTAGCCCAGGATTAGTTGTAGTATCAACCTTTCAGCTTGATAACATATTGTTAACTGACTCTGCAAGACCAGTAGTTTTAAAGTTTATTTCTGAAGATGATGAAGTATTAAGCACAACAGAGTTGATATCCTGCACTGGATTCCTTACAGGAGAAAGTGTAAACCCTGACGTTCCATTTCGCTACATGCTAGAAGGATATGATCGTGATGGCAATGAATTTTCCCAAACAACAACTTCACT
>c40249_g1_i2
GGGATGTCTTTTCGAGCCTACTAAATGATACTGTCATTGCAAATAACTCCCTCTCAAACATGCAGGTGTACGAACGTATTGCTTCTAATGTAGGAGTTACTGCCTCACCTACTGGGTTTGTGCGGTTTCAGGAAGCCATCAGTGAAATAGCTGCTGCTAGATTTGAGGCATGCTCACCATCTGGAATGCGTAGAGTTACAGCAACAGACATTCCAGAACTTACAGCAAGTTTTGTTACCCTGGTAGATGCTGGTAATGTTAGTCAGGCAAGAGAAGTTTATGGTAAACTACTTTGCCTGCATGATCAATTGTCTTCAAGTGATGAGACAAGAGCTAAAAGACAAGGAGATTCATTTGTGCTGCTAGAGGCATTTTTTGATTCCTTAGATGGAGATAGAGTTGCCACCATATTTGGAATAGACCCATTTGGCTTTACACTTCCAACTTTAGCTTTTGTAGTAGATGATACTGGAAGCATGAGTACTGAAATTAGTTCTGTCCAGAGGTTGATCCGTTCATTCATCAGAACTGAACGATCTGAACCACTTGCTTACATTCTTACAACATTTAATGATCCAGGTGTTGGCATTCCACAAAGATATGCTGCAAACAGTGTAGCCGAACTTACTGCACTTGAACAAGCAGTTGATGCCTTGAGAGCTAGTGGTGGTGGTGACTGCCCTGAACTTGGAATGACCGGTATCCTCAATGCTCTCAGTCTTGCTAATCCTGATTCCAATGTCATTGTGCTGACTGATGCTTCTCCAAAAGATGTAGCTAGGCAAGCTGAAGTGATAAATAATGCTACACAACTACGCAATTCTATTCACTTCTTCTTGAGTCGTGATGGCTGTGGAGACTTTACACCTTATTTGGAAGTGGCCAATGCTACATTCGGTATTGTTGTAAACCGCATCGATGATTTTGAAGCATTTGCAGAATTCGCTGACAGAGTAGGGAGATTCTCTTTGGATTCTAGTGTAAGTGGGAAAAGAAAGAGACAAGTAGAAGAAAATTGTGCAAACTTTTCTTCCTCCTTATTCACAACATCAATTGATGTTCTCTTTTCATCTGTCACTGATCCAATCACTGTTACAAGTCCCTCTGGTGTGGTTACTACACTGTCTTCTGCTGGATCCATTGTAACATACAGTAATGATGCCCCAGAGAGGGGACAATATCGTGCATGTTCCAAAGGAAACTTGGAACATGTTGTATCGATGTCATCTAACCTAGACTTCTTTGTAGAACATTTTGGAACTGATTACTCAATTGCCATGTCAGGTAGCCCAGGATTAGTTGTAGTATCAACCTTTCAGCTTGATAACATATTGTTAACTGACTCTGCAAGACCAGTAGTTTTAAAGTTTATTTCTGAAGATGATGAAGTATTAAGCACAACAGAGTTGATATCCTGCACTGGATTCCTTACAGGAGAAAGTGTAAACCCTGACGTTCCATTTCGCTACATGCTAGAAGGATATGATCGTGATGGCAATGAATTTTCCCAAACAACAACTTCACTGACAAGCCTACCAAAACCAGATTGCCCATGTCTTAATGGTGGTAGCTGTGTTACTATAGTGCGATTTGGTCGTCCAAGCATTAGGTGTCGTTGTGCTCCTGGCTTCACTGGCTCCTTATGCCAGCACTCTCTTGAATGAGTCAGATGAACACAAGTGAAGATGTATCCGGTTGACATTTAAATATGCTAGCATTATATAAAAATAATAATAATAGAGATTTGTATCATTGTAATGTGTAGCATGTTTACTAAACTACATATAACTCTACAGTTGAACCAGATACATAAATAACTAGCTAAACAATTGCTTGTTAAAGTAGCACAAGCACCTTAATATTGTTCAACAACTAATTAAATGCGACTGCCTAAGGTGGC
>c40249_g1_i1
GGGATGTCTTTTCGAGCCTACTAAATGATACTGTCATTGCAAATAACTCCCTCTCAAACATGCAGGTGTACGAACGTATTGCTTCTAATGTAGGAGTTACTGCCTCACCTACTGGGTTTGTGCGGTTTCAGGAAGCCATCAGTGAAATAGCTGCTGCTAGATTTGAGGCATGCTCACCATCTGGAATGCGTAGAGTTACAGCAACAGACATTCCAGAACTTACAGCAAGTTTTGTTACCCTGGTAGATGCTGGTAATGTTAGTCAGGCAAGAGAAGTTTATGGTAAACTACTTTGCCTGCATGATCAATTGTCTTCAAGTGATGAGACAAGAGCTAAAAGACAAGGAGATTCATTTGTGCTGCTAGAGGCATTTTTTGATTCCTTAGATGGAGATAGAGTTGCCACCATATTTGGAATAGACCCATTTGGCTTTACACTTCCAACTTTAGCTTTTGTAGTAGATGATACTGGAAGCATGAGTACTGAAATTAGTTCTGTCCAGAGGTTGATCCGTTCATTCATCAGAACTGAACGATCTGAACCACTTGCTTACATTCTTACAACATTTAATGATCCAGGTGTTGGCATTCCACAAAGATATGCTGCAAACAGTGTAGCCGAACTTACTGCACTTGAACAAGCAGTTGATGCCTTGAGAGCTAGTGGTGGTGGTGACTGCCCTGAACTTGGAATGACCGGTATCCTCAATGCTCTCAGTCTTGCTAATCCTGATTCCAATGTCATTGTGCTGACTGATGCTTCTCCAAAAGATGTAGCTAGGCAAGCTGAAGTGATAAATAATGCTACACAACTACGCAATTCTATTCACTTCTTCTTGAGTCGTGATGGCTGTGGAGACTTTACACCTTATTTGGAAGTGGCCAATGCTACATTCGGTATTGTTGTAAACCGCATCGATGATTTTGAAGCATTTGCAGAATTCGCTGACAGAGTAGGGAGATTCTCTTTGGATTCTAGTGTAAGTGGGAAAAGAAAGAGACAAGTAGAAGAAAATTGTGCAAACTTTTCTTCCTCCTTATTCACAACATCAATTGATGTTCTCTTTTCATCTGTCACTGATCCAATCACTGTTACAAGTCCCTCTGGTGTGGTTACTACACTGTCTTCTGCTGGATCCATTGTAACATACAGTAATGATGCCCCAGAGAGGGGACAATATCGTGCATGTTCCAAAGGAAACTTGGAACATGTTGTATCGATGTCATCTAACCTAGACTTCTTTGTAGAACATTTTGGAACTGATTACTCAATTGCCATGTCAGGTAGCCCAGGATTAGTTGTAGTATCAACCTTTCAGCTTGATAACATATTGTTAACTGACTCTGCAAGACCAGTAGTTTTAAAGTTTATTTCTGAAGATGATGAAGTATTAAGCACAACAGAGTTGATATCCTGCACTGGATTCCTTACAGGAGAAAGTGTAAACCCTGACGTTCCATTTCGCTACATGCTAGAAGGATATGATCGTGATGGCAATGAATTTTCCCAAACAACAACTTCACTGACAAGCCTACCAAAACCAGATTGCCCATGTCTTAATGGTGGTAGCTGTGTTACTATAGTGCGATTTGGTCGTCCAAGCATTAGGTGTCGTTGTGCTCCTGGCTTCACTGGCTCCTTATGCCAGCACTGTAAGTATTTTTAAGTAGCTGGGCGATATTGATATAACCAGTTCAATTAGCTGTGACTATTATTATATTACTTTATTGTTTTATAGCTCTTGAATGAGTCAGATGAACACAAGTGAAGATGTATCCGGTTGACATTTAAATATGCTAGCATTATATAAAAATAATAATAATAGAGATTTGTATCATTGTAATGTGTAGCATGTTTACTAAACTACATATAACTCTACAGTTGAACCAGATACATAAATAACTAGCTAAACAATTGCTTGTTAAAGTAGCACAAGCACCTTAATATTGTTCAACAACTAATTAAATGCGACTGCCTAAGGTGGC
>c40375_g1_i4
CGACAGTGATAGCAGGTACACGAGAGGTAGTCAACCATACAGACATGGCATTCATCAAAGAAGAGCTCTCTTTGATGTCAGTAGGTAATAGTTGCCCAGTTAGAATGACATCAGATATACTGGCATTTTTTTGACACCTGACAGTCCACACATCAATATAGTCACTGTTATATGAACAATTGCAGTAGGTTGCTATTTTGCTAGCCAGTGCTATAACTGCTTTTTGAACTAAGCTGCTATCCCTTTCCCACCTGTTACAACGCTTTGCGCTACTGAAGCGCAATTCCACAAAAGATGGGTTTTCTATTCTTCCACTTTTTGTAGCTTGTGTCATCATAGCAGTAGAGACTTCACCAGCCTTGTTATAAGAGGTTACATAGAAGACATACTGAGTGGATGGATTAAGTTGCTTAAACATGTATGATTTATTAGTAGTAGTTATCTCATCCTCAACAGTATAGGTAAGTGGTGCTCCATTAGGAGCTGTATAAGTGATTACTGCACTATAAGATACTTTATAGTAAAGAATCCCTGACTGATCATCAGACCACTGTATCTCAATAGATGAATTGCTTATGGTGGCTGCAGATACTCGAAGACCCAAGCGTGGTATAGCTGTTGGTGTGGGAATAGGTGGTGGAGGGACAGAAGGGCAAGCCCAAATTGAAAGATTTAAGGGTACACAATCACAGGAGACACCATTTCCTGTCTGACACACGGCCGTAAAAGTGGAGACATTCATTGCATTGCTAGGGTGAGTAGGATACTCACAGTCACTTGACATTTTAAATCCCACAATTCCATTTCCTACAGTTTGCAGTCTGATTCTGGAAAATGATCTAGAATTTTCAATGGTAGCATTGATTGCAGTGAGGATCGTGTCATTAGGTATCACTTCCCCTCTTAATACAACCACTGTTCCATAGCGAACTACTGAACTCTTGACTGAATATGGAGACAGTGATTTTACTGAGAGCTTAGAAAGTAGGCCCACACTTGACTGAATGATTCCTCGCATGTTGTTCAAGACATGACGCTCACTGCCAGTGTAAAAAGTTAAGTACAAGTGAATAAAAGGTTTAGTTCCTGGTTTAACAGAACACTGTGAGTAGTCTGGATCCAGCCAAGTACCATCCTTGGAACAATAGCGACTGACTTTTCCAACAGGGTTAAAGGCATCGTGATCAATATCGTGGCAGTTATAGGTTACTGTGGTGCACACATGAGATGATGGCCATACCACATTGCCATTTTCTAACTCAAAACAGCCCAAAGTGTATATCCGTACCAAAACACTTATGGTAATAGAATAAAATTTTTTTGTACTGTTTAGAGTTCCATTGTAGCTCAGGTATACTCTGGTATAATGTAAACGTATTGGGTCTAGCTTTGTTGCTATGGTTATGTCACCAGTGGTAGGATGAATGGAAAATCTACGGTCACTAATATGGCTGAATACAACACTTTCTGGATTAAAACTATTATCATAGAACAGGAAATCACTCATTCTAGCCAGCACAGTCTTATTGATTGTGTAGGTAGTATCCACATTGATGCGGTATGAAGAAGCATTGAATCCAATTCCAGCATATGCTGTAACAAAGATATCTGATTCAGTGTAATTATGAGCAACTGATCCATTCCTGTAGTAAACAGTATAAAAGAGAGACACAGTAAATAGGTATGTTCGGCTGGTTAGAGGTCTGTTCACTGTTACATGTCCCATTCTTTGACTGATCTTAAAATAGTCACTGTAATATCCTGAGATATCGTAACGATAGTTTGTTATATTGTAAACAGCATCACCACTAATATTGTAGCCAACTGTCAGAATGTAAGTGTCAACAGGAGAAAATGAAGAAATTCTACCATAATAATCGGTAGCATTCAACGAAAGATAAGAAGGCTCAGTTTTGTTGCGTGGTATTAGTGTTGGATCTTCATCTTCCTTTGTTTTTATCATAACATTGTCACATGAGACATTACTACTAAAGGTGGCACTGCTGTTGCATTGTGTACAACTTTCTCCACTACACACTTGGAAATACCGTAAATTATCAGATGTAAGTTGCTGTGAGCTACACTGGGAAGCTGTTGCATTGAAAACTCTTAGTCCTCTCCCCTGTACGGTGCTGTATCTTCTCAGGTATAAACCACCAATTCGGTAGGATCTATTGAGTACGGCCATAGCAGCTTTAATGTCACTCTCAGCTAATAGTGATGTGTCAACATTCATCCTAAATCCAATCATAAAACCATATTGTATATTGGAACGGAATCCACCAACAAGAGTAGTATTGTAAACGCTGTTGTAAGGAAACAGGCCCTCAATATCAC
>c40375_g1_i3
CGACAGTGATAGCAGGTACACGAGAGGTAGTCAACCATACAGACATGGCATTCATCAAAGAAGAGCTCTCTTTGATGTCAGTAGGTAATAGTTGCCCAGTTAGAATGACATCAGATATACTGGCATTTTTTTGACACCTGACAGTCCACACATCAATATAGTCACTGTTATATGAACAATTGCAGTAGGTTGCTATTTTGCTAGCCAGTGCTATAACTGCTTTTTGAACTAAGCTGCTATCCTAAAGAATAATTAATAATTCAACTTCTGCAAGTAAACTTTTATCAAGATTACGCAAGTAATGCATTTTACTGAGCTATGATATACATCAACTAAACTTACCCTTTCCCACCTGTTACAACGCTTTGCGCTACTGAAGCGCAATTCCACAAAAGATGGGTTTTCTATTCTTCCACTTTTTGTAGCTTGTGTCATCATAGCAGTAGAGACTTCACCAGCCTTGTTATAAGAGGTTACATAGAAGACATACTGAGTGGATGGATTAAGTTGCTTAAACATGTATGATTTATTAGTAGTAGTTATCTCATCCTCAACAGTATAGGTAAGTGGTGCTCCATTAGGAGCTGTATAAGTGATTACTGCACTATAAGATACTTTATAGTAAAGAATCCCTGACTGATCATCAGACCACTGTATCTCAATAGATGAATTGCTTATGGTGGCTGCAGATACTCGAAGACCCAAGCGTGGTATAGCTGTTGGTGTGGGAATAGGTGGTGGAGGGACAGAAGGGCAAGCCCAAATTGAAAGATTTAAGGGTACACAATCACAGGAGACACCATTTCCTGTCTGACACACGGCCGTAAAAGTGGAGACATTCATTGCATTGCTAGGGTGAGTAGGATACTCACAGTCACTTGACATTTTAAATCCCACAATTCCATTTCCTACAGTTTGCAGTCTGATTCTGGAAAATGATCTAGAATTTTCAATGGTAGCATTGATTGCAGTGAGGATCGTGTCATTAGGTATCACTTCCCCTCTTAATACAACCACTGTTCCATAGCGAACTACTGAACTCTTGACTGAATATGGAGACAGTGATTTTACTGAGAGCTTAGAAAGTAGGCCCACACTTGACTGAATGATTCCTCGCATGTTGTTCAAGACATGACGCTCACTGCCAGTGTAAAAAGTTAAGTACAAGTGAATAAAAGGTTTAGTTCCTGGTTTAACAGAACACTGTGAGTAGTCTGGATCCAGCCAAGTACCATCCTTGGAACAATAGCGACTGACTTTTCCAACAGGGTTAAAGGCATCGTGATCAATATCGTGGCAGTTATAGGTTACTGTGGTGCACACATGAGATGATGGCCATACCACATTGCCATTTTCTAACTCAAAACAGCCCAAAGTGTATATCCGTACCAAAACACTTATGGTAATAGAATAAAATTTTTTTGTACTGTTTAGAGTTCCATTGTAGCTCAGGTATACTCTGGTATAATGTAAACGTATTGGGTCTAGCTTTGTTGCTATGGTTATGTCACCAGTGGTAGGATGAATGGAAAATCTACGGTCACTAATATGGCTGAATACAACACTTTCTGGATTAAAACTATTATCATAGAACAGGAAATCACTCATTCTAGCCAGCACAGTCTTATTGATTGTGTAGGTAGTATCCACATTGATGCGGTATGAAGAAGCATTGAATCCAATTCCAGCATATGCTGTAACAAAGATATCTGATTCAGTGTAATTATGAGCAACTGATCCATTCCTGTAGTAAACAGTATAAAAGAGAGACACAGTAAATAGGTATGTTCGGCTGGTTAGAGGTCTGTTCACTGTTACATGTCCCATTCTTTGACTGATCTTAAAATAGTCACTGTAATATCCTGAGATATCGTAACGATAGTTTGTTATATTGTAAACAGCATCACCACTAATATTGTAGCCAACTGTCAGAATGTAAGTGTCAACAGGAGAAAATGAAGAAATTCTACCATAATAATCGGTAGCATTCAACGAAAGATAAGAAGGCTCAGTTTTGTTGCGTGGTATTAGTGTTGGATCTTCATCTTCCTTTGTTTTTATCATAACATTGTCACATGAGACATTACTACTAAAGGTGGCACTGCTGTTGCATTGTGTACAACTTTCTCCACTACACACTTGGAAATACCGTAAATTATCAGATGTAAGTTGCTGTGAGCTACACTGGGAAGCTGTTGCATTGAAAACTCTTAGTCCTCTCCCCTGTACGGTGCTGTATCTTCTCAGGTATAAACCACCAATTCGGTAGGATCTATTGAGTACGGCCATAGCAGCTTTAATGTCACTCTCAGCTAATAGTGATGTGTCAACATTCATCCTAAATCCAATCATAAAACCATATTGTATATTGGAACGGAATCCACCAACAAGAGTAGTATTGTAAACGCTGTTGTAAGGAAACAGGCCCTCAATATCAC
>c40380_g1_i3
CTATGGTAGCCCATAGAGTAGGGTGCTGGTCAAAAGTAATTGTTCTATTATTAATATTCAATCAGTTGTGCAGTGTGGGATGCAATAATGTTGCTAAACCATGGAAGAGCAGCACCTCTACTCATAAAAGGGACTTCAAAGTCGTGGTGAAAACATACTTTAGCATTAACATAGGACAACTTACAACCAGAGGGAGACCCGGACATAGATACATAAGCACTTACAGTTTTTCTCCACAAGCTGTAACAATATCACCAGAGGTGACTAAGAAGCTGGTGATTTATCAATATGGACACAATAAAGATGCCTCTGTGATCAGCAAACAATTACTGTCAGTCAACTACAACAGAGGCGAGACAAGATTTGAAGCCAAGACAGGGGAATGGACATTATACTCTGAACCATCATTCAAAGGGCGTTCAGTAACCATCAACCCTTGCAACAGAAAAACAAGAATTCCCTTCACAGTGAAATCCATCAAACCACCTTCAGCTAGAGGAATTAAGCAATACAAAGGAGAATATTATGTCAGCCTGGTGGACTTTATCAGTTGGATGAAATTGGCATATCCCAGTCTACTAATACACCGGAAGAGCTTACTATATTTCTATCTAAATCAAATGCTTTGGTATGACCTCACTACTGAGATCTTCAGGATTGGAGGTGGCCTTATCAGAATCAATGATGGTGGTGAAGTCTTTGCGGATCATCCTTTTGGTGCGCCACTACCAGCTGGACACACTACTGAATTTTTTGCATTTGAATTTCCACCATTGTTTGCAGGAGAACCATCAATATTTGTGTTCCAATCTATACTCAATCCTTTCAATTTCCTTGGAGTTAGAATGAATCCAATTACTACGGAACTAGAGCTTGTTTCAGATACGGATGGTTTTGAAGAATCGGAGTTTGTTTTACAGCCCATTGGTGGAACCGGTCTTAGCTTCCTCATGTCAAGGGAATTTAATGTATTTGTAGCTGTGGACACCTCTTCACCTACTACACCAGTATTTGAACTTGTAACTGAACCACCTGACCCTATAACTACGGGTAGTTTTATATTATTGTAAAAATCTGTGTTGTGGAATGTGACATGCATATTTTTTTAATAATCAATATTATTTCATATTGTTCTTGTTATACTGTATGTAAGGTTTATTATTTTTGAATCCCATTGCCAATTTTTTCCTGCAAAAATACAAAAATCGTATTTGGGCAATTGTGTTTTAAAATCACTGTAAAAAATGTCGTATGTTGGCTATATGACACTACACACCTGATTATAGTGTGATAGCTCTTTGCAGTGTCGTATATTATACCAATTAGTTCATTTTTTACAGTGAAAACTGTTTATTTGGCCTTACCTAACATCAATTGGAATCTTACATATTGCACAGACCTTTAAAAAGTTTTTCGGTAATGGTTCACCATCTCTGATCAAAATTTGAAACAACTCTTCTACTTTTTTGGCATCCTGGTAGCCAAATGCATAGGCATTAGCTATTTGCCTTGTTGCAAAATTAGTTGGTTTAAGGTTGTACACTTTAAATTGATCATAATAGTACCTGTAACAATTGAGAGACAACATAAATCAATGTTCTATATAAGGAAAATTTGGTAAGAATTAAATTTAGTGCTTAAAATCCAAAAGAACTCAGTAGATTTAATTTTGGTAAATGCAAGTATGTAGTACCGTACAACAGGAAACTTTGACAAATTTGACGAATCAGAGTGAATTCGCCAAACTTTAACCAATCAATATATCCCAAATAAGTGATGTCAAGCAATTCGTCAAAGTTTATTTCATCAAAGCTGTTGAAGTGGGGATTCGTCAAAGTTTCTCTTTGTCAAAGTTTCCCGTTGTACAGTAATATTAAAAATGCACACTGTTTGTAGAATTTATTTTTGCCCTTCTGTCAAATTAAATTTCATG
>c40434_g1_i1
GGACATTGACTCTCCAGTGCCCATCATTAGAAACACCGGCATTGTCTGCACCATTGGACCTGCTAGCAACAGTGTGGAGAAACTGGTTGAACTGATCGAGAGTGGGATGTGTATTGCTCGTATAAATTTCTCACATGGCCACGACGACAAAAGTGACGACCCGTATAAGACCCATCGTCAGACTATTGCTAATGTACGCGAGGCAGCTCTCAAAGTGCCCAACTGCCATGTTGCCATTGCTCTGGATACTAAGGGTCCTGAAATTCGTACTGGATTGCTTAAGGGAGGAGGTGGTGCAGAGATTACAGTTAAAGCTGGAGACATGCTCACACTGTCTACAGACCGCAAGTTTGCTGACTGTGGGGATAATGATACATTATATGTTGACTATATTAACATCACTAAGGTTATTTCTGTGGGCTCGTTGGTGTATGTTGATGACGGACTGATTAGTCTTAGAGTTAAAGAAGTTGAATCAGATGCTGATCATAACTGTCTCAAAACTGAGGTTGTCAATGGTGGAAAGATTGGCTCTCGTAAGGGAGTGAATTTGCCTGGGATTGAAGTTGACTTACCAGCTGTGTCTGGGAAGGACATCGAAGATCTCAAGTTTGGAGTGGAGCAAGATGTTGATATGGTGTTTGCTTCCTTCATTCGTAAAGCATCTGATGTTAAAGCTGTACGTGATGTTCTTGGGGAGAAAGGAAAACACATTGCCATTGTGTCAAAGATTGAGAATCATGAGGGGGTAAGAAAGTTTGATGAGATTCTTGAGGCCAGTGATGGCATTATGGTTGCTCGTGGTGACCTTGGTATAGAGATTCCTGCAGAGAAAGTGTTCTTAGCACAAAAGATGATGATTGGCCGATGTAACAAGGCAGGAAAACCTGTCATTGTAGCAACCCAGATGCTGGAGAGTATGGTGGAGAAACCACGTCCCACTAGAGCTGAGGCAAGTGATGTAGCTAATGCCGTACTGGATGGCACTGACTGTGTCATGTTGTCTGGGGAAACTGCCAAAGGCAAGTATCCGGTTGAGGCTGTGAGGATAATGAGTAAGATCTGTTTGGAGGCTGAGGCAGCCATGTTCCACCGTGTTGTGTACAATGAGCTACGTGACCTCACCCCTACTCCTACACCAACTACAACTACAACCGCCATTGCTGCTGTGGATGCTTCCTTCTCTCAAAACTGTGCAGCCATTATCTGCCTCACTACTACTGGGAGGACTGGATTTTTGCTGAGCAAGTATCGACCAAGATGTCCCATCATTGCTATAACCCGTGATCACCGCACTGCTAGACGGTGTCATTTATACCGAGGGGTCCATCCTTACCTCTACTCAGAGCCAATCAGTCCAAAGGGTTGGACTGATGATATGGAGGCACGATTTAAGGAGGGTATTGAGTTTGGACGCAGCAAGAACTTCATCCAGTCAGGCAGTACCATAGTGTTGTTGAGCGGCTGGAAGCCTGGCCCTGCCCACACCAACACCATTCGTATCCTGACACTGGAGTAGATGACTTGTGTGTAGCTTCCTCAGCAACCTGCTATATAAACTTTCCTTGTTGAACAACTTGTGCTTAATGTGATGTAGTAACTGTTATTAGCTAGCTAGGCATTACATTGTATGTCATATGTAAAGTTTTTCAGAATAGCAATTAACTATAATAAAGTTTTTGAAAAAAAAAAAA
>c40434_g1_i2
GGACATTGACTCTCCAGTGCCCATCATTAGAAACACCGGCATTGTCTGCACCATTGGACCTGCTAGCAACAGTGTGGAGAAACTGGTTGAACTGATCGAGAGTGGGATGTGTATTGCTCGTATAAATTTCTCACATGGCCACGACGACAAAAGTGACGACCCGTATAAGACCCATCGTCAGACTATTGCTAATGTACGCGAGGCAGCTCTCAAAGTGCCCAACTGCCATGTTGCCATTGCTCTGGATACTAAGGGTCCTGAAATTCGTACTGGATTGTTGAAGGGAGGAGGCAGTGCAGAGATTACAGTTAAAGCTGGAGACATGCTCACACTGTCTACAGACCGCAAGTTTGCTGACTGTGGGGATAATGATACATTATACATTGACTATGCTGATATCACCAAGGTTGTGTCTGTGGGCTCATTGGTGTATATTGATGATGGACAGATTAGTCTTAGAGTTAAAGAAGTTGAATCAGATGCTGATCATAACTGTCTCAAAACTGAGGTTGTCAATGGTGGAAAGATTGGCTCTCGTAAGGGAGTGAATTTGCCCGGGACTGAAGTTGACTTACCAGCTGTGTCTGAGCAGGACATCAAGGATCTCAAGTTTGGAGTGGAGCAAGATGTTGATATGGTGTTTGCTTCCTTCATTCGTAAAGCATCTGATGTTAAAGCTGTACGTGATGTTCTTGGGGAGAAAGGAAAACACATTGCCATTGTGTCAAAGATTGAGAATCATGAGGGAGTTAGAAAGTTTGATGAAATACTTGAGGCCAGTGATGGCATTATGGTTGCTCGTGGTGACCTTGGTATAGAGATTCCTGCAGAGAAAGTGTTCTTAGCACAAAAGATGATGATTAGCCGATGTAACAAGGCAGGGAAACCTGTCATCGTGGCAACCCAGATGTTGGACAGTATGGAAAAGAAGCCACGCCCCACTAGAGCTGAAACAAGTGATGTAGCCAATGCCGTACTGGATGGCACTGACTGTGTTATGTTGTCTGGGGAGACTGCTAAAGGTAAGTATCCAGTTGAGGCTGTGAGGATGATGAGTAAGATCTGTTTGGAGGCTGAGGCAGCCATGTTCCACCGTGTCATGTACAATGAGCTACGTGACCTCACCCCTACTCCTGCATCCACTATAACTACAACTGCCATTGCTGCTGTGGATGCTTCCTTTTTTCAAAACTGTGCAGCCATTATTTGCCTCACTACTACTGGGAGGACTGGATTTTTGCTGAGCAAGTATCGACCAAGATGTCCCATCATTGCTATAACCCGTGATCACCGCACTGCTAGACGGTGTCATTTATACCGAGGGGTCCATCCTTACCTATATTCAGAGCCTAAGGAGGGTATGGAGACTGATGATATGGAGACACAATATGAGAAGGGTATTGACTTTGGACGCGACAAGAAATTCATTCAGTCAGGCAGTACCATAGTATTGGTGAGTGGTTTGGCGTCTGGCTCTGCCCACACCAACACCATCCGTATCCAGACACTGGCTATGAAGTAGTTAAACAACTTGCGTGGCTTCTTCAACAACCTGCAATATTAACTTTCCTTGTTGAACAACTTGTGCTTAATGTGATGTAGTAACTGTTATTAGCTAGCTAGGCATTACATTGTATGTCATATGTAAAGTTTTTCAGAATAGCAATTAACTATAATAAAGTTTTTGAAAAAAAAAAAA
>c40551_g1_i1
GAAAAGGTCAAAAGGGAGTGTGCATTCCAGGAGTACCTGGCAGTATTGGACCTGCTGGAAAAGATGGAGTTGATGGTCAGAAAGGTGACAATGGTGCTAGAGGACCTGCTGGCCAAAGAGGAGATAGCAGATCAATTGTATCTCCTTCGTTAATTCATAGGCTGCAGACTACCATTGACATAGTAAGGCAAAAGATATCACAATGCTGCAGTGTGCTTAGATTGGGACGAGACATAAACAGGCTAGCCAGAGCCGTGAAGATACAACCCGTACCCATATTATGTGACACTCCAAGTCCTATCAAGCGTGATACTTTACAGCTTGAGGAAGCATCTCAGATATCTCGTGATGCAAGACAGACAGCTATAGCTGACTATGCATGCAGATATTACATAGGGCCACCTGGTCCACCAGGCCTACCAGGATCAAAAGGTGACATAGGAAGCCGTGGCATCACAGGAGCAATAGGAAGACCAGGATCACGTGGGCCTACTGGTGATAAAGGAAGCAGAGGACCACAAGGACCTGTTGGACCAAAAGGAAAAGAGGGAAGAGACTACGCCCAGATTTGTCTGCCCAAAGGGGAGCCTGGAATGAAAGGAGAAAAAGGAGA
>c40657_g1_i2
ATTTTTTCAAGCAGGTATATAATTAGTAGAATATGGCAACTATTGCTTATAGCAGAACTCTATCGTTATCTGGTCCACTTAGAAGATACTTTGCATGCTGTAGACGTCTCAACAGCACATTGGTTGTGGCGGAGCATAATGGGAATAACATTACACCTATTACATATAATACTATATCTGCTGCACAAAAGTTAGGGCATGAAATCAATGCCCTAGTAGTAGGTGATGATTGTAGTAAGGTAGCGAAAGATTTAGCAGTTGCTAATGGGTTAACTAAAGTACTGATAGCCCAAAATGATGTATTTAAAGGTTTTCTCCCAGAGGCCATTACTCCACTAATACTTGAAGCACAAAAACAGTTTAATTTTACACACATCATGTCTGGAGCAACAGCTTTTGGAAAGAGTCTGCTCCCTAGGATAGCAGCTAAATTAGATGTAGCTGCTATTTCAGATGTGATTGATATAGAAAGCACTGACACATTTGTTCGTACTATCTATGCTGGAAATGCAATGACTCGAGTACAATCGATTGACCCAGTGAAGATCATTACCATCCGAGGATCAGCATTTGCAGCATCTTCTGATACTGGTGGAAATGCATTAACAGAATCTACTCCTGAAATTGATTTAGTCAACGACAAATCAACTTGGATCGGTCAGGAGTTGAGTAAAAGTGATCGCCCTGAGCTAACAAGTGCAGGAAAGATTGTTTCTGGAGGCCGTGGAATGAAGAGTGGTGAAAATTTTGAGCTGCTTTACAAATTAGCTGATAAGCTTGGAGCAGCAGTTGGAGCCTCAAGAGCTGCAGTTGATGCAGGATTTGTCCCCAATGACATGCAGGTTGGCCAAACAGGAAAGATAGTGGCGCCTGAATTATACATAGCAGTGGGCATCTCTGGGGCAATACAGCACTTAGCAGGGATGAAAGATAGCAAAGTCATTGTAGCTATTAACAAAGACCCTGAAGCTCCAATCTTTCAAGTGGCTGATTATGGACTGGTGGCTGATCTGTTCAAGGCTATACCTGAATTGACTGAGAAGTTGTAGCTGTTTATATAGTTATCAGAGTTGATTATATCATATCATAAATAGTATACCCTTTAGACATGGGATTGGAAACTCTGTAAAAATTCAATGTGCACTTTGCACCTCTACATTTGACACCTTTAAATGTGTCAAATCTGTTGAAAAATATGTTCTCCAGAGTTATATGTATAGGTGACATAGTAATACCATAGATAGTATAGACTCTACTGTCTATGGTAATACTATAATATATATATATATATATATACAAACAAGATCCTTTTGCATACAGATCTGATCCTTTTTCTAATATTATTAGTGATGTACCTTTCTGTTTTAGCAGTATAATAATAATAATAATAATAATGGCCTAAGTGTTTTCCTGCAGCAAATAACAGCACTAAATCAGACTAAAGGAAAATGAACTATTTACACCTATTAGATAATTCTGTTAACAGTGAAATGAATGTCAGGATTAGAATTCATCATGTTTGTATAATGCATCGCCATAGTTGGTTGCTTGGCTACCAACAAACACTTCGTGATGTTCCATAATTTCGTCCTTGCTCAAGTGACCATCCTTATCAGTATCAGCCTCATATATGAGATGGGCTGCCTCAGCTTCAATATGGTCATAATCCTGAGGTATAATCCATAAGCCCAGTTCTTCCTTGTTTAATTTTCCGTCTTTATCCTTATCTCTGTAGTCCTTGAACTGATCCTTTTCCGATTGTACCCAAGATGGCTCCTGTGGATTCTCTTTCCTCTCGGACTCTGGCCACAGGTCATTAATGTACTCCTCAACAGTAATATACCCATCTCTGTCCTTATCCATGTCCTCCATTGTCTCTTCGATAACAATGTCTTTCATGTGAGAAACATCCTCAGGATGAATGAAGTCACCAAACTCATCCTTGTCCATTTTGCCATCCCGGTTATGGTCAGCCACTCTGAAGCGACGCTCATCACGATTGATCATGTCCTGATAGGAGAGTTGACGATGTGTGTCATAAATCTCATTCAACTGTTTAGTATCTGACATATATCCATAGGTCCTATTGCGGTATTCTTCCCATATTACATAACCATCATTGTTTATGTCAAGGTTTGGCCATTGTCTATCAACATCTTCTAGCACGTACCTTTTGGCTGCATGAGTTATCCATGCTTTAAGCTCATCCTTGGTAACAATTCCATCCTTGTTGGTGTCAATCTTGTCAGCAATTACCCCTAATCTTCTTTCGGATTCTGCTGGACTCAATTTGTTGAACTCGTGCGCTTGTTCTTCACCAAGGAAGGCCTCGTGGTCATACTCAGGGTTGTGTTCACGTTCTGGATTGTAATGTTCTTGATGCGATAAATCCGGCTGTCTGTGTTCCCTATCCTTGGAGGACGCGTGCTTGTTAGTAGGTACTGCCAGACAGTATCCCAGTATAATTGCAGCCAATAAGAATCTTAGATCCATCTTCATAAAAGCTCGTCTGTTTCCTTGAAAACTGAAATTGGAAGATGAGTATATCAGCTGTGGTATTCCAGTTTTA
>c40959_g4_i1
CAATGGTGGAAATCGCAGTTACCGTATTTTTATTGGAGTTCTGTTACTTACAATTGCATGCTTAGTGATACTGTATTATCACGAGCATCGCTCAGCCAAAGATGCTGAGACGTTATCAGTTACTTTAGAACAGCAGACTCGTACACTTGACGAATCAGTGGAGAAGTTTAGTGCATTGAAGAAAGCATGTAGTGAAGAGCAAGACCGATTAGCTAAGGAACAAGACACAGCTTTTCGACTGGCTCAGGATAGGCAGCAAAGATATGAAAGTGTGATCAATGATAAGAACTCCATAGAGGATGAATTAGCGAGAGTAAAAAGTGAACTGGAATCATTGCAGGAGAAATTTGATGAGAAGCAAGATGAATTATTGTCACTGAAAGATGAAATTACTAATAACAAACAGGAATTTGACAAAGATAAACGTGCAGCCATTATTGAGGCAGTCAAGAATGAACAATCTAAATGTTCAGCCGATAAACAACAGTTGGCCCAGGATCGGCAAAAATTATTCCAGGACCAACAACGGCTAACACAGGAGCAACAGCAGTTACAAGAAAAACTCAATCATTGTGAGAGTAGTTTGAAGGCATCCTCAGAACAAATCAAGAGGGACAATGAACAACAAGGTATTGACAATATTCAGAAATTAGTTTCCATGCCATCACGTGAAGGTTGTTGCTATACTTTGGTACCATGTAGACTACTGTAGTGTTTGTGTGTGTACAAATGATTATATAGTATGTAATTGTCACTGGTAAATACTGTATAACAAGAAGTTTTCAAGGTAGAAAACTTTTGTGGGTTTCATTTATCCATAAAGTTTTGTGCTGAACCTTTTCCTTTCAGTAATAAGAGTAGACTGTTACT
>c40959_g4_i2
CAATGGTGGAAATCGCAGTTACCGTATTTTTATTGGAGTTCTGTTACTTACAATTGCATGCTTAGTGATACTGTATTATCACGAGCATCGCTCAGCCAAAGATGCTGAGACGTTATCAGTTACTTTAGAACAGCAGACTCGTACACTTGACGAATCAGTGGAGAAGTTTAGTGCATTGAAGAAAGCATGTAGTGAAGAGCAAGACCGATTAGCTAAGGAACAAGACACAGCTTTTCGACTGGCTCAGGATAGGCAGCAAAGATATGAAAGTGTGATCAATGATAAGAACTCCATAGAGGATGAATTAGCGAGAGTAAAAAGTGAACTGGAATCATTGCAGGAGAAATTTGATGAGAAGCAAGATGAATTATTGTCACTGAAAGATGAAATTACTAATAACAAACAGGAATTTGACAAAGATAAACGTGCAGCCATTATTGAGGCAGTCAAGAATGAACAATCTAAATGTTCAGCCGATAAACAACAGTTGGCCCAGGATCGGCAAAAATTATTCCAGGACCAACAACGGCTAACACAGGAGCAACAGCAGTTACAAGAAAAACTCAATCATTGTGAGAGTAGTTTGAAGGCATCCTCAGAACAAATCAAGAGGGACAATGAACAACAAGGTCATAGCCAGTCTATGTCATCAGATGATCAACTAATACAGCATTTGAAACAAAAGTTACTAGAACGCATAGGAGATAATAAAATGGAAGATGATAAATCAAAGCAGGAGGACTTTCGGTCTCTGAAAAGCGACCTACACCAACCTAGCCAGCCATCTCTACCACTTTTATCGCACAGTGATGATACCACTAAAGTTGACATTAGCAGTTTTTTTACAGACAAACAGCATCCTAATGTTCCAGTATCATCACCACCCAGTGATAGTGCAAAGGATCACCTGGTCCATATCGGTATATCACATAACAACACTGTTGCTACAGTATCAGTTGCTTCAATGAAGGAACAACAGGATGATATTGATGTTAACAAGAGTAAAGAAGAAAATGATAATGGAGTAACTGATGATAATACATATTACCATGCTGGAAAAGTTAATGATGACGATGATGATGAACATGAGAATTCTGATGATCAGTATGATCAACAGCTTCACAATACTATTGATCAAAATGTTGATCATGATCGTGATAAACTATTGTTTAATGAAAATGGTGATGTTGATAGTAATCATTACAACGCAGGTGAAACCAGTCAAGATTTGGAATTACTACATTTACCCGATTTAACTTTGTAAAAAGAAATTCTTTACTGCACAAACATTATTTTATTAAGTGATGTTTTAGTAATAATGTTTACATGAACTACTACTGCACAAGCTATTTGTACAGTAAAACTTGATATACA
>c40959_g4_i3
CAATGGTGGAAATCGCAGTTACCGTATTTTTATTGGAGTTCTGTTACTTACAATTGCATGCTTAGTGATACTGTATTATCACGAGCATCGCTCAGCCAAAGATGCTGAGACGTTATCAGTTACTTTAGAACAGCAGACTCGTACACTTGACGAATCAGTGGAGAAGTTTAGTGCATTGAAGAAAGCATGTAGTGAAGAGCAAGACCGATTAGCTAAGGAACAAGACACAGCTTTTCGACTGGCTCAGGATAGGCAGCAAAGATATGAAAGTGTGATCAATGATAAGAACTCCATAGAGGATGAATTAGCGAGAGTAAAAAGTGAACTGGAATCATTGCAGGAGAAATTTGATGAGAAGCAAGATGAATTATTGTCACTGAAAGATGAAATTACTAATAACAAACAGGAATTTGACAAAGATAAACGTGCAGCCATTATTGAGGCAGTCAAGAATGAACAATCTAAATGTTCAGCCGATAAACAACAGTTGGCCCAGGATCGGCAAAAATTATTCCAGGACCAACAACGGCTAACACAGGAGCAACAGCAGTTACAAGAAAAACTCAATCATTGTGAGAGTAGTTTGAAGGCATCCTCAGAACAAATCAAGAGGGACAATGAACAACAAGGTATTGACAATATTCAGAAATTAGTTTCCATGCCATCACGTGAAGGTCATAGCCAGTCTATGTCATCAGATGATCAACTAATACAGCATTTGAAACAAAAGTTACTAGAACGCATAGGAGATAATAAAATGGAAGATGATAAATCAAAGCAGGAGGACTTTCGGTCTCTGAAAAGCGACCTACACCAACCTAGCCAGCCATCTCTACCACTTTTATCGCACAGTGATGATACCACTAAAGTTGACATTAGCAGTTTTTTTACAGACAAACAGCATCCTAATGTTCCAGTATCATCACCACCCAGTGATAGTGCAAAGGATCACCTGGTCCATATCGGTATATCACATAACAACACTGTTGCTACAGTATCAGTTGCTTCAATGAAGGAACAACAGGATGATATTGATGTTAACAAGAGTAAAGAAGAAAATGATAATGGAGTAACTGATGATAATACATATTACCATGCTGGAAAAGTTAATGATGACGATGATGATGAACATGAGAATTCTGATGATCAGTATGATCAACAGCTTCACAATACTATTGATCAAAATGTTGATCATGATCGTGATAAACTATTGTTTAATGAAAATGGTGATGTTGATAGTAATCATTACAACGCAGGTGAAACCAGTCAAGATTTGGAATTACTACATTTACCCGATTTAACTTTGTAAAAAGAAATTCTTTACTGCACAAACATTATTTTATTAAGTGATGTTTTAGTAATAATGTTTACATGAACTACTACTGCACAAGCTATTTGTACAGTAAAACTTGATATACA
>c40964_g7_i1
CTCATCACGAGTATTGATTTGGACGGACAAACCATTGGACTTGCACCAGTTGGAGCAATGTGCACTACGTTCTCTGGTGGTCTTGCGCAAGACACTGGTTCATCTGTTGCATCTACTGGCAGTACCGCTGCTCATGAACTTGGCCACATCTTTAATATGGGCCATGATACTGGACAGGGTTGTACTTGTACTGGAACAGGAAACAGATGTATCATGTCACCAACTATTTCGAACCCTCCACCTGTAGAATGGTCCAGTTGTAGTGTTCGTGATCTAAATAGTGGTTACACTCGAGGACTTGACCGTTGCCTTTTCAACGAACCAAGCATGATATTTGGTGATCCAGTGTGCGGCAATGGTATACGTGAAGGTGACGAAGTGTGTGATTGTGGCACACCAACTATGTGCAATGACCCTTGCTGCAACCCTAACACTTGTCAGTTGGCCACAAATGCAGTCTGTTCTAACCGAGAGCCTTGTTGTTCTAATTGTCAGTATAATACAGCTGGGACTGAGTGCCGGTCATCTAGTGGCAATGAATGTGACATCACAGAATATTGCACTGGAAACTCTGGAGAGTGTCCAGATGATCGGACTCGACAGGATGGTGCAAATTGTGCTGGTGGAGAAGCATATTGCTATAGCGGAACTTGTCAAGATCTTGATGCAATATGTAGGCGTACTTTCTCTGCTGATGGAGGTACACCATCTGCTGGGCCTGCACAGTGTTTCAACTTTAACACTGCTGGTACTGAATTTGGAAACTGTGGCCATAATGCCAGGTCATTTTTAGCATGTACAGCTGCTAATGTGAGGTGTGGTCAACTGCACTGTCGAAATAGCCTCAATTTACAGCTGTCCGCTGGTGCAGATGTTACCATATTGACACAATCAACTTTTATTCGTAACGAGGGAGTTGTACGATGCAAATCTTACACTACACGGCCTGGGTCTGACATATCGCCTGGCCTAGTACCAGATGGAGCAAAATGTGGAAATAATATGGTGTGCATGAATCGCCGATGTGTAGCACGACAAATCACTGCTTGTCCAAGTGCCAATTCTCGAGAGTGCTCAGGATTTGGAGTTTGCAATGACTTAAACCAGTGCTCATGTAATCCTGGATATATTGGTGCTAATTGTAACCGTAGGGCGGATGGTGTAGTAGTAGTGAATGGTGACTGGACTCAGTGGACTGCTTGGAGCACCTGCTCTAGCTCTTGCGGTGTGGGTTCACGTAGACGAATACGATCCTGCACAAATCCTGCTCCACAAGGTGGAGGGGCTGATTGTGTAGGGTCCAACACTACTGAAGAAAGCTGCAACATACGTGAATGCCCAGTGAATGGTGGGTGGGGCTCATGGACTATTTGGTCATCATGTTCAGTAACCTGTGGTGATGGTCTGAGAACCAGACAACGTTTGTGCAGCAGCCCCATACCCTCAGGGGGTGGAAACGATTGTCCCGGTGACAGCAGCCAGACAGAACCTTGTAATAATGGAGTGTGCCCAGTTCATGGACAATGGGGACGTTTTGGCAGTTGGTCTTCATGTTCACAAACTTGTGGTAGGGGCACACGCACCAGAGAACGAACCTGTGACAACCCTCCACCCTCCAATGGTGGTAGAGACTGTGAGGGAAGTGCAACCAGGCAGGGCAACTGTAAATTAGCTACCTGTTCTGGTGCTGTGGATGGTGGTTGGGGCACATGGTCTAGTTATTCAGAATGTTCTGCTTCATGTGGAGGAGGCCAACAAACCAGGCAGCGAGTCTGTAACAATCCTGCACCCTCAATGGGTGGTGATAATTGTAATGGAAATGCAACTAATCGGCGCAGCTGTAATACCAACGCTTGTCCACCAGTGAATGGTGGCTGGGGTTCATGGTCTAATTATTCAGAATGTTCTGTTGCATGTGGCGGTGGCCAACAGATCAGAACACGAGTCTGTGACAACCCTGCACCTCTGAATGGTGGTGCAGATTGTGAAGGAAGTGCTACTGACCAACGCAGCTGTAACACTGATCCTTGTACAGTCAATGGACAGTGGAGTTCCTGGAGTAGTTGGTCATCATGTTCTGTAACATGTGACCTTGGCCTACGAACTAGGCAGCGAGAGTGTAATAATCCCCCATCATCTGGGGGTGGAAGAAACTGTGTAGGAACTTCCATTTCCTCTAGATTTTGCCATATTGCTAACTGTCCTCCTAGTGATTATTACTACTATTATGATGATTTGGAATATGAATACCAATAACATTTATCACTTGTTGAATAAACATGGTAGCTAGCTGCTTAAGAAGTAGCTAGCTAAAATTATTTATGTATTTATATTTATTATGTACATTTAAACAGATTTTGTTTCACAAAACTGTTTAAGAGTAACTTTTGTATATTATAATGAATATATATACTGTTTAAGAACAAA
>c40964_g7_i2
CTCATCACGAGTATTGATTTGGACGGACAAACCATTGGACTTGCACCAGTTGGAGCAATGTGCACTACGTTCTCTGGTGGTCTTGCGCAAGACACTGGTTCATCTGTTGCATCTACTGGCAGTACCGCTGCTCATGAACTTGGCCACATCTTTAATATGGGCCATGATACTGGACAGGGTTGTACTTGTACTGGAACAGGAAACAGATGTATCATGTCACCAACTATTTCGAACCCTCCACCTGTAGAATGGTCCAGTTGTAGTGTTCGTGATCTAAATAGTGGTTACACTCGAGGACTTGACCGTTGCCTTTTCAACGAACCAAGCATGATATTTGGTGATCCAGTGTGCGGCAATGGTATACGTGAAGGTGACGAAGTGTGTGATTGTGGCACACCAACTATGTGCAATGACCCTTGCTGCAACCCTAACACTTGTCAGTTGGCCACAAATGCAGTCTGTTCTAACCGAGAGCCTTGTTGTTCTAATTGTCAGTATAATACAGCTGGGACTGAGTGCCGGTCATCTAGTGGCAATGAATGTGACATCACAGAATATTGCACTGGAAACTCTGGAGAGTGTCCAGATGATCGGACTCGACAGGATGGTGCAAATTGTGCTGGTGGAGAAGCATATTGCTATAGCGGAACTTGTCAAGATCTTGATGCAATATGTAGGCGTACTTTCTCTGCTGATGGAGGTACACCATCTGCTGGGCCTGCACAGTGTTTCAACTTTAACACTGCTGGTACTGAATTTGGAAACTGTGGCCATAATGCCAGGTCATTTTTAGCATGTACAGCTGCTAATGTGAGGTGTGGTCAACTGCACTGTCGAAATAGCCTCAATTTACAGCTGTCCGCTGGTGCAGATGTTACCATATTGACACAATCAACTTTTATTCGTAACGAGGGAGTTGTACGATGCAAATCTTACACTACACGGCCTGGGTCTGACATATCGCCTGGCCTAGTACCAGATGGAGCAAAATGTGGAAATAATATGGTGTGCATGAATCGCCGATGTGTAGCACGACAAATCACTGCTTGTCCAAGTGCCAATTCTCGAGAGTGCTCAGGATTTGGAGTTTGCAATGACTTAAACCAGTGCTCATGTAATCCTGGATATATTGGTGCTAATTGTAACCGTAGGGCGGATGGTGTAGTAGTAGTGAATGGTGACTGGACTCAGTGGACTGCTTGGAGCACCTGCTCTAGCTCTTGCGGTGTGGGTTCACGTAGACGAATACGATCCTGCACAAATCCTGCTCCACAAGGTGGAGGGGCTGATTGTGTAGGGTCCAACACTACTGAAGAAAGCTGCAACATACGTGAATGCCCAGTGAATGGTGGGTGGGGCTCATGGACTATTTGGTCATCATGTTCAGTAACCTGTGGTGATGGTCTGAGAACCAGACAACGTTTGTGCAGCAGCCCCATACCCTCAGGGGGTGGAAACGATTGTCCCGGTGACAGCAGCCAGACAGAACCTTGTAATAATGGAGTGTGCCCAGTTCATGGACAATGGGGACGTTTTGGCAGTTGGTCTTCATGTTCACAAACTTGTGGTAGGGGCACACGCACCAGAGAACGAACCTGTGACAACCCTCCACCCTCCAATGGTGGTAGAGACTGTGAGGGAAGTGCAACCAGGCAGGGCAACTGTAAATTAGCTACCTGTTCTGGTGCTGTGGATGGTGGTTGGGGCACATGGTCTAGTTATTCAGAATGTTCTGCTTCATGTGGAGGAGGCCAACAAACCAGGCAGCGAGTCTGTAACAATCCTGCACCCTCAATGGGTGGTGATAATTGTAATGGAAATGCAACTAATCGGCGCAGCTGTAATACCAACGCTTGTCCACCAGTGAATGGTGGCTGGGGTTCATGGTCTAATTATTCAGAATGTTCTGTTGCATGTGGCGGTGGCCAACAGATCAGAACACGAGTCTGTGACAACCCTGCACCTCTGAATGGTGGTGCAGATTGTGAAGGAAGTGCTACTGACCAACGCAGCTGTAACACTGATCCTTGTACAGATGGAGTTAATCCTATGGCAACCAACAATCCCAACACCAATGTGACAAGAAATTCTGGAGGAACAGGTGGTGGTGGTGGTGGAAGTGGGGCTGGAATTGGTGGAGCCATAGCAGCCATAGTGGTTGTCATCATAATAGTTGCTGTGGTGGTGGTGCTTATTTTGCTGTACAGGCGAAGAAGGAGGGCAACAAAATTTGTACCAGTTTCTACATTGCCACGTGAGCAACCTGATTATAGTTATAGGAGCTCCTTTGGAAGTGGAATAAGTAGTACAACTGCTTATACAGCTCAACCAACTGTTCCACCACCTAGACCAGCTAATCCTCCACCTGTTAGAAGAAATAATTATAATCCTCCTCCTCTTATTGTGAGTCAACCAAGTGAACCAAAGCATAGGCCAGCTCCGTCACCTCCAGCTCAACAGTCACATCCACAGGAACCTCCACAAGCACCTCCCAAACCACAAGCTCCTCCTAAACCACAAGCTCCTCCAAGGCCACAAGCACCTCCTAAACCACAAGCACCGTCAAAACCTGAGCCAGCCTTAAGACCAAAGCCTCGAACAGTTAGACAATGGCCACCAGAAAGTGACAATACAGATGGAAGGGGACCTCCTCCAATTGCTCCTAAGAAACCACTAAGACCTCCTCCTCCTCGAAACTAATATAATTGTCATATTTTTATATAATAATAAAATTTATGTACTAGCTATGTGTGTATACATTAATATTGCACTTGTTAAATAACTGTTATCAGATAGTTAAAAAAAAAAAA
>c40964_g7_i4
CTCATCACGAGTATTGATTTGGACGGACAAACCATTGGACTTGCACCAGTTGGAGCAATGTGCACTACGTTCTCTGGTGGTCTTGCGCAAGACACTGGTTCATCTGTTGCATCTACTGGCAGTACCGCTGCTCATGAACTTGGCCACATCTTTAATATGGGCCATGATACTGGACAGGGTTGTACTTGTACTGGAACAGGAAACAGATGTATCATGTCACCAACTATTTCGAACCCTCCACCTGTAGAATGGTCCAGTTGTAGTGTTCGTGATCTAAATAGTGGTTACACTCGAGGACTTGACCGTTGCCTTTTCAACGAACCAAGCATGATATTTGGTGATCCAGTGTGCGGCAATGGTATACGTGAAGGTGACGAAGTGTGTGATTGTGGCACACCAACTATGTGCAATGACCCTTGCTGCAACCCTAACACTTGTCAGTTGGCCACAAATGCAGTCTGTTCTAACCGAGAGCCTTGTTGTTCTAATTGTCAGTATAATACAGCTGGGACTGAGTGCCGGTCATCTAGTGGCAATGAATGTGACATCACAGAATATTGCACTGGAAACTCTGGAGAGTGTCCAGATGATCGGACTCGACAGGATGGTGCAAATTGTGCTGGTGGAGAAGTAAGCATCCCTTAACCTAAGTCCAATACTCTCGGACCAGGACCACCCCACCCCATACCACACACATTTCACATTTTTGTTGTATTGCACATAATTATGTATTTACACAGCTTATTTGTAGCACTGAATAATTATTTTACAGGCATATTGCTATAGCGGAACTTGTCAAGATCTTGATGCAATATGTAGGCGTACTTTCTCTGCTGATGGAGGTACACCATCTGCTGGGCCTGCACAGTGTTTCAACTTTAACACTGCTGGTACTGAATTTGGAAACTGTGGCCATAATGCCAGGTCATTTTTAGCATGTACAGCTGCTAATGTGAGGTGTGGTCAACTGCACTGTCGAAATAGCCTCAATTTACAGCTGTCCGCTGGTGCAGATGTTACCATATTGACACAATCAACTTTTATTCGTAACGAGGGAGTTGTACGATGCAAATCTTACACTACACGGCCTGGGTCTGACATATCGCCTGGCCTAGTACCAGATGGAGCAAAATGTGGAAATAATATGGTGTGCATGAATCGCCGATGTGTAGCACGACAAATCACTGCTTGTCCAAGTGCCAATTCTCGAGAGTGCTCAGGATTTGGAGTTTGCAATGACTTAAACCAGTGCTCATGTAATCCTGGATATATTGGTGCTAATTGTAACCGTAGGGCGGATGGTGTAGTAGTAGTGAATGGTGACTGGACTCAGTGGACTGCTTGGAGCACCTGCTCTAGCTCTTGCGGTGTGGGTTCACGTAGACGAATACGATCCTGCACAAATCCTGCTCCACAAGGTGGAGGGGCTGATTGTGTAGGGTCCAACACTACTGAAGAAAGCTGCAACATACGTGAATGCCCAGTGAATGGTGGGTGGGGCTCATGGACTATTTGGTCATCATGTTCAGTAACCTGTGGTGATGGTCTGAGAACCAGACAACGTTTGTGCAGCAGCCCCATACCCTCAGGGGGTGGAAACGATTGTCCCGGTGACAGCAGCCAGACAGAACCTTGTAATAATGGAGTGTGCCCAGTTCATGGACAATGGGGACGTTTTGGCAGTTGGTCTTCATGTTCACAAACTTGTGGTAGGGGCACACGCACCAGAGAACGAACCTGTGACAACCCTCCACCCTCCAATGGTGGTAGAGACTGTGAGGGAAGTGCAACCAGGCAGGGCAACTGTAAATTAGCTACCTGTTCTGGTGCTGTGGATGGTGGTTGGGGCACATGGTCTAGTTATTCAGAATGTTCTGCTTCATGTGGAGGAGGCCAACAAACCAGGCAGCGAGTCTGTAACAATCCTGCACCCTCAATGGGTGGTGATAATTGTAATGGAAATGCAACTAATCGGCGCAGCTGTAATACCAACGCTTGTCCACCAGTGAATGGTGGCTGGGGTTCATGGTCTAATTATTCAGAATGTTCTGTTGCATGTGGCGGTGGCCAACAGATCAGAACACGAGTCTGTGACAACCCTGCACCTCTGAATGGTGGTGCAGATTGTGAAGGAAGTGCTACTGACCAACGCAGCTGTAACACTGATCCTTGTACAGATGGAGTTAATCCTATGGCAACCAACAATCCCAACACCAATGTGACAAGAAATTCTGGAGGAACAGGTGGTGGTGGTGGTGGAAGTGGGGCTGGAATTGGTGGAGCCATAGCAGCCATAGTGGTTGTCATCATAATAGTTGCTGTGGTGGTGGTGCTTATTTTGCTGTACAGGCGAAGAAGGAGGGCAACAAAATTTGTACCAGTTTCTACATTGCCACGTGAGCAACCTGATTATAGTTATAGGAGCTCCTTTGGAAGTGGAATAAGTAGTACAACTGCTTATACAGCTCAACCAACTGTTCCACCACCTAGACCAGCTAATCCTCCACCTGTTAGAAGAAATAATTATAATCCTCCTCCTCTTATTGTGAGTCAACCAAGTGAACCAAAGCATAGGCCAGCTCCGTCACCTCCAGCTCAACAGTCACATCCACAGGAACCTCCACAAGCACCTCCCAAACCACAAGCTCCTCCTAAACCACAAGCTCCTCCAAGGCCACAAGCACCTCCTAAACCACAAGCACCGTCAAAACCTGAGCCAGCCTTAAGACCAAAGCCTCGAACAGTTAGACAATGGCCACCAGAAAGTGACAATACAGATGGAAGGGGACCTCCTCCAATTGCTCCTAAGAAACCACTAAGACCTCCTCCTCCTCGAAACTAATATAATTGTCATATTTTTATATAATAATAAAATTTATGTACTAGCTATGTGTGTATACATTAATATTGCACTTGTTAAATAACTGTTATCAGATAGTTAAAAAAAAAAAA
>c40975_g2_i3
ATGTTTGATGCAAAGAACATGATGGCAGCGTGCGATCCTCGCCACGGAAGATACTTGACTGTGGCCACCATGTTCAGAGGAAGGATGTCAATGAAAGAAGTAGACGAGCAAATGTTGAATGTTCAGAATAAGAACAGCTCATACTTTGTCGAGTGGATTCCTAACAATGTGAAGACTGCAGTGTGCGATATTCCACCAAGAGGTCTAAAGATGTCTGGTACGTTTATTGGCAATAGCACTGCCATTCAAGAGCTTTTCAAGCGGGTTAGCGAGCAGTTCACAGCCATGTTCCGTCGTAAGGCATTCTTGCATTGGTACACTGGAGAGGGAATGGATGAAATGGAGTTCACTGAAGCCGAGAGCAACATGAATGACCTGGTGTCTGAGTATCAACAGTACCAAGATGCCACTGCTGATGAAGAAGGCGAATTTGAAGATGAGGAAGGTGAAGAAGATGGTCAATATGAACAGTAAACGTTTTGATACAGTTTGGTATTAGTTGTGAATTGTGATCTTGAGTAACTGCATTAGATTTAATTTTTCAGCACAAAATTTTATTAAGTTCTATAATGTAACTAAACGTGGCAGGATCTGGAATGTCACATAATCCCGTAATGTCATGTACCATGTGATCATGATCATGGGTAAATTGGATCACATGAACTGTTTAGAGTATGGCACTGAAAACCAACCAACACAGCACTTAACTAATAACATGCTTATTAATATGTAATGTAGTTATATAACTTTTATCCAGTTGGGACTATAATGTGTGGCCAAGTTGTTTACATGTTAATCAGTATTGATATAATCACATTAAATCAACCT
>c40975_g4_i2
TGTCCTTCTCCTAAAGTATCTGATACTGTAGTGGAGCCTTACAATGCCACCTTATCTGTTCACCAACTTGTAGAGAACACTGATGAGACCTTCTGTATTGACAATGAAGCCTTGTATGATATCTGTTTCCGTACCTTGAAGCTCACCACCCCAACTTATGGAGATCTGAACCATCTTGTATCCGTGACCATGAGTGGTGTGACCACTTGTCTGCGTTTCCCTGGACAACTGAATGCCGATCTAAGGAAGCTGGCAGTGAACATGGTCCCCTTCCCACGTCTCCATTTCTTCATGCCCGGCTTTGCTCCTCTTACAAGCCGTGGATCTCAACAATACAGGGCCCTGACCGTTCCAGAGCTTACCCAGCAGATGTTTGATGCTAAGAACATGATGGCAGCTTGTGATCCTCGCCATGGTAGATACCTTACTGTCGCTACTATGTTCAGGGGAAGGATGTCGATGAAGGAGGTTGATGAGCAAATGCTGAATGTCCAAAACAAGAATAGCTCTTACTTTGTGGAATGGATCCCTAACAACGTGAAGACAGCCGTCTGTGATATTCCACCAAGAGGTTTGAAGATGTCTGGCACCTTTATTGGCAATAGCACTGCTGTACAAGAGCTCTTTAAGCGAATCAGTGAGCAGTTCACAGCCATGTTCCGTCGTAAGGCTTTCTTGCACTGGTACACTGGTGAGGGTATGGATGAGATGGAGTTTACTGAAGCAGAGAGCAACATGAATGATCTGGTTTCTGAGTATCAACAATACCAAGATGCTACTGCTGATGAAGAGGGTGAATTTGATGAGGAAGAGGAAGGAGAAGAAGAAAATGCATAAACAGAAAAAGTTTAAGAAAAACATGGATTGTTTTGTTACACATGTTTCAATATATTTTTGACATGTTGTTTCTCTTTTTAATCATGAAGTTTAAATAGGCAAAAAAAAAAA
>c40975_g4_i1
TGTCCTTCTCCTAAAGTATCTGATACTGTAGTGGAGCCTTACAATGCCACCTTATCTGTTCACCAACTTGTAGAGAACACTGATGAGACCTTCTGTATTGACAATGAAGCCTTGTATGATATCTGTTTCCGTACCTTGAAGCTCACCACCCCAACTTATGGAGATCTGAACCATCTTGTATCCGTGACCATGAGTGGTGTGACCACTTGTCTGCGTTTCCCTGGACAACTGAATGCCGATCTAAGGAAGCTGGCAGTGAACATGGTCCCCTTCCCACGTCTCCATTTCTTCATGCCCGGCTTTGCTCCTCTTACAAGCCGTGGATCTCAACAATACAGGGCCCTGACCGTTCCAGAGCTTACCCAGCAGATGTTTGATGCTAAGAACATGATGGCAGCTTGTGATCCTCGCCATGGTAGATACCTTACTGTCGCTACTATGTTCAGGGGAAGGATGTCGATGAAGGAGGTTGATGAGCAAATGCTGAATGTCCAAAACAAGAATAGCTCTTACTTTGTGGAATGGATCCCTAACAACGTGAAGACAGCCGTCTGTGATATTCCACCAAGAGGTTTGAAGATGTCTGGCACCTTTATTGGCAATAGCACTGCTGTACAAGAGCTCTTTAAGCGAATCAGTGAGCAGTTCACAGCCATGTTCCGTCGTAAGGCTTTCTTGCACTGGTACACTGGTGAGGGTATGGATGAGATGGAGTTTACTGAAGCAGAGAGCAACATGAATGATCTGGTTTCTGAGTATCAACAATACCAAGATGCTACTGCTGATGAAGAGGGTGAATTTGATGAGGAGGAAGGGGAAGATGAAGAAGCTACTTAGAAAGACTTGGCTCTCATAGACTGAAACTAACTTGTATATATTTAGAACTGCCATGATCATGTAAAATGTGTTATTTAACTCTATGGAGTATAAACATTTTAAAGCTTTAAGCAAAACAAGTGAAATCAAATCAGTGCACAATGTTCACTACTACATGTACAGGTTTAGGTAGACAAGTACTGTGAAAAATCAAATTCCCATCCAGTGGCGTAGCTAGTCCTATTTG
>c40975_g3_i1
ATTTTATCTGCAGCTGCTTTCTGTGCTTCAGTTTATAACGCTTGTGTCTGTGAGTCTTTTAACGTTCGTTGAACTAACTGCCAAACTATGCGTGAAATTGTTCACCTTCAAGCTGGCCAGTGTGGTAACCAAATTGGCGCCAAGTTTTGGGAAGTCATTTCTGATGAACATGGAATTGACCCAACTGGAACTTACCAAGGTGATTCAGACCTACAATTAGAGAGGATTAATGTATACTACAATGAGGCTACTGGTGGTAAATATGTACCCAGAGCTGTTCTGGTGGATTTGGAGCCAGGTACTATGGATTCTGTGCGCTCTGGGCCTTTTGGACAAGTGTTTCGTCCTGACAACTTTGTTTTTGGTCAAAGTGGAGCTGGAAACAACTGGGCTAAAGGTCACTACACTGAGGGAGCTGAGTTGGTTGATTCAGTCCTAGATGTTGTCAGGAAAGAATCAGAGGGTTGTGACTGCCTACAAGGATTCCAACTCACTCACTCTCTTGGTGGAGGTACTGGCTCTGGGATGGGAACCTTACTCATTTCTAAAATCCGTGAAGAATATCCC
>c41002_g1_i1
ATACATATTACTGTGATGCTGCAGGTTTGATTGATTAATTTGAAAATGTCTCTGTTTCATAAACATTGTTTTATTCAAGATGACAATGTCCAACACAGTATGTATATACACATGTAATAATAATGTATGTTCATCAATGTTGAAAATCTGCTATGATATTATATAGCTATCTAGATATTATGAAGACACTCACTCTTAAAGTTCATAGTTCCTCCTATGACCTCTTGATCATTGGTAGCTGCTGCAGATGTTGTCTTCCGCTTTTTGAGGAAGAAGATTATTCCAAGTATAATTATTATTATTGTGATGAGAGTTATTAGCACCGCTACCACAGATACAGAAGCAGCAACTGCAGTATTACTGCTGCTTTTCCCAGTGTTTACAGCATTGCTACAATTAATTCTTGTAGAATTATCTTGATCAAACACACAATCACTAGGAGGCAAATATTGAGTGGAAACTCCACCAAAGCATACATCACCAGCTATCTTACGATATCCAGTCAAGCAACTTAATGCTGGACCAAAAATAGCATCCACTGTACAATTTTGTGAACTTCTATCTCGGTAGTAGCCCCATTCACATTCAAAATCTGCTGCAGTACATTCACAAGGATTAGTAGATATAAATCGTTCATATTCTCTACTATTCCAACAACACACATCAGCCCGGCGACGTTCAATAACCTTAGTTTCACCCAACAGGCACTGTTGATCTCCACTACGCCCATTATACACTGTCCATGGATAATAGTCCATGTCCATACATGTACGGGAAAAAATTGAAGTAAAATTGACATGGATGACCATCCAATTCGAATTTGGACTTCTGTCAAGTTGACCAAATATCAGGACTTGTGTGGTAGTCTTTCCAGGTTCAGTGATCACGCCCCATACCACTATGGGAACATTGGTAATGGTAAAGTTTCTCCAACTCATACCCTCATCACAGCTGTACATGATAGCTCCACTATCATTTTGATGATGTTCTCTAGCAGCTACTAACAATCCTCCATGATCAATAATCTCAATGTCCCATGAACTATTAAGTGTTAGTTCCCAAGTCAATCCACCATCACGTGAAATGTAAGCAGAAACATCATTAGTCAAATAAGGACCAAGATTACCATGAGCTACAATAATACCAGGTGCAGAATTACGTGAGTACACTCCCAAACGTCTATACTCCACATTAGCCCCCATTTGGAAATTAAGATAACAAGAGGTGGCTAGTCTACAATCCATATTATTATCTCTTATCCAATTCCACTGAGCTCCATTATCAAATGTAATCACAGTTCGAATACGTCTTGGAAATGTAGTGGTAAACTGATTTGCAATCATTGTTCCATTGATACTTCGAATAATTTCTAAGTCAGTATTGCCATTGGTATCATTAACTACAATATCTACTAGAGACAAAGAATAGTAAGTGCCAGTCTCATCAGATAGGTAGAGATTGTACAAACTAGCATGTTGTATTACGATCAGTTCTTGTGATGATCGATGAGATCCCACAAGGTAGTTATAGTGTGAAAAGGTGGTTGGGATTCTGGCCAAATTGAAAGGCCTCCTCATATAGCTGACATGTAATTCAGTTGTTCCACGTGAAAGTAATCGAGCGACAAATATATAAATACCATCCAGGAGGAAGCTGTTGAATTGGCCAAGATTACAATCGAACAGTTCACTTACAAATCTATCACCAGATTTACTGGCAATATACAATGTCATGTAGTTATCGAATGGATCTGAATCAGGTCTATAGACACTGTAGAACACTTTAGTGATATCGGTTTGGTTAGGATTATCAACATCCCAGTCTATACCAGGCTCTCCCCAGGTAAAATCACTACTTGTATACTCAATAGAGCGTGGTGGGTGCACATTACGTGCCACAGTAATCCAATTGGCACCTGAGTCCATAGAGAACATTAGCATTCCCTGATCAGGGTTATGACCTAATATCCATCCTGTCATTGTAGGATGAAGTTTTAAGGTCTTTGGGTCAACTGGGATGGTAATTGTATCAAACGTTCTACCCTCATTCATGGTGACATATATCAATGATCTTCTGTTGTCAGCAAATATTACAATATTTTTATTATTGGGGAATCTATAGATGACTGGATGTAATTCATATCCCAGTTGAAATTTGTTTAACTGACTTTGAAAGCTTTGGCCATAATCAGTTGATCTATACAATGCACTAGATGTGACAGAAGTTGC
>c41002_g1_i5
TTTTGCCAAAGATATAGCACTAAATATATATACATATATGTGATATAAAACATATAATAAAGAATGCAGCTACAAACATACTAGTTATAATTATAATGCAAGATGCTTAATACAAACATACATAAGAGTGCAAAACTTAAGATGTTGTATATGTAATTCACACAGTTTTTTAATTCATCTGGATTTACGTAGCTACTTTTCGTCAACAAGTTTCTTAAAGTTCATAGTTCCTCCTATGACCTCTTGATCATTGGTAGCTGCTGCAGATGTTGTCTTCCGCTTTTTGAGGAAGAAGATTATTCCAAGTATAATTATTATTATTGTGATGAGAGTTATTAGCACCGCTACCACAGATACAGAAGCAGCAACTGCAGTATTACTGCTGCTTTTCCCAGTGTTTACAGCATTGCTACAATTAATTCTTGTAGAATTATCTTGATCAAACACACAATCACTAGGAGGCAAATATTGAGTGGAAACTCCACCAAAGCATACATCACCAGCTATCTTACGATATCCAGTCAAGCAACTTAATGCTGGACCAAAAATAGCATCCACTGTACAATTTTGTGAACTTCTATCTCGGTAGTAGCCCCATTCACATTCAAAATCTGCTGCAGTACATTCACAAGGATTAGTAGATATAAATCGTTCATATTCTCTACTATTCCAACAACACACATCAGCCCGGCGACGTTCAATAACCTTAGTTTCACCCAACAGGCACTGTTGATCTCCACTACGCCCATTATACACTGTCCATGGATAATAGTCCATGTCCATACATGTACGGGAAAAAATTGAAGTAAAATTGACATGGATGACCATCCAATTCGAATTTGGACTTCTGTCAAGTTGACCAAATATCAGGACTTGTGTGGTAGTCTTTCCAGGTTCAGTGATCACGCCCCATACCACTATGGGAACATTGGTAATGGTAAAGTTTCTCCAACTCATACCCTCATCACAGCTGTACATGATAGCTCCACTATCATTTTGATGATGTTCTCTAGCAGCTACTAACAATCCTCCATGATCAATAATCTCAATGTCCCATGAACTATTAAGTGTTAGTTCCCAAGTCAATCCACCATCACGTGAAATGTAAGCAGAAACATCATTAGTCAAATAAGGACCAAGATTACCATGAGCTACAATAATACCAGGTGCAGAATTACGTGAGTACACTCCCAAACGTCTATACTCCACATTAGCCCCCATTTGGAAATTAAGATAACAAGAGGTGGCTAGTCTACAATCCATATTATTATCTCTTATCCAATTCCACTGAGCTCCATTATCAAATGTAATCACAGTTCGAATACGTCTTGGAAATGTAGTGGTAAACTGATTTGCAATCATTGTTCCATTGATACTTCGAATAATTTCTAAGTCAGTATTGCCATTGGTATCATTAACTACAATATCTACTAGAGACAAAGAATAGTAAGTGCCAGTCTCATCAGATAGGTAGAGATTGTACAAACTAGCATGTTGTATTACGATCAGTTCTTGTGATGATCGATGAGATCCCACAAGGTAGTTATAGTGTGAAAAGGTGGTTGGGATTCTGGCCAAATTGAAAGGCCTCCTCATATAGCTGACATGTAATTCAGTTGTTCCACGTGAAAGTAATCGAGCGACAAATATATAAATACCATCCAGGAGGAAGCTGTTGAATTGGCCAAGATTACAATCGAACAGTTCACTTACAAATCTATCACCAGATTTACTGGCAATATACAATGTCATGTAGTTATCGAATGGATCTGAATCAGGTCTATAGACACTGTAGAACACTTTAGTGATATCGGTTTGGTTAGGATTATCAACATCCCAGTCTATACCAGGCTCTCCCCAGGTAAAATCACTACTTGTATACTCAATAGAGCGTGGTGGGTGCACATTACGTGCCACAGTAATCCAATTGGCACCTGAGTCCATAGAGAACATTAGCATTCCCTGATCAGGGTTATGACCTAATATCCATCCTGTCATTGTAGGATGAAGTTTTAAGGTCTTTGGGTCAACTGGGATGGTAATTGTATCAAACGTTCTACCCTCATTCATGGTGACATATATCAATGATCTTCTGTTGTCAGCAAATATTACAATATTTTTATTATTGGGGAATCTATAGATGACTGGATGTAATTCATATCCCAGTTGAAATTTGTTTAACTGACTTTGAAAGCTTTGGCCATAATCAGTTGATCTATACAATGCACTAGATGTGACAGAAGTTGC
>c41002_g1_i4
TTTTGCCAAAGATATAGCACTAAATATATATACATATATGTGATATAAAACATATAATAAAGAATGCAGCTACAAACATACTAGTTATAATTATAATGCAAGATGCTTAATACAAACATACATAAGAGTGCAAAACTTAAGATGTTGTATATGTAATTCACACAGTTTTTTAATTCATCTGGATTTACGTAGCTACTTTTCGTCAACAAGTTTCTTAAAGTTCATAGTTCCTCCTATGACCTCTTGATCATTGGTAGCTGCTGCAGATGTTGTCTTCCGCTTTTTGAGGAAGAAGATTATTCCAAGTATAATTATTATTATTGTGATGAGAGTTATTAGCACCGCTACCACAGATACAGAAGCAGCAACTGCAGTATTACTGCTGCTTTTCCCAGTGTTTACAGCATTGCTACAATTAATTCTTGTAGAATTATCTTGATCAAACACACAATCACTAGGAGGCAAATATTGAGTGGAAACTCCACCAAAGCATACATCACCAGCTATCTTACGATATCCAGTCAAGCAACTTAATGCTGGACCAAAAATAGCATCCACTGTACAATTTTGTGAACTTCTATCTCGGTAGTAGCCCCATTCACATTCAAAATCTGCTGCAGTACATTCACAAGGATTAGTAGATATAAATCGTTCATATTCTCTACTATTCCAACAACACACATCAGCCCGGCGACGTTCAATAACCTTAGTTTCACCCAACAGGCACTGTTGATCTCCACTACGCTATAACAAATAATATTAGTATACTTACATATGTATGCAAGTATTGATATACAAACTTTAAAGTGTAGTATGTACATATGTAATTTACCCCATTATACACTGTCCATGGATAATAGTCCATGTCCATACATGTACGGGAAAAAATTGAAGTAAAATTGACATGGATGACCATCCAATTCGAATTTGGACTTCTGTCAAGTTGACCAAATATCAGGACTTGTGTGGTAGTCTTTCCAGGTTCAGTGATCACGCCCCATACCACTATGGGAACATTGGTAATGGTAAAGTTTCTCCAACTCATACCCTCATCACAGCTGTACATGATAGCTCCACTATCATTTTGATGATGTTCTCTAGCAGCTACTAACAATCCTCCATGATCAATAATCTCAATGTCCCATGAACTATTAAGTGTTAGTTCCCAAGTCAATCCACCATCACGTGAAATGTAAGCAGAAACATCATTAGTCAAATAAGGACCAAGATTACCATGAGCTACAATAATACCAGGTGCAGAATTACGTGAGTACACTCCCAAACGTCTATACTCCACATTAGCCCCCATTTGGAAATTAAGATAACAAGAGGTGGCTAGTCTACAATCCATATTATTATCTCTTATCCAATTCCACTGAGCTCCATTATCAAATGTAATCACAGTTCGAATACGTCTTGGAAATGTAGTGGTAAACTGATTTGCAATCATTGTTCCATTGATACTTCGAATAATTTCTAAGTCAGTATTGCCATTGGTATCATTAACTACAATATCTACTAGAGACAAAGAATAGTAAGTGCCAGTCTCATCAGATAGGTAGAGATTGTACAAACTAGCATGTTGTATTACGATCAGTTCTTGTGATGATCGATGAGATCCCACAAGGTAGTTATAGTGTGAAAAGGTGGTTGGGATTCTGGCCAAATTGAAAGGCCTCCTCATATAGCTGACATGTAATTCAGTTGTTCCACGTGAAAGTAATCGAGCGACAAATATATAAATACCATCCAGGAGGAAGCTGTTGAATTGGCCAAGATTACAATCGAACAGTTCACTTACAAATCTATCACCAGATTTACTGGCAATATACAATGTCATGTAGTTATCGAATGGATCTGAATCAGGTCTATAGACACTGTAGAACACTTTAGTGATATCGGTTTGGTTAGGATTATCAACATCCCAGTCTATACCAGGCTCTCCCCAGGTAAAATCACTACTTGTATACTCAATAGAGCGTGGTGGGTGCACATTACGTGCCACAGTAATCCAATTGGCACCTGAGTCCATAGAGAACATTAGCATTCCCTGATCAGGGTTATGACCTAATATCCATCCTGTCATTGTAGGATGAAGTTTTAAGGTCTTTGGGTCAACTGGGATGGTAATTGTATCAAACGTTCTACCCTCATTCATGGTGACATATATCAATGATCTTCTGTTGTCAGCAAATATTACAATATTTTTATTATTGGGGAATCTATAGATGACTGGATGTAATTCATATCCCAGTTGAAATTTGTTTAACTGACTTTGAAAGCTTTGGCCATAATCAGTTGATCTATACAATGCACTAGATGTGACAGAAGTTGC
>c41069_g1_i1
CAAGTAGCTAGTTAGAAAGATTAGAGCAAAGAAGAAACATGAAAGTCGCTTTGCTGGTTCTGTTAATTTTGGCGGCTGCAAACGCCGATATGTATTTGCACAACCCGAGGGGATCGAACAATCGTTTAGATGAGGCTAACAGAGAGAGAAATAATGCGAACAGGCTGTTTGACTCACAAAATAACAACCGTGGAGGTTATAATGTTGGAAGCTTATATTACTACGCCGGTTCTACGCTGTCCGTGGAGTGGACTAACCAACATTCATGTGGAGATGCCAATAATCATTGTGAGATAATCTTTCAGTACATGTGCGCCGACAATATACGGGACGGGGCTACGACCAGTACAATACCGGCTTCACTACTTCTCTGTGATAACTTCAACTGCAATGAGGACATTGAGTATGGGATGCACGAAACGTTTGATTACTACATTAACTGCCGACTACGTCAACGTAATATGGGCCTCTTTACTGCAGATCAGAATCTTAATGGACCAACAGCTATCTATACCCGCCAGAATCCAGGTGGAACAAGACGTGGTTACGAGTGTCCCGAGGAAAGGGATTACTATCCTTATTGGCATCCATCTCCATGGATTGATGTTGCCATACTGACCAACAATGCCTCCAGGTGTCCGTATTATAAGGCAGAAAGTGCCAACGTCAAATCTCGCTGGGCATGCATTGTGGACAATGATCTGATCAATAATAACATTGCCCGACGTAACCGTGCAGTTATTCCCAACAATGAAGTGGACTGCAATAGTACCAATGGAACTTGGCGGGAGTTTATTCCACCCAGTAACCGTCCTGTACCTCAGTGCATGGAGACACTGTTTAGTCGAGACAATCATCTCGGAAATGGGCTTGGGGGATTCCCAAACACTTTCAACTGGACTATACCTGACACTCCACATGAAAATTGTATATTCCGTGCAAGGTACAACATTTCCACTCAGGATTATGAAGCCTGGGATGGTGAGGTAACTTCAGCTAACAACACTCGGGGACGTGACGCTGAGACAAATTTGGACGTCTATAGTCGATTTGGCTTCAGTGAAACAGAGGCAGTAGAGCGAGGGTACCTGTTTGAGAACAATCCTGTTGTGAATATCTTTAGTGGTGCAGATTTTGGTCTCAGGCTTGCTATTGATACTTCTCAGTTTGGGAGAACTTTTCAGGACAGGTCACACACCTTTGCCATCCGAAGACGTCCCAGCGACATGGATCCTAATGCAAAAATACACAATTTGAATGTACGAGGGAAGCGAGGCAACATAGTGCAGGTGTACCCTGGAGTAGAATATGATTTTGTCCCAAACAGATTAACTATATCATCTGGCGAATATGTTCACATTCAGTGGACAGGGTCTAACACTAATCCTGCCAATAACGATGGGCAGGGAAGAGCTGGTTCTGATCGCTCCAATATTGTACTGTTGAGGGATCAAGTGTATGATGAGGGGACACCTGGTGTTGCTGTACCACTTGGAAGAAAGTACGGACATTTTGGTAATTCCTATCCTGCCCATCTGGACTCTAACTACACCTTCCTGGGACTGCATCGTTCTGGCAGGCAATCTTTAGCTATACTGGATAATATTCAATTTGGTGGTGAGATGTCAGAGCTTGATGATGCCGGTACCTACTTTGACATTGGAGCCTGGAAGATAACTGCCCTGGGCACATATCATTTCTTATGCACACGAAACAATAACTTCTCCAACCGCAGTCAGAAAGGAAAGATCATTGTTGTACAGCAAGCTATAGCAACTAACCGTATTGGATTGAATGGTGGCCAAGTATCAGTTGGAGATCATTGGGTATCTGTTCCACGAGGAGTCGTAACTGAACCAATAATGTTTGTCATGCAGCAATGGCCAGATAATTTGGCGCCTGAAGCAGTTAGACAGCTTAGCAATGGACAGAATGTGGCATTGCCTGACGACTCTAGGGTTAGTGATGTTGTTACTGTCACAGTGGAGGGAGGAAGACAAGAAGGTCCCTTCACCATCTCAATGACTGTTGATGACACCACAGATGTTAAGATAGTTCGTTACAGTGCTGCCACTGGCTGGAATGGACAGGAACTTGATACGGAAGTCTCTGGTAATACAGCATCGGCACAGTCAGACCAAGAGGGTGTCTATGTGGCAACCTCATCTCCCAATCAGTATATCTTAATTGGTGCTCTGGTGGGTAGCCTTGTTGTTGTGGCTCTCATCATTGGAGGTGTCATCATCTTTTTTGTTATTCGACGTGACAAATGGCGTAAGGTTAAATCGTCACTCAAGAATGCCAAAACTGGTGTGACCAGGAGTTTTGCCAGCAAAGTCTAACATGTTCCAGACAGTAGTAACAATTGTACGTATTTAAAGTTTTAAACAGTAATTATCATAATTATATAGGATTGTTTTGTATAATTGTCACTGCTGGACAGTTTGCTTTTTGTTACAAATTTTAGTAAAATTTAAAAATTGTTATTAATATGTTTTTGTGCATAATCTCATGTTATTCTGCGCTTATCTCTCAAAGTTCTACTAGTGCCAGCTGTTACACTGTTGAGTGTCTTGGCAGCAACTGCTGCTTTGAACTGAGCCTCAAGTTTTGCATAAATGCCCCCGGGGAATGCTTCTTTTCTTTTGGTTGCAATTTTTTTGTGCTGCTGTGAAACTGTAGCCAATCGGGTACTCAAAACTGCCTTCATCATTTTTTCATCATGTTTTCTTTGAGTGTCCTCATTCCATAATTTTGTCTTGGAGGCATCCCACTTCCAGTTGGCACATCCTTCATCCTGACTACTGCTGGATCGTAATTCAACTTCATCTTCTTCAACATCAGAAAAGCTCTCCTGTTGGCAACGTCGAGCTCTGCTGTTTCTATTGTGTTGGCACTGTTGTGTACTTTTCATACTGGATTGACTGGTCTTGCGGGATAAACAGCTTGTTGTGGTCAAACTCTCTGAGGTAACTGTATTGGCTGTGCTGGGCCGTGATTGAGGACACGCCCCTTCACTTTCCTGTTGGAAAATACTGATGTCACTGTCACTACTGTAGACTTTGCTATTGCGATGTGCTCTTTCTGAACATATTGTATCACGATAGGACATCAAAACATTGTATACAGTTCTGGTCTTGTCTTGGCTATTGCTTCTACAGCTACCAGTGGATGTGGCTGCGGTGGGCGGGGCTGATTTCTGACGTATATTAACAGAAGTGGAGAATTTACTGAAGTGGTGTTCACTGTGTGAACTGAGTGGTGAGGGCACATTTAATTTTTCATCTCCCACAAGAACGCTGTGGTCTTTAAATTGACATCCTGACTGTGAGATAGCCAGCGTACTAAAAGTATTATAAGGCTGCTGGCAACACAGATAATATGTTGGTCCAGTGGTGGATATGGTGGCTGGCTGGGGATGATAAGGACAAGAGGCAAGAGCTCCACACTGGAAAAATTGGCCACACTCGGAGCAGTGAAGGTCATTGACTATTCCCCAGAGCTTCCAGAAGATACTGCGCCAATCCAGTCCTTCCTCTTTCAGTGAAATCAAATAATTATTGATGTTCCAACTGGGATCCCTATGTTGCCATAACTTTTACACATGTCCAGTCATAAATATTTATATACCTTTCATGTTTAAAATTAATTCTTCCCCTCCAATCAACAACCAACCTTTCAGGGGTACACGGCAGCTTAGTGGTCTGATCCACAGTCAGTAGTGTGTGACAATGTTGACAGCGATAGAGTGTAGAGGCATTGCTTGGTGAGAAGCTGGCTGAGAAGGCCACCTCAAACAATTGTTGCAGCTTCTTGCTGAATAGTTTGTTTTTAATACGGTCCTTTTTGTCAGGTAAATCTTCACACTCAATGGCTGTAAATTTATCAGCTAATCTTGTCAGCAGTTCATCACTGAGGCAGCTCATATTGCAGGGTAGCCGAACAATTTCAGCCATGTGATCATAACAGTAAACCAAACACTCTTCAACCAACATGGGCATTTTCAAGAAATTTGAAGAGATTAAAATTGAAATTACG
>c41069_g1_i2
CAAGTAGCTAGTTAGAAAGATTAGAGCAAAGAAGAAACATGAAAGTCGCTTTGCTGGTTCTGTTAATTTTGGCGGCTGCAAACGCCGATATGTATTTGCACAACCCGAGGGGATCGAACAATCGTTTAGATGAGGCTAACAGAGAGAGAAATAATGCGAACAGGCTGTTTGACTCACAAAATAACAACCGTGGAGGTTATAATGTTGGAAGCTTATATTACTACGCCGGTTCTACGCTGTCCGTGGAGTGGACTAACCAACATTCATGTGGAGATGCCAATAATCATTGTGAGATAATCTTTCAGTACATGTGCGCCGACAATATACGGGACGGGGCTACGACCAGTACAATACCGGCTTCACTACTTCTCTGTGATAACTTCAACTGCAATGAGGACATTGAGTATGGGATGCACGAAACGTTTGATTACTACATTAACTGCCGACTACGTCAACGTAATATGGGCCTCTTTACTGCAGATCAGAATCTTAATGGACCAACAGCTATCTATACCCGCCAGAATCCAGGTGGAACAAGACGTGGTTACGAGTGTCCCGAGGAAAGGGATTACTATCCTTATTGGCATCCATCTCCATGGATTGATGTTGCCATACTGACCAACAATGCCTCCAGGTGTCCGTATTATAAGGCAGAAAGTGCCAACGTCAAATCTCGCTGGGCATGCATTGTGGACAATGATCTGATCAATAATAACATTGCCCGACGTAACCGTGCAGTTATTCCCAACAATGAAGTGGACTGCAATAGTACCAATGGAACTTGGCGGGAGTTTATTCCACCCAGTAACCGTCCTGTACCTCAGTGCATGGAGACACTGTTTAGTCGAGACAATCATCTCGGAAATGGGCTTGGGGGATTCCCAAACACTTTCAACTGGACTATACCTGACACTCCACATGAAAATTGTATATTCCGTGCAAGGTACAACATTTCCACTCAGGATTATGAAGCCTGGGATGGTGAGGTAACTTCAGCTAACAACACTCGGGGACGTGACGCTGAGACAAATTTGGACGTCTATAGTCGATTTGGCTTCAGTGAAACAGAGGCAGTAGAGCGAGGGTACCTGTTTGAGAACAATCCTGTTGTGAATATCTTTAGTGGTGCAGATTTTGGTCTCAGGCTTGCTATTGATACTTCTCAGTTTGGGAGAACTTTTCAGGACAGGTCACACACCTTTGCCATCCGAAGACGTCCCAGCGACATGGATCCTAATGCAAAAATACACAATTTGAATGTACGAGGGAAGCGAGGCAACATAGTGCAGGTGTACCCTGGAGTAGAATATGATTTTGTCCCAAACAGATTAACTATATCATCTGGCGAATATGTTCACATTCAGTGGACAGGGTCTAACACTAATCCTGCCAATAACGATGGGCAGGGAAGAGCTGGTTCTGATCGCTCCAATATTGTACTGTTGAGGGATCAAGTGTATGATGAGGGGACACCTGGTGTTGCTGTACCACTTGGAAGAAAGTACGGACATTTTGGTAATTCCTATCCTGCCCATCTGGACTCTAACTACACCTTCCTGGGACTGCATCGTTCTGGCAGGCAATCTTTAGCTATACTGGATAATATTCAATTTGGTGGTGAGATGTCAGAGCTTGATGATGCCGGTACCTACTTTGACATTGGAGCCTGGAAGATAACTGCCCTGGGCACATATCATTTCTTATGCACACGAAACAATAACTTCTCCAACCGCAGTCAGAAAGGAAAGATCATTGTTGTACAGCAAGCTATAGCAACTAACCGTATTGGATTGAATGGTGGCCAAGTATCAGTTGGAGAGTAAGTCCAGACAGTTCTTTACTAGTGAAGTGTACAACTCTTCTTTTTTATAGTCATTGGGTATCTGTTCCACGAGGAGTCGTAACTGAACCAATAATGTTTGTCATGCAGCAATGGCCAGATAATTTGGCGCCTGAAGCAGTTAGACAGCTTAGCAATGGACAGAATGTGGCATTGCCTGACGACTCTAGGGTTAGTGATGTTGTTACTGTCACAGTGGAGGGAGGAAGACAAGAAGGTCCCTTCACCATCTCAATGACTGTTGATGACACCACAGATGTTAAGATAGTTCGTTACAGTGCTGCCACTGGCTGGAATGGACAGGAACTTGATACGGAAGTCTCTGGTAATACAGCATCGGCACAGTCAGACCAAGAGGGTGTCTATGTGGCAACCTCATCTCCCAATCAGTATATCTTAATTGGTGCTCTGGTGGGTAGCCTTGTTGTTGTGGCTCTCATCATTGGAGGTGTCATCATCTTTTTTGTTATTCGACGTGACAAATGGCGTAAGGTTAAATCGTCACTCAAGAATGCCAAAACTGGTGTGACCAGGAGTTTTGCCAGCAAAGTCTAACATGTTCCAGACAGTAGTAACAATTGTACGTATTTAAAGTTTTAAACAGTAATTATCATAATTATATAGGATTGTTTTGTATAATTGTCACTGCTGGACAGTTTGCTTTTTGTTACAAATTTTAGTAAAATTTAAAAATTGTTATTAATATGTTTTTGTGCATAATCTCATGTTATTCTGCGCTTATCTCTCAAAGTTCTACTAGTGCCAGCTGTTACACTGTTGAGTGTCTTGGCAGCAACTGCTGCTTTGAACTGAGCCTCAAGTTTTGCATAAATGCCCCCGGGGAATGCTTCTTTTCTTTTGGTTGCAATTTTTTTGTGCTGCTGTGAAACTGTAGCCAATCGGGTACTCAAAACTGCCTTCATCATTTTTTCATCATGTTTTCTTTGAGTGTCCTCATTCCATAATTTTGTCTTGGAGGCATCCCACTTCCAGTTGGCACATCCTTCATCCTGACTACTGCTGGATCGTAATTCAACTTCATCTTCTTCAACATCAGAAAAGCTCTCCTGTTGGCAACGTCGAGCTCTGCTGTTTCTATTGTGTTGGCACTGTTGTGTACTTTTCATACTGGATTGACTGGTCTTGCGGGATAAACAGCTTGTTGTGGTCAAACTCTCTGAGGTAACTGTATTGGCTGTGCTGGGCCGTGATTGAGGACACGCCCCTTCACTTTCCTGTTGGAAAATACTGATGTCACTGTCACTACTGTAGACTTTGCTATTGCGATGTGCTCTTTCTGAACATATTGTATCACGATAGGACATCAAAACATTGTATACAGTTCTGGTCTTGTCTTGGCTATTGCTTCTACAGCTACCAGTGGATGTGGCTGCGGTGGGCGGGGCTGATTTCTGACGTATATTAACAGAAGTGGAGAATTTACTGAAGTGGTGTTCACTGTGTGAACTGAGTGGTGAGGGCACATTTAATTTTTCATCTCCCACAAGAACGCTGTGGTCTTTAAATTGACATCCTGACTGTGAGATAGCCAGCGTACTAAAAGTATTATAAGGCTGCTGGCAACACAGATAATATGTTGGTCCAGTGGTGGATATGGTGGCTGGCTGGGGATGATAAGGACAAGAGGCAAGAGCTCCACACTGGAAAAATTGGCCACACTCGGAGCAGTGAAGGTCATTGACTATTCCCCAGAGCTTCCAGAAGATACTGCGCCAATCCAGTCCTTCCTCTTTCAGTGAAATCAAATAATTATTGATGTTCCAACTGGGATCCCTTTCATGTTTAAAATTAATTCTTCCCCTCCAATCAACAACCAACCTTTCAGGGGTACACGGCAGCTTAGTGGTCTGATCCACAGTCAGTAGTGTGTGACAATGTTGACAGCGATAGAGTGTAGAGGCATTGCTTGGTGAGAAGCTGGCTGAGAAGGCCACCTCAAACAATTGTTGCAGCTTCTTGCTGAATAGTTTGTTTTTAATACGGTCCTTTTTGTCAGGTAAATCTTCACACTCAATGGCTGTAAATTTATCAGCTAATCTTGTCAGCAGTTCATCACTGAGGCAGCTCATATTGCAGGGTAGCCGAACAATTTCAGCCATGTGATCATAACAGTAAACCAAACACTCTTCAACCAACATGGGCATTTTCAAGAAATTTGAAGAGATTAAAATTGAAATTACG
>c41075_g1_i4
TTTTTTTTTTTTTTTTTTTTTTCAAAAGCACATACTTTATTATTATAAACTTGTTACAGTATACAATTTTTATCATTTTTATGAAACTACAAGCATAGCATTCTTTTTTACATAAGCAAGTTGACTTCAAGCAAAAAAAAACCTAACTAGTTAATGTCAGTTTAGTTCTTAGAAGCACTTGCGGTGGACGATGGCTGGGCCAGACTCATCATACTCTTGTTTGCTGATCCACATCTGTTGGAAGGTAGACAAGGAGGCCAGGATGGAACCACCAATCCATACAGAGTATTTTCGCTCTGGTGGAGCAATGATCTTGATCTTCATTGTGGGTGGTGCCAGGGCAGTGATTTCCTTCTGCATTCTGTCTGCAATTCCTGGGTACATGGTGCTTCCTCCAGACAGGACAGTGTTGGCATACAGATCCTTACGGATGTCCACGTCACACTTCATGATTGAGTTGTAGCAGGTCTCGTGGATACCAGCAGATTCCATTCCCAAGAAGGATGGCTGGAACAATGCCTCTGGGCATCGGAATCGCTCGTTGCCAATGGTGATCACCTGACCATCAGGAAGCTCGTAGCTCTTCTCAATGTTGGAACTGCTTGCAGCAGTCTGCATCTCCTGCTCAAAGTCCAAAGCAACATAGCACAACTTCTCTTTGATGTCACGGACAATTTCACGTTCTGCAGTGGTAGTGAAGGAGTAACCTCGCTCGGTAAGAATCTTCATCAGGTAGTCGGTCAAATCACGTCCTGCCAGATCCAGACGAAGGATGGCATGGGGCAAAGCATAACCTTCATAGATGGGAACAGTGTGGGACACTCCATCTCCAGAGTCAAACACAATACCAGTTGTACGACCGGATGCGTACAGGGACAGAACAGCCTGGATGGCTACATACATTGCTGGAGTGTTGAAGGTCTCGAACATAATTTGGGTCATCTTTTCTCGGTTGGCCTTGGGGTTGAGGGGAGCCTCTGTCAACAACACTGGATGCTCTTCTGGTGCCACACGCAGTTCATTGTAGAAAGTGTGATGCCAGATCTTCTCCATGTCATCCCAGTTGGTGACGATTCCGTGCTCGATGGGGTACTTCAGGGTGAGGATACCACGCTTGCTCTGAGCCTCGTCTCCTACGTAGGAATCCTTTTGACCCATACCGACCATGACTCCCTGGTGACGGGGTCTTCCAACGATGGATGGAAAGACGGCCCTTGGAGCGTCATCTCCGGCAAAGCCAGCTTTACACATTCCGGAGCCATTGTCCACTACGAGAGCAGCAACGTCGTCGTCACACATTTTAGATCTTTCAGCAATGCAAAAGCACAAACCCGGCAAAGTTGTGAGG
>c41075_g1_i2
TTTTTTTTTTTTTTTTTTTTTTCAAAAGCACATACTTTATTATTATAAACTTGTTACAGTATACAATTTTTATCATTTTTATGAAACTACAAGCATAGCATTCTTTTTTACATAAGCAAGTTGACTTCAAGCAAAAAAAAACCTAACTAGTTAATGTCAGTTTAGTTCTTAGAAGCACTTGCGGTGGACGATGGCTGGGCCAGACTCATCATACTCTTGTTTGCTGATCCACATCTGTTGGAAGGTAGACAAGGAGGCCAGGATGGAACCACCAATCCATACAGAGTATTTTCGCTCTGGTGGAGCAATGATCTTGATCTTCATTGTGGGTGGTGCCAGGGCAGTGATTTCCTTCTGCATTCTGTCTGCAATTCCTGGGTACATGGTGCTTCCTCCAGACAGGACAGTGTTGGCATACAGATCCTTACGGATGTCCACGTCACACTTCATGATTGAGTTGTAGCAGGTCTCGTGGATACCAGCAGATTCCATTCCCAAGAAGGATGGCTGGAACAATGCCTCTGGGCATCGGAATCGCTCGTTGCCAATGGTGATCACCTGACCATCAGGAAGCTCGTAGCTCTTCTCAATGTTGGAACTGCTTGCAGCAGTCTGCATCTCCTGCTCAAAGTCCAAAGCAACATAGCACAACTTCTCTTTGATGTCACGGACAATTTCACGTTCTGCAGTGGTAGTGAAGGAGTAACCTCGCTCGGTAAGAATCTTCATCAGGTAGTCGGTCAAATCACGTCCTGCCAGATCCAGACGAAGGATGGCATGGGGCAAAGCATAACCTTCATAGATGGGAACAGTGTGGGACACTCCATCTCCAGAGTCAAACACAATACCAGTTGTACGACCGGATGCGTACAGGGACAGAACAGCCTGGATGGCTACATACATTGCTGGAGTGTTGAAGGTCTCGAACATAATTTGGGTCATCTTTTCTCGGTTGGCCTTGGGGTTGAGGGGAGCCTCTGTCAACAACACTGGATGCTCTTCTGGTGCCACACGCAGTTCATTGTAGAAAGTGTGATGCCAGATCTTCTCCATGTCATCCCAGTTGGTGACGATTCCGTGCTCGATGGGGTACTTCAGGGTGAGGATACCACGCTTGCTCTGAGCCTCGTCTCCTACGTAGGAATCCTTTTGACCCATACCGACCATGACTCCCTGGTGACGGGGTCTTCCAACGATGGATGGAAAGACGGCCCTTGGGGCGTCATCTCCGGCAAAGCCAGCCTTACACATTCCGGAGCCATTGTCCACTACGAGAGCAGCAACGTCGTCGTCACACATTTTCAATGGAGATCGTCAACAGACAGATAAACTCACAACAACTTGTTCAACGCAAATGCAGAACAGGCTGAGTTGAAGAGATCGGAAG
>c57135_g1_i1
AACTGCTATGTGCAAAGCCGGCTTTGCTGGGGATGATGCTCCCCGTGCTGTTTTCCCATCTATTGTGGGTCGCCCAAGACATCAGGGTGTCATGGTTGGAATGGGACAAAAAGATAGCTATGTAGGAGATGAAGCTCAAAGCAAAAGAGGTATTCTTACACTCAAATATCCAATTGAACATGGCATTGTCACCAACTGGGA
>c41117_g3_i2
AACACACAATCAAATTCTGTTTGGTTAGTCCCTTCACTTGTGCTTTTGTGTAACTGTAAATTAGGGCTGATTTTTGTTACTTTCACAATAGTACTACACCATTTGTGGTGACAGTGAATAGTATACATCATGGTAGTACAATGTAACTGAATTTAGTGTCCTTAATCTACAGGTGAAATAACTGATGCATTAGTTCAAGTTACAAATGTATTTATTACTAGGAGTTACTTTTGACCATCATTATACAGTATAATTTTCTGCACAAGAAAATTTTTACAAATTGACAGTGAAAACAACAATGAATGTGTTAAATTTTTAAATATTAAGTATCATGAAACTATCACTGTCGTGATATGACCTTAGGATCGTTCACTACTATTGCCCAGCCTTACTCTAAACCCACTGTTTGTAGATATTTCAAGTGTGATGCAAGGTGACGTATTTGGCCAGTCTGCCGAGTTGAGCGTGACTCCAATGGTACAGCAAAACTTGCTATTGGACCTACCCAACACTTCACAACTCGAACTGCATAGCCTGAAAATCTCACCTGGTGGCTTAGAAGATGAAAAGGTTGATATTACAAAGGATGCTAATGTGGTTGAAGTATTTGGTTCATACAAAGATAGCAAACCTCATTTTCAGGGATCAAGTAGTCAAGTACAACTGCAACGAGAATTGGACAATGCCATGGAAGAAACTGATAAAAAAATTTAATGAACTTCTGTATGCATAATATAGGCATTAACTTGTGTGATTAAAATTTTATACACACAATAAAAATACAAAGCAAGATTTTTATATAGTGAAAGTGATCAGTCTTAATAGGAATAATTTTTAAAATGTGGTGGCTTTTATAAAAGCCGTTTGTGATGGTGGAAGGCAAACAGCCTAACCACCAAATCCGTACAGGGTACGGCCTTGACGCTTCAGAGCATAGACAACGTCCATGGCGGTGACGGTCTTTCTCTTGGCATGTTCAGTGTAGGTGACTGCATCTCTGATGACATTCTCCAAAAACACCTTCAGCACTCCACGTGTCTCCTCGTAGATGAGGCCGCTGATTCGCTTCACTCCGCCACGACGAGCAAGACGCCTGATGGCTGGCTTCGTGATTCCCTGGATGTTATCCCTGAGAATCTTCCTATGACGCTTTGCGCCTCCTTTTCCAAGACCTTTGCCTCCTTTTCCACGTCCAGACATTTCGTTCTGCTACAAACAAGTGAGCGGTTGACTGTGCAGTCAACACTTTTATTGCTGGATTTGACGGATGAAG
>c41117_g3_i3
CTGCAAAATAGCAGCATTAGCTTTCGATCCCAGTGGAACTTTGCTTGTCACCGCCTGCACACTTGGCCACTCATTTCACATCTTTCGTCTTCTCCCTCATCCATTACTTTCATCCCAAACTGCAGTGCACCACCTGTATACTTTGTACAGAGGAGATACTGAGGGAACGGTTCAGGACATAGCTATCAGTAATGATAGTAGGTGGATAAGTGTTAGCACTCTTCGTGGGACAAGTCATGTGTTTCCCATCACACCATATGGAGGTAGCATCACTACAAGGACTCACACTGGAGATAAAGTTGTCAACCAGATGAGCAAGTTTCAAACAACTGCTGGCGTGGATGAAACGGTAAAGAGAAGCACTCCAAAAGCATCTAGCGAATCAACAGCAGCAACAACTGGACTATCTTCATCTCCCAAATACGCCTCACCCATTGTTACCATGGGCCTGTCGGTCCACAGCTGGGGGAATCCCCGATCTCCACCCTTGCCATCTCCGATACAATTGGAAGCCATGGCTCAGATAAAGCAGCCATATATTGCACCAGATGTGGCAGATAACACAACCACTTTGGCAACCGATGAACTACCAACATTACAAGCAAGTGATGCAATTTGCATTGCAGCGATTTTTGCTCACACAAGAACTCGAACATCACCAAGCGAGGTCTCTCAGTTGAAGGCTGCAGACTCACTATTTATACTAGGATCAAATGGGATCCTAACAGAACACATACTAACTCCTCAAAAGGCTACTGGAGTACCAGATGGTGATGATGCACCGATAGAACTATGCCACAAAGCAGAACTAGAATGGGATTTATTAAGACTACCCCAGCAGGCTAAATCAAGCACTTCTTATAGTGCAGACAGTCCTCTTGTAGTTGCATATAGTAATTTAAAGTCACACAGAAAAGCTTCCCCAAAGCTTTCACAGTCAGACAGTGAATGGTTGGCTAATATTGAAATTGAGACACATCCTGCACCACATAGGAGACTATGGATGGGACCACAGTTTAAATTTAAAACGTATCAAGCACCAAAAACCACAGGTCATGAAATCCTAGCACAAATGCAACAAGCAACAACACACAATCAAATTCTGTTTGAAAAGGTTGATATTACAAAGGATGCTAATGTGGTTGAAGTATTTGGTTCATACAAAGATAGCAAACCTCATTTTCAGGGATCAAGTAGTCAAGTACAACTGCAACGAGAATTGGACAATGCCATGGAAGAAACTGATAAAAAAATTTAATGAACTTCTGTATGCATAATATAGGCATTAACTTGTGTGATTAAAATTTTATACACACAATAAAAATACAAAGCAAGATTTTTATATAGTGAAAGTGATCAGTCTTAATAGGAATAATTTTTAAAATGTGGTGGCTTTTATAAAAGCCGTTTGTGATGGTGGAAGGCAAACAGCCTAACCACCAAATCCGTACAGGGTACGGCCTTGACGCTTCAGAGCATAGACAACGTCCATGGCGGTGACGGTCTTTCTCTTGGCATGTTCAGTGTAGGTGACTGCATCTCTGATGACATTCTCCAAAAACACCTTCAGCACTCCACGTGTCTCCTCGTAGATGAGGCCGCTGATTCGCTTCACTCCGCCACGACGAGCAAGACGCCTGATGGCTGGCTTCGTGATTCCCTGGATGTTATCCCTGAGAATCTTCCTATGACGCTTTGCGCCTCCTTTTCCAAGACCTTTGCCTCCTTTTCCACGTCCAGACATTTCGTTCTGCTACAAACAAGTGAGCGGTTGACTGTGCAGTCAACACTTTTATTGCTGGATTTGACGGATGAAG
>c41117_g3_i1
CTGCAAAATAGCAGCATTAGCTTTCGATCCCAGTGGAACTTTGCTTGTCACCGCCTGCACACTTGGCCACTCATTTCACATCTTTCGTCTTCTCCCTCATCCATTACTTTCATCCCAAACTGCAGTGCACCACCTGTATACTTTGTACAGAGGAGATACTGAGGGAACGGTTCAGGACATAGCTATCAGTAATGATAGTAGGTGGATAAGTGTTAGCACTCTTCGTGGGACAAGTCATGTGTTTCCCATCACACCATATGGAGGTAGCATCACTACAAGGACTCACACTGGAGATAAAGTTGTCAACCAGATGAGCAAGTTTCAAACAACTGCTGGCGTGGATGAAACGGTAAAGAGAAGCACTCCAAAAGCATCTAGCGAATCAACAGCAGCAACAACTGGACTATCTTCATCTCCCAAATACGCCTCACCCATTGTTACCATGGGCCTGTCGGTCCACAGCTGGGGGAATCCCCGATCTCCACCCTTGCCATCTCCGATACAATTGGAAGCCATGGCTCAGATAAAGCAGCCATATATTGCACCAGATGTGGCAGATAACACAACCACTTTGGCAACCGATGAACTACCAACATTACAAGCAAGTGATGCAATTTGCATTGCAGCGATTTTTGCTCACACAAGAACTCGAACATCACCAAGCGAGGTCTCTCAGTTGAAGGCTGCAGACTCACTATTTATACTAGGATCAAATGGGATCCTAACAGAACACATACTAACTCCTCAAAAGGCTACTGGAGTACCAGATGGTGATGATGCACCGATAGAACTATGCCACAAAGCAGAACTAGAATGGGATTTATTAAGACTACCCCAGCAGGCTAAATCAAGCACTTCTTATAGTGCAGACAGTCCTCTTGTAGTTGCATATAGTAATTTAAAGTCACACAGAAAAGCTTCCCCAAAGCTTTCACAGTCAGACAGTGAATGGTTGGCTAATATTGAAATTGAGACACATCCTGCACCACATAGGAGACTATGGATGGGACCACAGTTTAAATTTAAAACGTATCAAGCACCAAAAACCACAGGTCATGAAATCCTAGCACAAATGCAACAAGCAACAACACACAATCAAATTCTGTTTGATATTTCAAGTGTGATGCAAGGTGACGTATTTGGCCAGTCTGCCGAGTTGAGTGTGACTCCAATGGTACAACAAAACTTGCTATTGGACCTACCCAACACTTCACAACTCGAACTGCATAGCCTGAAAATCTCACCTGGTGGCTTAGAAGATGAAAAGGTTGATATTACAAAGGATGCTAATGTGGTTGAAGTATTTGGTTCATACAAAGATAGCAAACCTCATTTTCAGGGATCAAGTAGTCAAGTACAACTGCAACGAGAATTGGACAATGCCATGGAAGAAACTGATAAAAAAATTTAATGAACTTCTGTATGCATAATATAGGCATTAACTTGTGTGATTAAAATTTTATACACACAATAAAAATACAAAGCAAGATTTTTATATAGTGAAAGTGATCAGTCTTAATAGGAATAATTTTTAAAATGTGGTGGCTTTTATAAAAGCCGTTTGTGATGGTGGAAGGCAAACAGCCTAACCACCAAATCCGTACAGGGTACGGCCTTGACGCTTCAGAGCATAGACAACGTCCATGGCGGTGACGGTCTTTCTCTTGGCATGTTCAGTGTAGGTGACTGCATCTCTGATGACATTCTCCAAAAACACCTTCAGCACTCCACGTGTCTCCTCGTAGATGAGGCCGCTGATTCGCTTCACTCCGCCACGACGAGCAAGACGCCTGATGGCTGGCTTCGTGATTCCCTGGATGTTATCCCTGAGAATCTTCCTATGACGCTTTGCGCCTCCTTTTCCAAGACCTTTGCCTCCTTTTCCACGTCCAGACATTTCGTTCTGCTACAAACAAGTGAGCGGTTGACTGTGCAGTCAACACTTTTATTGCTGGATTTGACGGATGAAG
>c41117_g3_i4
CTGCAAAATAGCAGCATTAGCTTTCGATCCCAGTGGAACTTTGCTTGTCACCGCCTGCACACTTGGCCACTCATTTCACATCTTTCGTCTTCTCCCTCATCCATTACTTTCATCCCAAACTGCAGTGCACCACCTGTATACTTTGTACAGAGGAGATACTGAGGGAACGGTTCAGGACATAGCTATCAGTAATGATAGTAGGTGGATAAGTGTTAGCACTCTTCGTGGGACAAGTCATGTGTTTCCCATCACACCATATGGAGGTAGCATCACTACAAGGACTCACACTGGAGATAAAGTTGTCAACCAGATGAGCAAGTTTCAAACAACTGCTGGCGTGGATGAAACGGTAAAGAGAAGCACTCCAAAAGCATCTAGCGAATCAACAGCAGCAACAACTGGACTATCTTCATCTCCCAAATACGCCTCACCCATTGTTACCATGGGCCTGTCGGTCCACAGCTGGGGGAATCCCCGATCTCCACCCTTGCCATCTCCGATACAATTGGAAGCCATGGCTCAGATAAAGCAGCCATATATTGCACCAGATGTGGCAGATAACACAACCACTTTGGCAACCGATGAACTACCAACATTACAAGCAAGTGATGCAATTTGCATTGCAGCGATTTTTGCTCACACAAGAACTCGAACATCACCAAGCGAGGTCTCTCAGTTGAAGGCTGCAGACTCACTATTTATACTAGGATCAAATGGGATCCTAACAGAACACATACTAACTCCTCAAAAGGCTACTGGAGTACCAGATGGTGATGATGCACCGATAGAACTATGCCACAAAGCAGAACTAGAATGGGATTTATTAAGACTACCCCAGCAGGCTAAATCAAGCACTTCTTATAGTGCAGACAGTCCTCTTGTAGTTGCATATAGTAATTTAAAGTCACACAGAAAAGCTTCCCCAAAGCTTTCACAGTCAGACAGTGAATGGTTGGCTAATATTGAAATTGAGACACATCCTGCACCACATAGGAGACTATGGATGGGACCACAGTTTAAATTTAAAACGTATCAAGCACCAAAAACCACAGGTCATGAAATCCTAGCACAAATGCAACAAGCAACAACACACAATCAAATTCTGTTTGATATTTCAAGTGTGATGCAAGGTGACGTATTTGGCCAGTCTGCCGAGTTGAGTGTGACTCCAATGGTACAACAAAACTTGCTATTGGACCTACCCAACACTTCACAACTCGAACTGCATAGCCTGAAAATCTCACCTGGTGGCTTAGAAGATGGTGAGCATTTATTAGTGCAGGGACATATCCTTAGTCTAATAAACACAAGTTACTAGGTAATAATTAGAATTACAGATTTTATGGAATTTACTCTGTACTCATTTTTACATTATACTCAAATGGTTACATTTACATTGTTTTACATTTATTGTCAAAAATGTGTGCTTAACAAAATTAATTTGCTAATGCAATCTCCCTGTGTAGATTATAAATTTTAACTGTTCATTTTTCAAAGCACTTTACTTTTTGACATTGCTGTGTTGATAATTTGTGTATTTCATAGAAAAGGTTGATATTACAAAGGATGCTAATGTGGTTGAAGTATTTGGTTCATACAAAGATAGCAAACCTCATTTTCAGGGATCAAGTAGTCAAGTACAACTGCAACGAGAATTGGACAATGCCATGGAAGAAACTGATAAAAAAATTTAATGAACTTCTGTATGCATAATATAGGCATTAACTTGTGTGATTAAAATTTTATACACACAATAAAAATACAAAGCAAGATTTTTATATAGTGAAAGTGATCAGTCTTAATAGGAATAATTTTTAAAATGTGGTGGCTTTTATAAAAGCCGTTTGTGATGGTGGAAGGCAAACAGCCTAACCACCAAATCCGTACAGGGTACGGCCTTGACGCTTCAGAGCATAGACAACGTCCATGGCGGTGACGGTCTTTCTCTTGGCATGTTCAGTGTAGGTGACTGCATCTCTGATGACATTCTCCAAAAACACCTTCAGCACTCCACGTGTCTCCTCGTAGATGAGGCCGCTGATTCGCTTCACTCCGCCACGACGAGCAAGACGCCTGATGGCTGGCTTCGTGATTCCCTGGATGTTATCCCTGAGAATCTTCCTATGACGCTTTGCGCCTCCTTTTCCAAGACCTTTGCCTCCTTTTCCACGTCCAGACATTTCGTTCTGCTACAAACAAGTGAGCGGTTGACTGTGCAGTCAACACTTTTATTGCTGGATTTGACGGATGAAG
>c41202_g1_i2
TTTTTTTTTTATAACCTCTTAGAAGCCATTAATGGTTACTGTCATAAACAATTCTATTTAATGCACACGTGCTAAATTCAAGATCCTTACTGGCTTCCCATAAATATCTGACACAATAGCACGTTTAACTTAGCCAAGGGCTACATGCACTAGTTTTGAGTTAACAACACCAGGTTAAAATACTTTGCATGTAAACACAATAACATAGTTCAAGCAATGTTTTAGTTTTCCAGGAGAGCTAATACTCTTCACCCTCATCTTCACCTTCTCCCTCAGCTGAGTCCACACCAACTTCTTCATAATCTTTCTCGAGGGCAGCAAGATCCTCACGGGCCTCAGAGAATTCTCCTTCTTCCATGCCCTCTCCAACATACCAGTGGACAAAGGCACGCTTGGCATACATCAGATCAAATTTGTGGTCAAGACGAGCCCAAGCCTCAGCAATGGCGGTCGTGTTGGACAACATACATACAGCACGCTGCACTTTAGCCAGATCTCCACCAGGGACAACAGTAGGCGGCTGGTAGTTGATGCCAACCTTAAAGCCAGTTGGACACCAATCGACAAATTGGATGGTACGCTTGGTCTTGATGGTAGCAATAGCAGCATTCACATCTTTAGGAACAACATCCCCTCGGTACAGCATACAGCAGGCCATGTATTTTCCATGACGAGGATCACACTTCACCATCTGGTTGGCTGGTTCAAAGCAGGCATTAGTGATATCAGCAACACTTAGTTGCTCATGGTAGGCCTTCTCAGCTGAGATGACAGGAGCATATGTCACCAATGGGAAATGGATACGTGGGTAAGGTACTAAGTTGGTCTGGAACTCGGTTAGATCCACATTAAGAGCACCATCAAAACGGAGTGAAGCAGTGATGGATGACACAATCTGACCAATCAAACGATTCAGGTTGGTATAAGTTGGACGCTCAATATCCAAGTTACGACGGCAGATGTCATAGATAGCTTCGTTGTCGACCATGAAAGCACAATCAGAGTGCTCCAGGGTGGTGTGGGTGGTCAGGATGGAGTTGTACGGTTCAACCACAGCAGTGGAAATCTGCGGAGCTGGGTAGACAGAGAATTCCAACTTGGACTTCTTTCCATAGTCAACAGAAAGACGCTCCATCAACAAGGAAGCAAATCCAGACCCAGTACCACCACCAAAGGAGTGGAAGATGAGGAAACCTTGCAAACCTGTACATTGGTCAGCCAACTTTCTGATCCTATCAAGAACCTGGTCCACCAATTCCTTTCCAACAGTGTAGTGACCACGGGCATAGTTATTGGCAGCATCCTCTTTACCAGTAATCAATTGTTCAGGATGGAACAACTGTCTATAGGTGCCAGTTCTCACCTCATCAACAACAGTGGGTTCCAAGTCGACAAATATGGCCCTAGGCACGTGCTTCCCAGCCCCAGTCTCGTTGAAGAAGGTGTTAAAAGAGTCATCTCCTCCGCTTATGGTCTTATCCGACGGCATCTGGCCATCCGGCTGAATACCGTGTTCTAAGCAGTAGAGCTCCCAACAGGCGTTTCCGATTTGGACGCCGGCTTGTCCAACATGAACTGAGATACACTCGCGCATTTTCGGGTTGAAAGTGAAACGAAAAGATACACTTGTAAGAACAGAGCAACGACTGCCTTAAACAAGTTGAAGAATGACG
>c41202_g1_i4
TTTTTTTTTTTTTTTTAACAATAATATTATTTATTACTCTTTGTGTTGCCAGATACAGGTTACATGATGTTCAAACTAAAGTGGACTTGTCCACAGTAAATATAATTTACTGTCTCCATATGCATTTCAATACCTTCCTTCACAAATACTACTCAATCTAATGGGAAACTCTAATGGAAATATTTACAATGAAAATGAATAACAACTTGATAAAGTTAATAATGTAATATAGTTCCAATCTGAAAGAAATCTGATTTGTAGGAATTCAAGTCTAATATTCTTCACCCTCATCTTCACCTTCCCCTTCATTTGAATCAGCTCCAACTTCTTCATAATCTTTCTCAAGGGCAGCAAGATCTTCACGAGCTTCAGCAAACTCTCCTTCTTCCATACCCTCTCCGACATACCAGTGGACAAAGGCACGCTTGGCATACATCAGATCAAATTTGTGGTCAAGACGAGCCCAAGCCTCAGCAATGGCGGTCGTGTTGGACAACATACATACAGCACGCTGCACTTTAGCCAGATCTCCACCAGGGACAACAGTAGGCGGCTGGTAGTTGATGCCAACCTTAAAGCCAGTTGGACACCAATCGACAAATTGGATGGTACGCTTGGTCTTGATGGTAGCAATAGCAGCATTCACATCTTTAGGAACAACATCCCCTCGGTACAGCATACAGCAGGCCATGTATTTTCCATGACGAGGATCACACTTCACCATCTGGTTGGCTGGTTCAAAGCAGGCATTAGTGATATCAGCAACACTTAGTTGCTCATGGTAGGCCTTCTCAGCTGAGATGACAGGAGCATATGTCACCAATGGGAAATGGATACGTGGGTAAGGTACTAAGTTGGTCTGGAACTCGGTTAGATCCACATTAAGAGCACCATCAAAACGGAGTGAAGCAGTGATGGATGACACAATCTGACCAATCAAACGATTCAGGTTGGTATAAGTTGGACGCTCAATATCCAAGTTACGACGGCAGATGTCATAGATAGCTTCGTTGTCGACCATGAAAGCACAATCAGAGTGCTCCAGGGTGGTGTGGGTGGTCAGGATGGAGTTGTACGGTTCAACCACAGCAGTGGAAATCTGCGGAGCTGGGTAGACAGAGAATTCCAACTTGGACTTCTTTCCATAGTCAACAGAAAGACGCTCCATCAACAAGGAAGCAAATCCAGACCCAGTACCACCACCAAAGGAGTGGAAGATGAGGAAACCTTGCAAACCTGTACATTGGTCAGCCAACTTTCTGATCCTATCAAGAACCTGGTCCACCAATTCCTTTCCAACAGTGTAGTGACCACGGGCATAGTTATTGGCAGCATCCTCTTTACCAGTAATCAATTGTTCAGGATGGAACAACTGTCTATAGGTGCCAGTTCTCACCTCATCAACAACAGTGGGTTCCAAGTCGACAAATATGGCCCTAGGCACGTGCTTCCCAGCCCCAGTCTCGTTGAAGAAGGTGTTAAAAGAGTCATCTCCTCCGCTTATGGTCTTATCCGACGGCATCTGGCCATCCGGCTGAATACCGTGTTCTAAGCAGTAGAGCTCCCAACAGGCGTTTCCGATTTGGACGCCGGCTTGTCCAACATGAACTGAGATACACTCGCGCATTTTCGGGTTGAAAGTGAAACGAAAAGATACACTTGTAAGAACAGAGCAACGACTGCCTTAAACAAGTTGAAGAATGACG
>c41202_g1_i3
TTTTTTTTTTTTTTTTAACAATAATATTATTTATTACTCTTTGTGTTGCCAGATACAGGTTACATGATGTTCAAACTAAAGTGGACTTGTCCACAGTAAATATAATTTACTGTCTCCATATGCATTTCAATACCTTCCTTCACAAATACTACTCAATCTAATGGGAAACTCTAATGGAAATATTTACAATGAAAATGAATAACAACTTGATAAAGTTAATAATGTAATATAGTTCCAATCTGAAAGAAATCTGATTTGTAGGAATTCAAGTCTAATATTCTTCACCCTCATCTTCACCTTCCCCTTCATTTGAATCAGCTCCAACTTCTTCATAATCTTTCTCAAGGGCAGCAAGATCTTCACGAGCTTCAGCAAACTCTCCTTCTTCCATACCCTCTCCGACATACCAGTGGACAAAGGCACGCTTGGCATACATCAGATCAAATTTGTGGTCAAGACGAGCCCAAGCCTCAGCAATGGCGGTCGTGTTGGACAACATACATACAGCACGCTGCACTTTAGCCAGATCTCCACCAGGGACAACAGTAGGCGGCTGGTAGTTGATGCCAACCTTAAAGCCAGTTGGACACCAATCGACAAATTGGATGGTACGCTTGGTCTTGATGGTAGCAATAGCAGCATTCACATCTTTAGGAACAACATCCCCTCGGTACAGCATACAGCAGGCCATGTATTTTCCATGACGAGGATCACACTTCACCATCTGGTTGGCTGGTTCAAAGCAGGCATTAGTGATATCAGCAACACTTAGTTGCTCATGGTAGGCCTTCTCAGCTGAGATGACAGGAGCATATGTCACCAATGGGAAATGGATACGTGGGTAAGGTACTAAGTTGGTCTGGAACTCGGTTAGATCCACATTAAGAGCACCATCAAAACGGAGTGAAGCAGTGATGGATGACACAATCTGACCAATCAAACGATTCAGGTTGGTATAAGTTGGACGCTCAATATCCAAGTTACGACGGCAGATGTCATAGATAGCTTCGTTGTCGACCATGAAAGCACAATCAGAGTGCTCCAGGGTGGTGTGGGTGGTCAGGATGGAGTTGTACGGTTCAACCACAGCAGTGGAAATCTGCGGAGCTGGGTAGACAGAGAATTCCAACTTGGACTTCTTTCCATAGTCAACAGAAAGACGCTCCATCAACAAGGAAGCAAATCCAGACCCAGTACCACCACCAAAGGAGTGGAAGATGAGGAAACCTTGCAAGCCTGTACATTGGTCAGCCAGTTTACGAATCCTGTCAAGTACAAGATCAACAAGCTCCTTTCCAACAGTGTAGTGGCCACGGGCATAGTTATTGGCAGCATCCTCTTTACCAGTAATCAATTGTTCAGGATGGAACAACTGTCTATAGGTGCCAGTTCTCACCTCATCAACAACAGTAGGTTCCAAGTCAACAAACACAGCCCTTGGAACGTGTTTGCCAGCTCCAGTCTCACTGAAGAAGGTGTTAAAGGAGTCGTCTCCTCCTCCAATCGTTTTGTCAGATGGCATTTGGCCGTCCGGCTGTATTCCGTGCTCTAAGCAATACAGCTCCCAACAGGCATTTCCAATTTGGACACCAGCTTGTCCAACGTGGATAGAGATACACTCACGCATTTTAGTTTTCTAGAATTGAAACTAGCAAACGTTAAACGATTTTTTAACCACTAAAAAGCGAAGCACGCCAAGACAGAGCAACGACCGTCTGCAACACGCGTTTCGAATGCAAAATGCGTCCGC
>c41224_g1_i2
CCACAATTATTAATTGGAGGGTTACATATTTGGCAATTGAAGAATGATTTGCTAAATTCATCAAGTTGAGTACTCAAAAATATTAATAACTCACTGCTTCCACCACCATGTTGGCTTCCCAATACATTAATATCACCACCAGTATTAGTAGTACTGCTACAGGTTGTGCAAGGTGGTAAACCAGCAGGGACTGGTCCAGTACTATCAAATGTAAGCTCGCCATCATAATCATTATCATCATTGGGGCCATTATTTTCATCGTCACTTGTCATGTTAGAGGTCTCCTCTACCACTATCAGTGATGTTAACTCTGTTACAAAATTGTAACTCAGTGATAGCTGTAAAGCCTTCTCTTCGATAGCTGATGAGTTCTCTCCATTGATTTCTGCCTGCCGTTTTTTATCCAGGAGGTTTTTGATTTCCAGATATGCCCTCAGGCGTTCCGTTGATGGTAGGCTACCAGCAATAGCTGTGTCAGTAACTGTAGAAATGTAACTTTCGTAGGTTACTGTGTTGTCAACTCCTTGACCTGTAACTTGGACTGTAATGTTTTCTGGACTGGACTCCGTAAACCTTCCAGCAACTACAATCTCTGAACCAGAGAACAGGAATGGAAACTGGACAGCAGTCAGTTCTTCAACACTGCCAACAGGAAACACAACCTCTATCTCTGCTAAAGCAGGTGAAGCAATCTCTCTAAGAAATCCAGTAAGCTCTTCTGCAGCATTAGCTCCTTCTGCAATTCTCTTGGCAATTCCAAAGTTAGTCAAGGCAAGATCTTTTAGGAATTCAAAATCAGCATTAAATCCAAAGGAAATACAATTTATAGAAATACCAGTATCCACTGTAGCTCCGATAGTACGTTCAATGATTGATTCAGGATTAGTAATTCCTGAAGTTGGTTGCCCATCTGTGAGCAGTACTAGTAACTTCACATATGATTCAAGCACAGTCTCTTTTAAAAATGTAATTCCTCTTTGTAAACCAAGATCTAAATTAGTACCTCCTCTAGCTATCAGGTTTCTAGCGAAAGACCTCGCATCTCCCCGAAAGCTTCCAACGCGTATTAGTGTAGACCTCCACTCGCTAATTGCTGATTGAAAGGCTACTATGGCAACATAGTCATCATTGTGTAGTTGGTCTAACAGAGCGACAAGTGAGTCTTGAGCTTGGGAAATTTTAGTTCCCTGCATGGACCCAGACACATCAATCACTAAGACCAGACTGACACGTAAAGTATTGGAAATAACTGGTGAGAAGAATTGAACAAAGTACCCTGAATTGATGGCAAAATTTCCTGCACCGTCAATAGAATGTACCACGTCATATTCGCATGACATGTCCATCGATAATCCTGTGCTACCAAATGATCTCTGTATATCAACTGTTGCCGTATAGTGACA
>c41264_g1_i4
TTTTTTTTTTTTTTTCAAGTGGCAAGGGTATTATTCAAAAAAACTTTATTCAGAATACAAGTTATGCAATTATATAAACTTGTAGCTGTATACTCTACAAAATGCCATGAATCTACCTACATAGCTACATATGTACAGTTTAAAGTTGTAGTGTATGTAACACAAACTGCAACTATGAGCTATGTAACTAGCATGTGTTGTCCTTCCAGAATGAGAGATCCAAACTTGGTAAAGAGTTACAATTCATTGGTTGACCACCTGGCAAGAACACATTACGCTTAATGCTTGGAATATCATCAGCATTATCACAAATGAGTTTAGAAAACTTTATTGTAGCCAAAGAAGCTCGTTGATTAGCAGTAAATGTAGTTGGATTCTCCCACCAAAATCTGTCCCCATCCCTCACATCTGAAAAAGCTATTCCCAAAATACAAGCAAGTGTGGGACCAATATTAGCTCCATCTAGGTGTTGTTCTGCTTGGCTGCCTATAAAAAGATCAATACCATTTTCAAAGCCATCTTTGCCATAAACACGTTTGAGTCGATTTACAATTGAGCTGTCTGCAAATGTGGCACTTACTTTAAACTTGTCTTTGCAAAATTGTTCATATGCACGATAAGGTGGTAGTCCACTTTCACGAGCTCTTTGAATATCTCGAGATATTATGTCTTCTCCTAAGCTGTCATCATCAGGAGCAAGAAATTGAGTAGTAAAAATTCTAGTGACAAAGACATCTACTGCTCTAGACCTGTCTTGTAGTGAGCCACGAATTAGAGGATCAGTTCCACCACTGATGAAATATTGAAGAGAATTTAAAAATGATTCTCTTAAGCCTAATGGACCAATGGGTAAAGGATTATTGTCACGGTCAAGACGAGGAAATGTATCAGAAACCAAAGAATGACCAAATCTAAATGCAGCATTATTAAATTCATTACTGATGGTTGCATCAATGGAAGAATTATAACCGGAATATGGTCCTATGTATGTATCAAATTGTGGTCCATACAGTAAAGGTAGAAACTCTTCATATGTTATAATTTGCACTAATGCCCCTACAATTTTACGTGCTTCTTGGAACAGTCTTTCGTCATCCCAACATGGATTAATAATTGCCATTTGTTTTGCAAGACGATTATGTTCCCGTATAAAAAGGGTTTGTACTGTCATTAAAAGAGTGATTATATTTCCTCGAAGGTCACCCAAACCAAAAAGTGGTAGACCTTGTGCAGATGGAACAGGACCAAATGGAGGGTTACTTTTATCAGATTCCATTCGTCCACCTACTTTCATTAGACCAGCTTTAAACATTCTAAGTGAAGCAAGTTCTTGTGCATTAGAGCCATAGATGGCAGATCCATCCAAGTAGTGTGTAACCTGATTTAGTTGTTGTCTTGCCGCCATTCTAAGTGTCATTTGTCCATTAGGTTTCATACACTCTCCTATAGATCTTGTAAGTGGTAAGCAACGTCCTCTGTTTTGTCCTAATATTCCATAAACTTGGTCAAGAGGATGAACCCTTATGGGAAAGCAGAATGAAGGGAGTTCATTTATGTCACAGGTTTCTAGACAAGTTGTGGTCATAAATTCACCAATACGACCCAAATCATGGGCTACTACTTGTGACCAGAATACAAATACATAACTTATTGGAGCTTGTATTGGAAGATCTCTGACAATTAAACGACTGACTTCTCTTGCACTAGGCCATGGTGCCCTAAATGCCCCACTACTCATCAGTTGATTAAAACCAACAGGA
>c41264_g1_i1
TTTTTTTTTTTTTTTCAAGTGGCAAGGGTATTATTCAAAACTTTTATTCAGAATACAATGCAAGTTATGTAATTTTACAAACTTGTAGCTGTAAAAATTCCATGAATCTATGTATGTAGCAACATACAGTGTGTGTATGTACAGTTTAAAGTTGTAGTGTATGTAGCACAAACTGCAACTATAAGCTAACTAGCATGTGTTGACAGTGTTGTCTTTCCAGAATGAGAGATCCAAACTTGGTAAAGAGTTACAATTCATTGGTTGACCACCTGGCAAGAACACATTACGCTTAATGCTTGGAATATCATCAGCATTATCACAAATGAGTTTAGAAAACTTTATTGTAGCCAAAGAAGCTCGTTGATTAGCAGTAAATGTAGTTGGATTCTCCCACCAAAATCTGTCCCCATCCCTCACATCTGAAAAAGCTATTCCCAAAATACAAGCAAGTGTGGGACCAATATTAGCTCCATCTAGGTGTTGTTCTGCTTGGCTGCCTATAAAAAGATCAATACCATTTTCAAAGCCATCTTTGCCATAAACACGTTTGAGTCGATTTACAATTGAGCTGTCTGCAAATGTGGCACTTACTTTAAACTTGTCTTTGCAAAATTGTTCATATGCACGATAAGGTGGTAGTCCACTTTCACGAGCTCTTTGAATATCTCGAGATATTATGTCTTCTCCTAAGCTGTCATCATCAGGAGCAAGAAATTGAGTAGTAAAAATTCTAGTGACAAAGACATCTACTGCTCTAGACCTGTCTTGTAGTGAGCCACGAATTAGAGGATCAGTTCCACCACTGATGAAATATTGAAGAGAATTTAAAAATGATTCTCTTAAGCCTAATGGACCAATGGGTAAAGGATTATTGTCACGGTCAAGACGAGGAAATGTATCAGAAACCAAAGAATGACCAAATCTAAATGCAGCATTATTAAATTCATTACTGATGGTTGCATCAATGGAAGAATTATAACCGGAATATGGTCCTATGTATGTATCAAATTGTGGTCCATACAGTAAAGGTAGAAACTCTTCATATGTTATAATTTGCACTAATGCCCCTACAATTTTACGTGCTTCTTGGAACAGTCTTTCGTCATCCCAACATGGATTAATAATTGCCATTTGTTTTGCAAGACGATTATGTTCCCGTATAAAAAGGGTTTGTACTGTCATTAAAAGAGTGATTATATTTCCTCGAAGGTCACCCAAACCAAAAAGTGGTAGACCTTGTGCAGATGGAACAGGACCAAATGGAGGGTTACTTTTATCAGATTCCATTCGTCCACCTACTTTCATTAGACCAGCTTTAAACATTCTAAGTGAAGCAAGTTCTTGTGCATTAGAGCCATAGATGGCAGATCCATCCAAGTAGTGTGTAACCTGATTTAGTTGTTGTCTTGCCGCCATTCTAAGTGTCATTTGTCCATTAGGTTTCATACACTCTCCTATAGATCTTGTAAGTGGTAAGCAACGTCCTCTGTTTTGTCCTAATATTCCATAAACTTGGTCAAGAGGATGAACCCTTATGGGAAAGCAGAATGAAGGGAGTTCATTTATGTCACAGGTTTCTAGACAAGTTGTGGTCATAAATTCACCAATACGACCCAAATCATGGGCTACTACTTGTGACCAGAATACAAATACATAACTTATTGGAGCTTGTATTGGAAGATCTCTGACAATTAAACGACTGACTTCTCTTGCACTAGGCCATGGTGCCCTAAATGCCCCACTACTCATCAGTTGATTAAAACCAACAGGA
>c41264_g1_i3
TGTCACTGCACATTGCTAAGTGGTAGCAGTTATCTAAGTAGCCATACAATTTTATTACACTATAAAAGCTGAAGCTACATAGTTATAAGGTTAGGGTATTATTTATAATTTTTTATTCAAGATACAAGTATACAATTCTACAAATTGCAACTATGTAGCTAACTAGCACGTATTGTCTTTCCAAAATGAGAGATCTAGACTTGGTAAAGTATTACAACTCATTGGTTGACCACCCGGTATGAAAACATTACGCTTTATGTTTGGAATATTATCAGCATTATCACAAATGAGTTTAGAAAACTTTATTGTAGCCAAAGAAGCTTGTTGATCAGCAGTAAATGTAGTTGGATTCTCCCACCAAAATCTGTCTCCTTCCCTCAGATTTGAAAAGGCTATTCCCAAAACACAAGCAAGTGTGGGACCAATATTAGCTCCATCTAGGTGTTGTTCTGCTTTGCTGCCTATCAAAAGATCCATACCATTTCCAAAGCCATTGTTGCCATAAACAAGTCTGAGTCGCCTTACAATTGAGCTGTCTGCAAATGTAGCACTTACATTAAACTTGTCTTTGCAGAATTGTTCATATGCACGATAAGGTGGTAGTCCATGTTCACGAGCCCTTTGAATATCTCGAGATATTATGTCTTCTCCTAAGCTGTCATCATCAGGAGCAAGAAATTGAGTAGTGAAAACTCTACTGACAAAGACATCTACTGCTCTAGTCCTGTCTTGTAGTGAGCCACGAAGTATAGGATCAGTTCCACCACTGATGAAATATTGAAGAGAATTTAAAAATGATTCTCTTAAGCCTAATGGACCAATGGGTAAAGGATTATTGTCACTGTCAAGACGAGGAAATGTATCAGAAACCAAAGAATGACCAAATCTATATGCAGCATTATTAAACTCATTGCTGATGGTTGCATCAATGGAAGAATTATAACCGGAATATGGTCCTATGTAATTATCAAATTGTGGTCCATACAGTAAAGGTAGAAACTCTTCATATGTTATAATTTG
>c41299_g2_i1
TAATGCTCATTTTATTTTGCAATCATGATAACGCTTGTACAAAAGGAAATCAAGGTAAAACAAAATGTTGGCGGATTGGTAATGAACCGCCAAAGTTTTCTCCCGCCAACGTTTTGTGCTATACGGTAGCTATATGAAACTCTTTGAAAATTCTTATGTGAACTGACATTATGAACTAAGTACAATAGCACCCGGCCTAAAATACATAGCTACAAGGTTTTATACTAAATATGTAACAAAGTTAATATAACATATATATACGTAGCTAGTTGAAATGTTATGGTGCTATGCAATTTTGCTTGTTGAATAACTTTTAGCTATTGTACAAACAGCTGCAACTGATCCACTGCAACAGCTTCATCATCAAAATGTTGATCTGTGCAGATTCTGACTTCAATATCATCTCGTTGTGCAGTAGGAAATTGACGATAAAACCATGGCAGACTGACACTAGCACAGCAATTATTGTTAGCTTGAACGCATCCACTACCATCCCATAGTGGATCACTAGTGTAGTAAACTCGCTGGAGTGATCCAGCTACTCCTGATTCGCAGTAGTAATGTTCACCAATGAATGGATGAGCAGCTTTCCCATTACCAGCCGAACAAGGACAACTTACTCCATTAGATCTTGTTGTATCTTCAAATCCTACTGCGTATGTCCACACATGTTTGCGAGGGCTTCCTAATGTAATGGATATTCCATCTACATATGGTCCATCAATACTCTTGAGGAGGGAATTACGAAGGTCAAAAGCATCTGTGGTATAATACTGGTACCCTCTTGCTTTACCACAGATCTCATGGTAACTTGTTCCATTAACTGTAAAGCTTGTTGGATAACAACCAGCATTGTTATTTGGAGATCTACACACATCAATTGAAGGTTGACTTGGATCATTAGTGGTAACCTTAGTCCATCCTGTGGGACAGTCATCTCCCCTACTGGTATCAAGATCAGCAATCCTCATCCAACCTCCCTTGCGGCCACCACACTCTAGTTCCATGTCACAATAGACTAGGTGTACACCAGTAGTAGTTTGAATCCAGTAGTAATCAGACACTCCCCTACTAGCCTTGTTGATTTGGTAGATGTCATCACATGACTTTCCGGGATTACTTTGCATCATTCCCAGACTAATGCAGAAACTGGAGCAAACATTTTCCTCAGCTGCCACTAAATGACAAGCCCATCCTAAAGCTGCTATAATCACAATGTTCATCACTGCCATTAATTCATGTTATGCTTGTTCACAGCACTGCTTAGTCTTTGTATAGCTATTCATTGGAACAGTTTGGATGCTGAAATCATGTCTATGCTATTAG
>c41305_g2_i3
TTTTTTTTTTTTACAGCCTGACTAATTGCATGGCTCCATATAATACACCAGCTAGCTATATATAATGCAGTAGTTAGTGCATGTTGAATGTTATAGTGGAGACATAATGTTATAATTACACTTTGTAGCTACAGATGTGTAACATGAGGCATGCTATAATGTACAAAACATAATGATTACAGTTAGGCATGCTAGCATACTAGCTATATATGACTATATAATAATGTACAAAAATTAACAAAGATTACAATTATAGTCAATTGCAGTCATCCATGCAGTTGTTAGCAAGGACTACCTCCAGTGTTAAATGCTTCTTTTAAAGGAGCAAAATCTTCATCAGTTATTATGACTCCAATGTTTGTTTCTCCATTTAGTACTTTTAGCAATTTAACAATCACATCATCTCTGTTCTTAAGATATTTTCGGACATTACAATCAAATGCTATGGTACGTACAGTACTAGCATAGCCATTTATATAACATCCATGAGCAATCTTAAATCCTCTACTGGTACTCTGACCGTCAGAGATGAAAGTAACAGTTATTGTTTTAACAGTGTACACTTTAGGCTCTGGGATAGTCACTTGTATTGGACCGTTATATGTTGTATCATGAATGGTAAGAGAATCCCCAGAGCTCAAGGATAAGTCCAGGAGTAATAGTACAACACTAAGATTACCAAAACATTGTAATGTATAGGTCCTCTTCTCTAATAAAGGATAATTGCTAGGATAATTTGGGGATGTAAAGAAGCTGCTGGTGACATTTATTGGTGAATATGTTTTAATAGTGGGAGGTTCAGTGGGAGGCTCAGTGGTAGGCTCAGTGGTAGCCCCAGTAACACACTCAAGAAAGTTCTTAGCTCCAGAGATAAGTGTGGTATAACCAGGTGGACATTGTGTACAAGAAGTTTGACCAGTGTACAACTGATAGGATCCAATAGGACACAGCATACAAGGTTGATAACCATCACTAGAGTATTTGCCTTCAGCACATGGTGTACCTTCACACTGGTCAATACTAGTTGATCCTTTCTTCTTAGTTGTTCTACCATTAGGACACTGGAGACATTTTGATTGGTCAGGTTTGTTGGTGTATTGACCAATGGAACATAGACGACAATTTTCACCTTTTAGATATGACCCAATTGGACACTGGGCTGTTGTTGGAGTTTGAGTAGCAGTTGGAGTAGTAGTTGAAGTAGTTGGTAAGCATTCATTCTCAATCTCCACTGTAAAATCTTCAGTGGTTACATTCTTTCCACTACCAACTGATACTTGTCCAGCTCCTTTGATTAAGTCTTTGATACTATTAATAATCAGATCTATAAGTTCATCTTCAGAAGACACTTTAACTTCAGGTGCTAAAGTCAGTTTCAATGGTACTCTTATAAGTATACCAGTAACTCCTCCACCCATTTCAGAATCAGTACAGTTGACAGTAGGATGACCACAAGATAGTAATTGCCCACCAGCTTGTTTAACTAATATCCCTCCAATTGTCACTTGAATGTTTATGGAATTGATCAATTGAGTAAAGTTGAGTTGAGAACAACTAGTAGCTGACAGTTGACTGACATTAAAGCTCACTACTAACACAATATCCACTGGAGCTCTACTCTCACATATATTGCAACCAGGAGAGCAACAAACTCCACTGGTACTAAGACTTGATCTATTCTCACACAGTAACATTACATCAATACTGAATACTGTATTACTCATTAATACTCCCTCAATGGATAGTGACTGGACTTGTGGGACAAATGATAAAATAAAGTTGAAAAAATTTTTGACAGTGGACAATTGTTTATCATTAAACTGCTGAATGCAGGAGCTACTGTTACCACAATGAGGGTTATTGACGTCAACAGTCACTGATGTCAGCACCTCCAGGAGAAGCCCACCATTAGCAGTGTTATTACAACTGATTGAATTATCAACAGTGTCAGTGATTAATTTGAACTGGAGACCATCATATGTTATAGGATTGGCCAAAGCTGATACTTGCTGACTGACTGTACGTGTGCTGGTGCTTAGTTCAGCACAACTGGTCCCATTGATACTAGTAACTACAGTGATTTGTGCCAACACAGCTGGGATATTACAGGAAGGTGTTGGAATAACGGTGGATGGACAGTCACATAAAAAGATTGGACCCTGTTTTATTGGTCCACTACACTGGTCACTACAAGTTGCTGATGGCAATTTACGTTGTTCAGAATTACTAAATAGCCGTACAACTATAGTAACACCATCAGCTGTAAAACGTTCACTGGTCTTTCTGTTCATGATGTCCTTTATTGCCAGCTTTTGTTGTTCAACATTTTCCACGAGTTTCCCATTGGCTACACCACCAGCGCAACTCAGCAATATGGACATGTCAACAGAATCCTTATTACAACGTGTTTCTGCTGATGAGAACTGACAGCTTGTCACAGTGGTCACCCTACTCTTAGCATCTGCATTGAGGTAGTCAACTAGTTTCTCTTGAAGTTTATTAATAGTGTTGTTAGCATTACTGCAAGTTAATTGTCCATCAATAACTCTCCCATTGAGTTCCAATTTCACTGTCTGGTTGGCATGTAATAAATCTGCAGAACTCAAGCGACACACAGCAATGACCATCAAAACTGCTCCACACACAGTAAGGCAAGAC
>c41377_g2_i1
GGATATTGTGTGGATAATTGCAGAGCTGCTAGCTAGCTACACATTAGTTAGACATTTAGTTGCAGTACAGAAATTCAGTTTACTGAGTGATTTGTTAGCCTGGAAATCAAAATGCAGATTATGTACAGCTTCATAGTTGCTTTAGCTTTCTGCAGTACTGTCTATTCATTTGAAACAGTGAAGGTTGATGCTGGAGACTGTGCCACTTTAAACTTTGGTTATTTTGGTCCTACACGTGGAGTGTCATATAGGTTAACTAGAAATGGAAGGCCATTTTATGCTGACGACAAAAGGGTCTTTAATCAGCTTAGTCAGTTATACTTCACTAATACCCGTCAAAGTGATTCTGGTGTCTATTGTCTACTTGTAACTGGAAAAGGAATCCGATATTACAGATCTTTTATCCTTTCAGTTGTGGCCAAAACATCCCAAGATATCCAAGGAAACGTGTTGAGATGTCAGTGTTCATCTAACCGCACGCTTGACGCCGGAAGGACTGCTGATATTGAGGCAATTGAAGCACAGGCTAGTAGGTTGGAAACGGCTTGGGCTGCCGGAGACGTTGACACAATTTTAAACCTTTATACCGAAGACTGCAGGGTGTTTCTGCCCGGAGGGCCGCAAATTCGTGGACGAGCAGCTTTGAATATAACACTTCATTTAACCATGAGCCAAGGGGGGATTGCTGCAATTCAATTGAGAACAATTGAAATATTTCGTATGGGTGAATTCTATTATAGGAGTGGAGTGAATACTCTTTCTGATCGAGATGGCAATGTGGCGGATATAGTAAATTTCGTTACCATTTTCCGCAAAGACTGTGGAGTATGGCGCTATATGGTTGATATACTGAACACCCAGATTCCTCCTGGCTCATAAAGAGATACAAGTGCCATGTACACATCATAAGCTGAACTGAACTTCAATTATTAGCTGTAGTTATGTCTATTTTATAAAACCAGCTGTTAACAAATGTGTCCTGCAGAGGGAGAATTTAAATAGCCCCACAGTTTTGAACAGCTTTCTAAGTCTGTACAAACCATATCACATCATTCTTATTTGCACAAAAACTAAAAGTGATAGATAGCTAATTAGCTACATAGCTACGTATATATGCTTACAAGAGTTTGGCTACACATTTTATATATAGCTAAATTCACTGTACATGTGTAGTTACGTACATACATAGCTATGTACATATGGTTTTTGGATATGGACACACCTATGACTTATTGGTAAAATCTGTCACTGAAAAAAAA
>c41377_g2_i2
GGATATTGTGTGGATAATTGCAGAGCTGCTAGCTAGCTACACATTAGTTAGACATTTAGTTGCAGTACAGAAATTCAGTTTACTGAGTGATTTGTTAGCCTGGAAATCAAAATGCAGATTATGTACAGCTTCATAGTTGCTTTAGCTTTCTGCAGTACTGTCTATTCATTTGAAACAGTGAAGGTTGATGCTGGAGACTGTGCCACTTTAAACTTTGGTTATTTTGGTCCTACACGTGGAGTGTCATATAGGTTAACTAGAAATGGAAGGCCATTTTATGCTGACGACAAAAGGGTCTTTAATCAGCTTAGTCAGTTATACTTCACTAATACCCGTCAAAGTGATTCTGGTGTCTATTGTCTACTTGTAACTGGAAAAGGAATCCGATATTACAGATCTTTTATCCTTTCAGTTGTGGCCAAAACATCCCAAGATATCCAAGGAAATGTGTTGAGATGTCCGTGTTCATCTAACCGCACGCTTGACCCCGGAAGGACTGCTGATGTTGAGGCAGTTGAAGCGCAGGCTATGAGGTTGGAAACGGCTTGGGGTGTTGGAGACGTTGACACAATTGCAAGCCTTTATACCGATGACTGCAGGGTATTTATTCCCGGAGGGCCGCAACTTCGTGGACCAGATGCTTTGAGAACAACAGCTCGTGTTGCCATGACCGAAGGGGGGTTTGCTACCATTAAATTGAAAACACTTGAAATATTTCGTATGGGTGAATTCTATTATAGGAGTGGAGTGAATACTGTTTTTGATCGCAACGGCGATGTGTTGGATATAATAAAGTAAGTTCAAATTAAAGTTAAATTAATAGGCTCCATGCATATCTGTTTACTTAGTTAAACACCATGGTATCTATTAACTAGAGCTAGTTGAAAAGGCTGGCAGACCACTACCAAATCAACATTAATATAATTTTAGTCATTATAAACTTAATAAACTATACTATGTATTATTAAAAATGCAGTACCTAGTAAACATGGTGTCAAGACTCTCGGTAGAGAGTTCGTGGCTAAGCAAAGTAGAATTAACACGTGTGCCATCAAAATACCGTGTACGACTACCAAGTGTTATGTACATGTATGGATGATTTTAGTAAACCCCTTCCTGAAAAACACCCTTAATGTACTGTTTATCCTTAGATACAAGTCTTCTCAAAACCACCATTCACTATATCCATACTTGATGCCTAGTGATTTGGTGTTAGTAGTACCTTTGGCCATTCCATCCATATTTAGTTAAGTAGTTAGTTAAATAATTAACCAGCTACTGGCAGATCTTGCCTTTAGCTGTCAGCACTGACTGGTTATAATTAATTAATCATTGTAATTATCTACTTGCTTGTTTTGCAGTGCTGTA
>c41391_g2_i4
GTAACTCCATGTAACAATAATGACTTTACGATATCTGTTATTCAAGAGGCACTTGAGTCTGGTGTTGTAGAAATCAAGAGAGTAATGATTACTACTCCATCTGCAAATATTGTACTTCAAACTGGTAGGGATGCAGTATTAATTAATGATAGACGATTTGAAAGATTCGATGGTAATATGATGATTGTTGGAGAGGTATTAGTTCAGTGGATTGGAGGTAATGTACATGCTACATTCGAGGATACTGGCATGGATGTATTTTGGGATGGTGCAAATAGTGTCCAAGTTTCTGTAAGTAACAGTCTAAGGAGACAACTTTGTGGGTTGTGCGGCTTTTACAATGCAGATACTTCTGATGACCTCAGGATGCGTGATGGATCCACAACCAGTAATATCAATAATTTTGCTCTCTCTTGGCTACGTGGAAGTGGTAACACCAAAAACAAGTGTAAACCAGTAGATACAGGACGTACCTGTGGTAAAAGACCACTAAGATGGGGAGGACAAACATGTGGTATACTCAGAAATACTCCATTTGATTCTTGTCACTCTAAAATTGATCCAGAACCTTATATTACAAACTGTGTAAACGATTTCTGCAATTGTAGTAGAACATCTAGAACTAACAGGGATGCTTGTGCTTGTAATGTCATTGAAAGCTATGCAAGAGCATGTGCACAAGCTGGCGTGAATGTGGAAAACTGGAGAAGTCAAACACGATGTGCAGATGCAGGATGCGTAGGAGTACGAAGCTACAAAGAATGTGGATCTTTGTGTCAACTGACATGTTCTAATCACCAGTCTCCTCCCAGCTGTTCTAAGGACTGTGCATCTGGTTGCTTTTGCTCTAATGGGCAAGTATTGAATGATGGTGGTCAGTGTGTTAATCCTGATACATGTGATGATGAACCTACCTGCACAGGAATATGCCTACCACAGAGACGTCCATTTTACTTTGAACGATTCTACCGTTCAGAACTAAATGAATTTATAGAAGCTAACAGAATACGAAATGCTGTTCCCACACACATTAATGTGTACAGAGATGACTCGGATATGTTATTCTCTGTAGTGTTTAGTCAAGTTCAAAATGCTTCAGCTTGTACGGTATTACAATCAAATACAACTAGTGAAGTCGCACAAGTGAGAAGAGCTCTAAGAAAGACTCACAGAATTGTAACAGGATCTTGCTACTATGATGAAGACAACATAGCTCGTTGTATTGTTGTATTTTGTCAAACCAGACAACGATGTAATGGTGGTGGAAAAAGAACATTTCCAAAATTATCTTGCGACTTTAACCAGAAATACAATGTATATCAAAACAAACAACTTAGACGACAACGCACAGGATTTAGAGTTGTTCAGCGTGCAATTTACTTTGATGCTACTAATAGTGACAGTCTTGTGGTAGACGTTTGTTATCTTAAAAGCTCCATTGCTATATCACTTCATGATGAGTCTGACTTAAGGGATCTAATCCAGGCAGTGCAGAGAAATGAACAACGTGGATTTTATCTTGCCGATGGAAATGCCCGTTTGCTTGGATCACGGATGGTGTTTTCAGCCGTGTTCACAACAAGAAAATATGGCAACTGTGACTATCTCGTTATATACAATGTTGATGCTCTACAATTGTATGAAAGAGAAAGATCATTAAATCAAGATGGTTATCATATCACCACTATTATTCCCACCACAGGGGATCTCACTCCTCTGTTTATTGCTGTCTTCTGGCGTTAGCTTATGTCAAAGCACAATGGTACTCAGGACTATGACATTAATAGTGTTATTAATATAATTATTGTTTCACATTATAATTTACTTAATTGCAAATGTTAGTTGGATCATGATTAGCAAAATTAATGTGCATTCATTGTTATATACGTACTTACCATAGGGATCTTTATCTCAACTCTAATTATACAATAAGGCGTCAAGGATACATATTTTTGTGGATTTCCATTGAACCTTGAAGTATTTCATTCAATTACGTAGTACAGAAATACCGTATAGTGCAAAATTGTGTTGAGG
>c41414_g3_i1
GTATTAATGTGTTTATACGAGTGTACTTATGACTATTATCTACATAATAATTAAATCAATGAATTGTTTAGTGAGTGTATGATGTCATCAGGTTGTTATTATTATCATATGCAGTCATCTTAATGATAATCAGATATTATTCATTGATGAAGATGCTTTCAGTGGACTGACATCACTAAACACTCTCTATTTACAATCCAATCAGTTGTCACATGTCAATAGTCAAACATTTTCATCACTTAATCAACTGACATCTCTATGTGTAATGTAATTATCATTGTTTAGGAGACTGGATAATAATCCATTATTCTGTGATTGCCAGCTGGCGTGGGCTACTGGTTATGCTCCACTTAGTGGGCAGGGAAAGTCACAGTTATTATGTGCACAGCCTGATCATTTGAGTGGGCGGTCAATACTCAGTGTAAAGCCAGTAGAGCTTGGGTGTACTGCCCCATATGTTAACGTCACAAGGGATCTTGTAATGATTAGTGCACAGCAAGATCTCAGACTGCACTGTAAAGTTACTGGTGAGCCACACCCACTTGTCAGCTGGAGCCACAACAATGTCGGCATATCAAACACTTCTAGGATACAGATAATGCCAAATGGTACACTGTTAGTTAAAGGAGTCACACCAGCAGACCGAGGGGAATACAAGTGTCAAGCAGTTAACTTAATGGGCTCATCAGTTACCTCTGTCTTAGTCAGTTACCATGGAGATCCAGGTTCATTTATTGTTGTAAAAAAGAAAGCGTTTTTAGATTTCTTATGAGTAATATATCTCAGTGGTAGAGAAATGTGACCCTAGCCTAATAAAATAATAAAACTGACTTACAACACATATGCAATAATATATCAATTCTACTGTGTAATGATGTAATTATTAATGATGTAATTGTTAATGATGTAGTTAAGGTACAAATATTTTTCATATCATGATATCACAAGCAGTTACGTGTATTATAG
>c41414_g4_i1
AGAAGCACATGTGAGGTAAATGAAGAGTTCACAGTACAAACAAAGTGACATAAATCAGGAAGAACACATATTTGGGGATAACTAAACTGTATAAATAGCCATCACTAAATCAGATGTAACAAGAAAATTTCAGATCAACATAGCAAGATAAAACTAGTGCAGTTAGCTAAGACAGTCACAACTATGAAGATCATCATTCAGATTGCAACATTAATGCCATTTGTATTACTGCTGGCTAATGGACAAGATTTCTGTACCACCTACATCAGTCAGTACAACAGGTTTAGGACCGAGTGCAGTTATAGGGAGGGTGTTATTGAGACCTGTTGTGACTTAAGAGTATTCCAGTTCAGAGAGGTATCACCTATATCTGGAGTATACACAATAAGGAAAGGAGCATTTGATACTGCAAGAGCATTTTGTGACATGACCACTACTGAAGGAGGATGGATTGTCATACAAAGAAACAGAATAGGAAGCACTCTAAATTTCAATAGGAGCTTGACTGAGTATGAACGAGGCTTTGGAAATCTTACTGGTGACTTTTGGTATGGACTTGAAGAATTGCAATGTTTGACACAAAAAGGAACTTGGGAGATGAGAATAGATTATAAATCTCTAAACGGCACCCCATCATATCTGCACTACAATTCTTTTAGAGTAGACTGGTCTGGTCTAAACTATCGAATGCTGATCTCACGATATGCGGGAGAAGGTGGAGATTTGCTTACTAGATACAATGCCAGAGGATTTAGTACTGCTGACAGAGATATTGATGGTAACCGTATAAACTGTGCAGTAGCACAAAGTAGTGGATTTTGGCATGATGGTCCCAACAATTGTGGTACAGTCAATGTTAATGCTCAACCACCCCGAGTACGAATTAATGTATCGTTTGTAGAGATGAAAATCCGTCAACTAAATTGTAACATATAGCGAGTAGCTATTTTATTGTCAGTTATAAATTAGGCAATCAAATTGACAGACAATATATGTAGCTTCAATGTGTATATAATTATCTGCATTGTGCTATGTGTATAATGTACATAATAATGTTATGTCTATATATATGTACATTTCCTACAGAAAATTAAACAGTAATATAAAACATCTGTAACTATTATGGCTAACTGTATAGCTATGTATACAAATAGCAGTCACAAGTAGTTGATTATTAGATACGTAACTAAGTTGCTAGCTACGCATACAGTTAAATGTAACTGGATTTGCCAAAAGGAGTCTTATACATGCATCCAATTTGCACTCTTGATGAGGTGTAACTTAGAGTGTGCAGGCTGATGTTGTACTCATAAAAATTTGAAGCACTAGTTCAGCTACAAGCTGAATTATATCTTGTCAAAGTTGAAAAATTGGCATATACGTAGCTGCCTATTAATCTTGTGTGTGTGTGTTTATTAATAGCTGCCCCATATGTTAACGTCACAAGGGATCTTGTAATGATTAGTGCACAGCAAGATCTCAGACTGCACTGTAAAGTTACTGGTGAGCCACACCCACTTGTCAGCTGGAGCCACAACAATGTCGGCATATCAAACACTTCTAGGAT
>c41463_g1_i1
TTATTTTTTTGTGAACTTTAAAATGCTATTTAGTATTCATAGCTAGCTAGCTACTTAATAATTATCTAGAACACATGTAGCTACTAGCTAATTGTTGAAGAGGTATAGCTATAGCTAGCTATATCAAACTATTGGTTAACAAGGAAAATGAAAATACAAAAGTTGTCCAAATTTTAGCTGATTGTTCAGTATGCAAAAAACAAGTTCCCTAACTAAGTTCTGTCATTTGTTTGTAAATATTTTTGTCAAGGTGCACAGGTACGGCTTAATAAACGATTGTACTTGAAATTTGAGCCAAAGATACCAGTAACTTCGTAGTCAGAATATTCACCCTCAATTACAGAATCATTGGGCAGACTGTCGACTTCAGAGATTGGTCCACCCTGGGAGTTGCCAGAATAGAGGCAAGGCTTTAGTGTTCTGTCCCAAGTGCGTTGATACAAGTCAGCAACAAAAGAGCGAGGAGGTGCATCAGGATGATCAACTGTCACTGTAAATGCAACATCGATACCATCAGGTGCTGTCACACTAGTAGCCATAACTGGTATATTCCAGAATTGTCCTATTAATCCATGGGAGTCAGGTATCAGGGTATTTCCTCTGGCCACTTGAAATTTGATCATTCTTTGACCTCCAATATTTTGACATACTACCCAAAACACCAAATCATCAAATCTTAAATCATGACAGTTAGGGACACGAATACGAGCCCTGTTATTTTGTCGCCTTGCATTTACAAAATCCCTATCATAAACTGAAGTATTGTATGGTGTCCCATTCACTACTGGAACACAATTATTCACATCAACCTCAATTTGAATACAACGACCAGCAGCATCATAAGCAAACACTCCAATCTTACTGATAATGTTACCATTTTCAGGAACGTCCATTGCAGAATACTGAGCATTGACCTGTACACAACCATCTGATACTAAGTTGAATATTTTGCCAGCTTCTCCGTGAATCTCATAGCAAAGAGAAGTGATATCACTAAATGTGTTCCTTGAGATTTTATTCAGTGGAACTTCATAAAGAGGATCGCCAATCACTGTATCATTAAATTGTTCTGTACTCACAGGTTGTGATTCATCATCAGTGATAGTAACAGTTGTACTTCTTCCAGGAACTAGGCTACTATCAGGAGGTGGCATTATTACCAGTAAAAAGCACTGCTCAGTCTCAGGAATGCTATCATCAATTATATTATTTATCTGGACACATGATATCCTCTGATTAGGATTAAAGCTCACAGTCACATTCACAGGATCATAATCTACATTAGGAAGAGCATCATCTTTTGAAACAGTAACAAGATTCACTTGAGCTTGGAGATTACACACAGGTGTAATACTAAGGCACACATTGTAAGGTGCATTATCACCCTCATCTACTGTATATGGAGCATTAACAAACTCTAATGTGCTCACATCATCATCCAAAATAGTGATCACAATTTCATCAGGAGTTCCTAAAATGACACCATCTTGGTTTGGTAGCACCACAAGATTTCCAGCAAACATTTCATTATTTTCTCGGCACTCATCATTGATTAATGGCACTTGAATATCAACTGAAGATTGACTGGGTAATATAGTGACTGGTGTGAATACTGGTGGAATGGAATCTCCAGGTGTACCATAATCACT
>c41463_g2_i1
TTGTATTCATGCTGAAAGTTAAGCGCATTATAATATTTCTCAATACTCAATTACACCCTGACATGCATAGCTAGCTAGTATGTATGTATGTAACTGTTCAGAACTTAGCAGGTAATATACGTATAGCTATAATTACTAGTAACTCAATAAACTTATTAGTATATCAGTTATATAGGTAGCTAGCATTGTTTGTATACAAAATGTGTACAAATAGCTATATATGCATTGCTTCATTATTTTGTTCTATACTTGTGTCTGAATTGTTATCATGGGCAATTTCTTGACTCAAGTTTGTTGAATATAAAATCACTGGCAAACAGGCTGGAGACTTGGTAGTCAAGGAAAGTACCAGCAATTACAGGATCGTTAGGTGTTAATGTTGGGTCAAAGATGGTTCCACCTTGACCATCACCAGCATAGAGACATGGCTTCCTACTCTTGTCCCATGTGCGGTGAAATAGCTCAGCAACAAATTGCCTTGGTGGATCATCAGGATGATCTACTGACACCACATATGGTGTCACACGACTATCATTAGATGAAAACTCTAGATTTACACTAAAGTTAGTAACAGTTACTGGAACATTCCAAAATTG
>c93701_g1_i1
TATAAAATTATAAAATCAAAAAATAATGATGCTTGGGTTGAAGCAGATGGCAAACAAATGGCGCCACCGGAAATATCGGCGCGTATTTTGATGAAAATGAGAAAAACCGCTGAAGATTATCTAGGTGAAGAAGTCAAAGAAGCGGTGATTACGGTGCCTGCGTATTTTAATGACTCGCAACGTCAAGCGACTAAAGATGCCGGGAAGATCGCCGGTTTAGAAGTCAAGCGTATCATCAACGAACCGACTGCGGCAGCCCTTGCTTATGGTCTTGATAAATCCAAAGCAGGTGATCGCAAAATAGTTGTATTTGACTTAGGG
>c41484_g1_i1
CAAATTCAGGAGTAACTTTCGTATGAGCAAGAAACCTCGCGATGAGTCGGATGCTGTCTCTGGCGTTGCCGAAGACGAGCAGCAATCTGCGGACGACCCATCGGATTCGGCTGATCGGTCCGATTCTGCGATCGCACCGGATATTGAGTCTGAAGACGGTGCTGCAGACCTTGAGGAGAAACTCGCGCAGGCGCTGGACCAGCGTCTGGACTTTGAGAAAAAGTACATCAGAGCGGCGGCCGAATTGCAGAACGCGCACAAGCAGGCGGCTGGCGAAGTCTCGAATGCTCGGAAATACGCGATCGACAGGTTTGCAACCGAATTGCTGGGTGTGCTGGAAAGTTTCGACCGGGCGCACGCTACCGGCTCGATCGACGACGATTCGGCACTGGAGCAGTTGCAGGAAGGTCTTCAGCAGACCCACAAGCAACTTGTGGGAGTTCTTTCGCGATTTTCAGTTGCGGAGATCGAAGCGCAGCCCGGCGACAAGTTCGATCCGGCGCATCACGAAGCAATGATGATGCAGCCCACATCCGAATTCGAACCGAACCATATCGTCTCCGTTGTGAGAAAAGGCTATCGGATCCATGAACGGCTCTTGCGCGCGGCAATGGTCATTGTGGCATCGGCGCCCGTAGCGAACGAGCAGAAATCCGCAGATTCGGGAAGCACGGAATCGAGCGAAGAAACTTGAATTTCAAGAAATAACGCCTAAATAACCACTAGAAATTCTTTAACTTGGGAGAAACCAACATGGGCAAGATTATCGGTATTGACCTGGGAACGACGAACTCATGCGTTGCGTTGTTTGAAAGCTCCGGAGCGCCAAAAATAATCGAAAACCAGGAAGGCGACCGGACGACCCCTTCGATTGTCGCCTACACCGATGACGATGATATCCTGGTGGGGCAGTCGGCGAAGCGGCAAGCCGTTACCAACCCGCACAATACGCTGTTTGCCGTAAAGAGGCTGATCGGACGGAAGTTCGACGAGCCGGTTGTGCAGCAGGATCTGGATTTGATGCCGTACAAGATCGTCAAATCCAGCAACGGTGACGCGTGGGTGCAGGTCCACAGCAAGGAAATGGCGCCGCCGGAAGTTGCTGCTCGAGTGCTGCAGAAGCTGAAGCAGACCGCTGAAGATTATCTCGGGTCGCCTGCGGAAGGGGCGGTGATCACCGTGCCTGCCTACTTCAACGACTCGCAGCGCCAAGCCACCAAGGATGCGGGAAAGATCGCCGGTCTTGATGTGAAACGCATCATCAACGAGCCGACGGCGGCCGCTCTCGCCTACGGGCTGGACAAGCAGGAAGGCGACCGGAAAGTGGCGGTCTACGACCTTGGCGGCGGAACGTTCGACATCTCGATTATTGAAATTGCGGAAGTTGACGGCGAGCACCAGTTCGAAGTGCTGTCGACCAACGGCGACACATTCCTCGGCGGCGAGGATTTCGATCGCCGACTGATCGACTATCTGGCCGACGAGTTCAGGAAGGATCAGGGCATGGATCTGCGCGGCGACCCGCTCGCAATGCAGCGTCTGAAGGAAGGTGCCGAAAAGGCCAAGATCGAGCTGTCCAGCAGCGCCCAGACCGAAGTCAATCTGCCCTACATTACAGCGGACAGCAGTGGACCCAAGCATCTGAATTTCAAGGTTTCCCGCGCGAAGCTTGAAACCTTGGTCGACGATCTGATTCAGCGCACTGTCGCACCGTGCAAGACCGCCTTGAAGGATGCGGGGCTGGCCGCCAGCGATATTGAGGATGTGATTCTGGTAGGCGGCCAGACTCGGATGCCGAAGGTTCAGGAGATCGTTACCAAGATTTTCGGCAAGGATCCGCGCAAGGACATCAACCCTGATGAAGCCGTTGCCGGCGGCGCGGCGATTCAGGGCGGCGTGCTTGGCGGCGATGTCACCGACCTGCTGCTGCTCGATGTCACTCCGCTCTCGCTGGGCATTGAGACTCTGGGTAGCGTCACCACCAAGCTCATCAAGAAGAACACCACGATACCGACAAAGGAAACGAAGGTGTTTTCAACGGCCGACGACGGTCAGACCTCGGTTACGGTGCATGTCCTGCAGGGCGAGCGGGAAATGGCGACGCACAATAAGTCGCTGGGAAAATTCGATTTGACCGATATTCCGCCGGCGCCGAGGGGGGTGCCTCAAATCGAGGTGACTTTCGACATCGATGCGAACGGAATCATGCATGTCTCCGCCAAGGACAAGGCGACCGGCAAGGAGAACCGCATCGAAATCAAGTCCAGCTCCGGGCTCGATGATGCAGAGATCGACCGCATGGTCCGCGAGGCTGAGGAGTATGCGGACGAAGACCGCAAATGGCGCGAACTCGCCGAAACAAAGAACGAAGCGGAAGCACTCATCCATTCGGTTCGCAAGACCATGTCCAGCCTGGATGACAGCGATCTGGGTTCGGACAAGGCTGCCATTGAATCGGCGATAACCGACCTCGAAGGCGCGATTGTCGCGGAAGAGAGCGTGGAAACGCTGCGCTCCAAGATCGACGCGTTGACGCAGGCCAGCCATTCCGCCGCTGAAAAGGCGTACAAGAAGAGCAGCGAGCAGGCGAGTGACGGATCTTCGGGGCAGGCGTCTGATGATTCCTCCGGCGAATCCCAGGAAGATGTCATCGATGCGGATTTCGAAGAGGTGGACGAGAACCGCAATCAATAGTTGCTATACTGCCTTACTTGATCCGGAGACCGAGCCAGGACCTGAGCACATTCAGTTTTCAAGATGTCGAAACGCGACTACTACGACGTGCTTGGCGTTCAGAAGAACGCGTCGGATGCCGACCTGAAGAAAGCGTATCGACGGCTTGCCATGAAATACCATCCGGACCGCAACCCGGACAATGCCGATGCGGAAAACCGTTTCAAGGAAGCGAAAGAGGCGTATGAAGTTCTGGCGAATCCTGAGGTTCGGTCGCGATACGATCAGTTCGGATTCGCCGGTGTAGAGCAGAACGGCGCCGGATTCCATTCCTCGGAAGGCTTTGGCGACATATTCGGCGATATTTTCAGCGATATTTTCGGTTCAAGCCGCCGTCAGCACCAGCAAGCCCGCGGCGCGAACTTGCAGTACAACATGGACCTGGAGCTCGAAGATGCCGCGAACGGCATCGAAACCGAGATTCAGGTTCCAACGATGATCGGTTGCGACGATTGCGATGGAAACGGGTCGAAGAAGGGCTCCCATCCGCAGACATGCGGGACTTGCGGAGGTCACGGCCAAGTTCACATGCGTCAGATGGGCTTTACCTTGCAGCAGACATGCCCGCAGTGCCGCGGCCGAGGCTCCATCATTACCGACCCGTGCAGAAAATGCGGCGGTCAAGGGCGTGTTCGAGACTCCGTGCACCTGTCTGTTCAGATTCCGGCGGGCATTGATGACGGCGACCAGGTGAGGGTCGCCGGAAAGGGTGAGGCAGGGCCGAACGGAATTCCGCCAGGCGATTTGTATGTCAGAATCAGGCTGCTCGATCATCCGATATTCGTCCGCGACGCCAATAACCTCTACTTTGAAATGCCTATCAGCTTCGCGAAAGCGGCACTGGGAGGAAGTGTTGAGATCCCGACGCTGGCAGGACGGGTGAAGATCAATGTCCAGCCTGAAACGCAGACCGGAAAGACATTGCGATTGCGCGGCAAAGGAATCAGAAACGTTCGAACGAAGGAGGTCGGCGACTTGCATTGCCGGCTCGTGGTGGAAACCCCGGTCGGTTTGACCGGCAAGCAGAAACAGCTCCTTGCCGACTTCGACAATCTTGTCGAATCAGGCGGAACCCGGCACAATCCGCGAGCCAGCAGCTGGACTCGACGAATCAAATCCTTCTGGGAAAAGCTGGCCGCCTGACTCTCCGGCTGACCCCGAACCGCCGGACACTCCGCCGAGAAGTTGAATCTACATGACTTTCGGCGATCTCTCCATGCCCCGTAAACCGCGTTGATTCCCG
>c41502_g1_i1
GAGCTGTGCTGAAGTATCAATACAAGAAGGTGATACATGCAATGGTAACACTTGCTCTGGGCATGGAACATGTACCGATGAAAAGTGCACGTGTGATCGTCTTTACAGTGGCAGTGTCTGCCAATACAAAGATGACTGTAATGATGCTAGTGACTGCAATAACAATGGTGAATGCATTGATATTCAAGCTACTGGATTTCCCACCAAACAGTGTTTTTGTAATCCTGGATGGTTTGGTAGATTTTGCTCTAAACGTTCATCACTGTCAGATGCTGTAATTCAACCTGAAGATTACTCTATTCATCGTCAACTCTCTCCCAGACTTAGTCTCTTTGCTAAATTTGTAACAGAGAATGGACAACAGCAACTGGAAATTGCACTAAAATACAATGGGACAAGTTGGGTAGGATTTGGTGTTAGACCAGCAGGAATACCAGGAAACTGTAGAGCAGCATCACCCGGATTATTTCCACCAAATTCATATCAAATCCCAGCACTCGTTTCACCAACAATTGGTTCAGGATTAGCTTCAGGTGAATCAGATCCAGAACCATCTTCCGTTCCAGAACCAACTCCAGAGCCATCTTCAGTTCCTGAACCTGAACCAGAACCTGAGCCTGAGCCTGAACCGGAACCTGAGCCTGAACCAGAACCAGAACCGGAACCGGAACCAGAACCAAATGGTGCTACAAACTTACATGAAATGGACTGTGTAGACATTGTGATAGGAGCAGCTCGAGGCAGTCAGAGCAGAATCTTGGACCACTACACTAGAGATCGTTCCACTCCTAGAACAGATGATTTCTATGGTGGAGTGGATAGCTTAACAGCAGCTGTAGGAATGGAACGAGATGGCATGACTTACATCAAATTTAGAAGACCATTGGACACAGGTGATGGTAAGGCAGATCACGCTATTGACAATGGTCTGACTCATGTAATATGGGCATTTGGCCAAGTGTTCCCTGACTATTATCATAATCCATCGTCAGGCATTGAGATAGGAACAGTTCAGAATGAGAGATTTTATCAAGAAGATGAACTCAAATATCATGGAACTAGAAATAGAGGAGCTGCTAGTATTAATTTCTTTGATGATGCATCTTCACAAGACAGGTGCATTGGTTCTTGGAGTACTGGCTGTGATGCTAATGGAAACAACTGTACATACAAGGCTACGTGGACAGTCCTTGGTAATATTTCTAGTGTATTCTTTGTTGTTGAAGCTCGTACAACTGGTTGGGTTGGAATTGGATTCTCTCAAAACAATTTAATGATGGATAGTGATGTTATTGTTGGAGCAGCAGATGATACCGGATTCTTTGTTACTGATAGATATGCAACTGGACAGTCTCAGCCACCAATTGATGCTAGCTCTCAACTAACAGAAGAGATGGCCTCTAACAGCGATGGTATTATGAGAATGCAGTTTGTTAGACCCATTGTGTCAGCTGACAGTCAGGACTTCTCTTTGAATGAATGTATCAACTTCTTGTATGGATGGGGTGGTTCATTTGACATAGAGCAAAAAAGTATCGGACAACACATTCTAATACCAGTGGTATCCAGCCAGCCTGTTTGTCTACCTGATCCACTAACTTGTCCAGCTATAGGTGAAATATCAGGAGTATCTTCTCTTACTGCTCTTTACCACCTGATCCTGTTTGCAGCCATTGTTGTTGCTCTCTTGTAACAGTTTTTATCATCTAACTTGATGTAATTAGCTTACCTTTTAGTATCTGCTGTTGTAAATATTTAATTATTGCAATGATGTGAATACATATACAATGACTGCTGTAGTGCTTCTTTCTCATGTGTACAATTATCATATGGCACAAAGAATTTTGGTGGGGGAAAGTATTGACAAATGTGCATGAGGAAAAATTCGACAAAAAGTTTAGACGTTTTTCCATAGTCCAACTAGACACAGACATAATTGATTTTGATAAGGAAGTGAAAAAAAATTAATGGG
>c7365_g1_i1
TAATTTTCTCCATCAGCTGCTCCAATTACAATATCAGACTCAATCATTTCTTGGTTATGTGAGAAGCCGATTCCCACCCATCCTTGTCCTCTACCTGTCAGCTCAAACTCAACTCTATCACCCCGTGCTCTCCAACTAGCTGTGTAGTTACTTGAATTATCTGTTGATGTTAACTCTACTCTACCAGAGCAGGTTGGCATGCATTTTGGTTTTTCTCCT
>c41584_g1_i4
TATGCCAGTAGCTAGTTTAATAGCTGTAGCCATACACTATATGCTTATGTGTAGATATATAGCTGTATTTTAATTGTGAAGTGAATCATGACATAATAATAATAAATCATGATAGAGTACAGCAGCTTGCAAAAAATGTGTGCATGTGGATGCTACTGTTAATTGTGTACAGCTAACAAATTAAAGTGTTCAAGAAAATACTAAAGCAGCTTATAATGAAATCAAATCAGTTTTCATGAATCTCTACAAGGATGTAGTTGATAATATACTGCTCTGGGGGATCTTCCCTATACACCTCTAGCCACAAGCCTTGATCAAGATAGATACTTTGAGTATAGCTGACTGGAGATATCAAACCACTGTCAGTAGCAAAAAAACATGATCCCCAGTTTTGAGATGGAGCCAACGTGACAACAAACTCTTCTGGTAAAGTAGTTGATTGATGAGAAGCACCACCTCTTGTAGAACGTGACCCCAAAGTATTACCCATCAATCCTTGTACACCCTGACAACGAATTGCTTCCTCCCTCATCTCAAATCCTATTCCTCTTTCTCCATCAGATATCAGAAACTTTGGATCACTATCACTAGTGCGGATGGAACTTTGTAAGCCTATGGTCAATTTCACAGTGATGTTAGCATAACGACTTAGTAAAGATGGTGGTAGCAATGGTAGCTTGAAGAGCCGTTTAAAGGTTGTACTATCTGTATTAAAGTTTAGAGCAGTACTAGTAGATGTATAGCTGTTGTCACTAAACTCTGCTCTATCTTCTATAACACGAGGAGTGTACAGTTGGTAACATGGTATATAGGTGGTCTTTGTTTCACTTGTCCTTTGCACCTCACAATTGGCTAGCAAAAAAAGACACATTAAAACTGCAATCACAAATCGTAGCATCTTGTTGTCTCAGTTGTAGCACGTACTTGATATTGATCAATTGTTTGATAGTTGAGAAAAGCTGGATAATGTACTGCAGATTGACTGCCCTTTATATAGTCCCTTAGGATACCCCAATGACACTCACAGGTGTATGAATACCCTTAGGACACCTCAATGACACTCACAGGTGTTGTATGAATACCCTTAGGACACCCCGATGACACTCACAGGTGTTGTATGAATACCCTTAGGACACCCCG
>c41584_g1_i2
TATGCCAGTAGCTAGTTTAATAGCTGTAGCCATACACTATATGCTTATGTGTAGATATATAGCTGTATTTTAATTGTGAAGTGAATCATGACATAATAATAATAAATCATGATAGAGTACAGCAGCTTGCAAAAAATGTGTGCATGTGGATGCTACTGTTAATTGTGTACAGCTAACAAATTAAAGTGTTCAAGAAAATACTAAAGCAGCTTATAATGAAATCAAATCAGTTTTCATGAATCTCTACAAGGATGTAGTTGATAATATACTGCTCTGGGGGATCTTCCCTATACACCTCTAGCCACAAGCCTTGATCAAGATAGATACTTTGAGTATAGCTGACTGGAGATATCAAACCACTGTCAGTAGCAAAAAAACATGATCCCCAGTTTTGAGATGGAGCCAACGTGACAACAAACTCTTCTGGTAAAGTAGTTGATTGATGAGAAGCACCACCTCTTGTAGAACGTGACCCCAAAGTATTACCCATCAATCCTTGTACACCCTGACAACGAATTGCTTCCTCCCTCATCTCAAATCCTATTCCTCTTTCTCCATCAGATATCAGAAACTTTGGATCACTATCACTAGTGCGGATGGAACTTTGTAAGCCTATGGTCAATTTCACAGTGATGTTAGCATAACGACTTAGTAAAGATGGTGGTAGCAATGGTAGCTTGAAGAGCCGTTTAAAGGTTGTACTATCTGTATTAAAGTTTAGAGCAGTACTAGTAGATGTATAGCTGTTGTCACTAAACTCTGCTCTATCTTCTATAACACGAGGAGTGTACAGTTGGTAACATGGTATATAGGTGGTCTTTGTTTCACTTGTCCTTTGCACCTCACAATTAGCTTGCAAAAGGATGCACATCAAAAGTCCAATCACAATCAACATTCTGTAGAATCTTGTAGCACTTGATAATAGCTGAGCTTGCTGCTTGATAGGAGAGCTGTTGTAACTATGTATGGTGTGTTATAGATTTTGCTGGTTTTATATACCCCAGCTTTCTAGACATTAATCTGATGGCTTTTCATTAACTTTCAGCTGCTATATGTTGGCCACATGGGTTTGCCCCTGGGCACCATCAGATTTCTGCCTGCCTAGTATAATAATTAAATTTAAATCTAAATCAATGTCACAAGTCAGGTTCATTTCCAGGAATGCTGAAAGCTACCTAAAAGTGTGGGGACAAAATAGTATAGCAAGATACATTTCTATGGTAAAAATTTAAATTCCTATGAGCAATTCATAAAAAGTGTGGAGGCACAT
>c41584_g1_i5
TATGCCAGTAGCTAGTTTAATAGCTGTAGCCATACACTATATGCTTATGTGTAGATATATAGCTGTATTTTAATTGTGAAGTGAATCATGACATAATAATAATAAATCATGATAGAGTACAGCAGCTTGCAAAAAATGTGTGCATGTGGATGCTACTGTTAATTGTGTACAGCTAACAAATTAAAGTGTTCAAGAAAATACTAAAGCAGCTTATAATGAAATCAAATCAGTTTTCATGAATCTCTACAAGGATGTAGTTGATAATATACTGCTCTGGGGGATCTTCCCTATACACCTCTAGCCACAAGCCTTGATCAAGATAGATACTTTGAGTATAGCTGACTGGAGATATCAAACCACTGTCAGTAGCAAAAAAACATGATCCCCAGTTTTGAGATGGAGCCAACGTGACAACAAACTCTTCTGGTAAAGTAGTTGATTGATGAGAAGCACCACCTCTTGTAGAACGTGACCCCAAAGTATTACCCATCAATCCTTGTACACCCTGACAACGAATTGCTTCCTCCCTCATCTCAAATCCTATTCCTCTTTCTCCATCAGATATCAGAAACTTTGGATCACTATCACTAGTGCGGATGGAACTTTGTAAGCCTATGGTCAATTTCACAGTGATGTTAGCATAACGACTTAGTAAAGATGGTGGTAGCAATGGTAGCTTGAAGAGCCGTTTAAAGGTTGTACTATCTGTATTAAAGTTTAGAGCAGTACTAGTAGATGTATAGCTGTTGTCACTAAACTCTGCTCTATCTTCTATAACACGAGGAGTGTACAGTTGGTAACATGGTATATAGGTGGTCTTTGTTTCACTTGTCCTTTGCACCTAGTTGCTCTTCAATATGAATAGTCTCCCCTTCATTTAATACATAAAAGCCTTCTCTTTTAACAGCAATGCTGCCAAAAGCATGAGTACAAAAGATGTAGTTTGGTCAAAATTGTCTTTCTCTTGATATTCATCAAATCTTGTTATCAACTTCTTGACAGACTTCTTTGTTTCCATTCTTGAACATTAGAAGTAATAACAGACCATTTCCCTTCATTATCTTATATTTTGGCTCCAGTTATGATACAAAACTCATTGATCATTTCAGTTAATTTTATGTTTTAGCTTGTGGCTCAACAATAATACCAGCTTTAGCTGCTTTTAGTGGCCGACGTATGTTCTTAAACTTCATTTGAAGTTTCTTCTTCCATGAGACATAACTAGCTACTAGTTATCCACTTTGTATTTCAGAATAGGATGTGTCTTAATTAATCGTGTGCACACTGTATTATAGTCATCAGGCATTGAACAAATAGTATGCACCATCATCAGAGTTGGCAGCGAGTGAACTATCTCACCCCGTGCTTTGGGTGTCAATGCCCCAGAGATCGG
>c41584_g1_i8
CTGCACAATTAGTTAAATAATATAATAAAAATAATGTTGGTCACATAGCTGTCTAGTTATTTAAATGCCAGTCCTATATACCAATAACTTTGGTTATGTAGCTAGATAACTGGTAAGATAGCTGTATACATGCATATGGTTGTGCTATATAACTAGATTCCTTGTAGCTAGCTAGTGTTATTATTGTGAAATGACATGCCAAGCTCAAAAGATGGTACATGGCATAGCTACTTAGTAAATTAGTCCTATTGGAGTAGCATCCACTAATAATTGCATGCTACTACTGCTTGCTAATACAAAAGACAGTAGTTTAAAACAAAAATCAGTTTAAAACAAAAATCAGTTCTCGTGAATCTCTACAATGATGTAGTTGATGAGATAACGCTCTGAAGCACCTTCACCATACACCTCCAGACACAAGCCTTGATCAAGATAAATATATGTAGTATAGCTGACTGGAGATATCAAACCACTGTCAGTAGCAAAATAACATGATCCCCAGCGTTGAGATGGAGCCAATGTGAGAACAAACTCTTCTGGTAAAATAGATGATTGATGACGAGCACCACCTGGTGTTACTAATCTTGAGCCCAGAGTATCACCCATATTTCCTTGTATACCTCGACAACGAACTGCACCTGTTTCCTCCCTCATCTCAAATCCTATTCCTCTTTCTCCATCAGATATCAGAAACTTTGGATCACTATCACCACTGCGTATTGCATTTTGTAAACCCACAGTTATTTTCACAGTGATGTCAGCATAACGGTCTAGTATGCATGCTGGTATCAGTTTTAATTTGAATAGTCGCGAATAAGAAGAAGATCTTGGGCCAAAGGTTATAGCAGTTGTTGAGTAGTTGTAGTAAATTGAAGTAAACTTTGCTTCAGATTGTATAACTCCGGGAGTGTACAATCGGCAAAATGGCATATACATTTTCTTTGCTTCACTTGTCCTTTGTATCTCACAATTAGCTTGCAAAAGGAGGCACATCAAAAGTCCAATCACAACAAACATTCTGCAGAATCTTGTAGCACTTAATAATAGCTGAGCTTGCTGCTTGATAGGAGAGCTGTTGTAACTATGTATGGTGTGTTATAGATTTTGCTGGTTTTATATACCCCAGCTTTCTAGACATTAATCTGATGGCTTTTCATTAACTTTCAGCTGCTATATGTTGGCCACATGGGTTTGCCCCTGGGCACCATCAGATTTCTGCCTGCCTAGTATAATAATTAAATTTAAATCTAAATCAATGTCACAAGTCAGGTTCATTTCCAGGAATGCTGAAAGCTACCTAAAAGTGTGGGGACAAAATAGTATAGCAAGATACATTTCTATGGTAAAAATTTAAATTCCTATGAGCAATTCATAAAAAGTGTGGAGGCACAT
>c41614_g1_i6
TTTTTTTTAGTGATAGCTAGCCATAAGTACATAGTTAGACTAGCAATTGTAAGTCAGTTAATAATCATATCATTGGGTACAACATAACAGCTATGCATATATATCATGATCGAATATGTCATTGCTGCAACTACTAGCTAGCTACTATAATGTTCAGTAGACATACTACAACTACTACTAGTGAGGTTGTCAGCTAATAAAATAGTGGACAACAAGTTACTATAATGTTACTGAGATGTGCAGTTGAGAGGACGGATTTTCATTTCCATCCACCTGAGATCATACCATAAACCAGCAACCACTATGAACCCATACTGGGCAGGATTGTATTGGAGGTTGAGATTAATGTTCCAGCAATCTCTGTACCACCACCCACCATTGTCTACAGCATTGTTAACTTGTGCTGCACAATTTCCACTCCATCGATCATTATCATTGTCATATGTGCTAAACTTCATGCCATTGTGATAAGAAAATGGGTCAGTAGGAGTGATGCCAGTAAACCCATCAATAGTCAGTACGTACTCTTCACTAGAATTTCCTACTTTAAACTCATTGTAATGAAGGTAGGATCTGGTCCCATCCTCATATTCAATATCTATTCTGAGCTCCCATTGGCCAGTTTCGGTGAGACAGTTGATTGATTTCAATCCGTACCAGAATTCTTCATTGAGATCTCCAAAGCCATTTTCATATTCAGTCCATGATCGGTTAAAATCTTCAGAGCCATCTATCCTTCTCTGTATCACTGTCCATCCTCCATCTGCTGTTGTAGCATCGCAGAAAACATAACCAGTTTCTCCTGCACATTGATTTATTTCATAAACAGCAGAAGCGCCAACATCACAACATCCTTCAATACAACCACCAATACATTGTTGATTGACGTTGTTAATTACACCATGCATGTGTAGACTAATGAGTGTAGCTTGAGTTTGTAGTTGCATCAAAACATTAATGCTTATAGCTGCATTTTGCAGTAATCGTCGCATCACAAGATTAATGCCTGTAGCTGCATTTTGCAGCTGTTGCAACACTTGTAGTTGTTGATCACATCCTGAAGTATTAGTACTTATCCCAGTAGCAGTTATCCCTGTGGTGAATAGTGAGATGAGGAGGATAATGATGGGAAGTGTTGTCATTCTAACCAGAGTGTTTGTAATATAGCAGCCGAGATGGAGTAGTTATCCAGCTGATCACAGTTGAACAGTGTGAGGACACAATCACTAGTTGTTGCTA
>c41614_g1_i2
GAACAATTATCATTAATTACCCTGCTATTAAATAGAATGGTTGCTTATTTACATACAGCTATGCAGTGTAGATGACAATGGGTCAGTAATGTATTACTGTTACAGTGTCACACACGTACATTGTCATTATAATTAATAATCATATCATTGGGTACAGCATAACAGCTATGCACATATCATGGTAGAAAACTATTGCAGAGCTACTATAATGTTCAGTAGGCATACTACAACTACTAGTGAGGTCAGCTAATAAAATAGTGGGCAACAAGTTACTGCAATGTTACTGAGAGGCACAGTTGAGAGGACGGATTTTCATTTCAATCCACCTGGGATTGTACCAAGTACCAGCAAAGTAGATGGACCCATACTGGGCAGGATTGTATTGGAGGTTGAGATTAATGTGCCAACAATTTTTGTGCCACCATCCACCATTGCCTACAGCATTGTTAATCTGTTCTGCACAATTGGTAGGCCATTGATCATTATCATTGTCATACGTGCTAAACTTCATGCTGTTGTGATAAGAAAATGGGTCAGTAGGAGTGATGCCAGTAAACCCATCAATAGTCAGTACGTACTCTTCACTAGAATTTCCTACTTTAAACTCATTGTAATGAAGGTAGGATCTGGTCCCATCCTCATATTCAATATCTATTCTGAGCTCCCATTGGCCAGTTTCGGTGAGACAGTTGATTGATTTCAATCCGTACCAGAATTCTTCATTGAGATCTCCAAAGCCATTTTCATATTCAGTCCATGATCGGTTAAAATCTTCAGAGCCATCTATCCTTCTCTGTATCACTGTCCATCCTCCATCTGCTGTTGTAGCATCGCAGAAAACATAACCAGTTTCTCCTGCACATTGATTTATTTCATAAACAGCAGAAGCGCCAACATCACAACATCCTTCAATACAACCACCAATACATTGTTGATTGACGTTGTTAATTACACCATGCATGTGTAGACTAATGAGTGTAGCTTGAGTTTGTAGTTGCATCAAAACATTAATGCTTATAGCTGCATTTTGCAGTAATCGTCGCATCACAAGATTAATGCCTGTAGCTGCATTTTGCAGCTGTTGCAACACTTGTAGTTGTTGATCACATCCTGAAGTATTAGTACTTATCCCAGTAGCAGTTATCCCTGTGGTGAATAGTGAGATGAGGAGGATAATGATGGGAAGTGTTGTCATTCTAACCAGAGTGTTTGTAATATAGCAGCCGAGATGGAGTAGTTATCCAGCTGATCACAGTTGAACAGTGTGAGGACACAATCACTAGTTGTTGCTA
>c41679_g3_i1
GGCAGTACGCTTATGAAGAGATGTTCCGAAAGGACGAAGATACAATTTGTGTCTGCAGCCGAGGAGGCAAGGAGAAATGTTTAAAATTGGAGACAATTGAAAAGCCCATCATTCCAACAAAGCCCACTATTACTGATTATTGCATTGTTGTAGATCGCAATACACAAGTACAAGTTCCATTAGCTCATACCTACAATGTACTTACTGATGGTGGAAAAAAATGTACCACACAGCTGTGTGGTTTAGCAGGAAACTTTCCAGTATTGACCGGGGCTAAAAAAGAGTATCACTGCACTGAAGCTCTAAAAAACTGCTCTAATGCTCACAAGTGGGATGAAACCCAGCGTGAAAGTGCACGGTGTTGTGGATCTTGCACTGTATGTGAAATGCAAGGCGATTGTGTGGAAAATGCTGAATGTTTTGATGATGGTATGAACCATGTTTGTGTTTGTAAGAAGGGCTTCATTTTTGATGGCACTATATGTCAAGACCTTAATGAATGTGCCATTGGCCGAGCAGAAGGTGGTCATTATTGTCCAAGTGATGCAGAGTGCATCAACACTGATGGTGGTTTTAAATGTGAATGCCCTAAGAATTTCAAATTCATTGATCGTGGTGGACACAATTCCAAATGTGAAGATATTGATGAATGTACAGAGCAGCCTGGTATTTGTCCACCTGGTTTAATGTGTAATAATACTGTTGGAAGTTACAATTGCACATGTAAAGATGGCTATGAAAAAGCCGGAAACCACTGCATACCTCACTGCGATCCACCATGCCAGTCAGAGGGTCAATGTATTGAGCACAATGTTTGTTCATGTCCCAAGGGCCTGAGTGGAGATTATTGTGAGAAAGATGTTAATGAATGCAACAGCAACAGCCATGGGTGTAGCCCACATGCCACATGTGTTAACTTCCATGGTGGATATTTCTGCCGCTGCAATACTGGTTACCATGGCACTGGTAGAACTTGTTATGACATTAATGAATGTGCTGAAGGAACTCGTACCTGCCCAACTAATTCAACTTGTAAGAATGTTGGGGGTTCCTATCATTGTGAATGTGCAAATGGAGCAGATTGCAAAGATGGATGTGTTAATAAACATATAGCTTATCCTAACCACAGTGTCAGATATAAAGGGCCAAAGAATTGTACTGAATGTACTTGTAATAATGGAAAGTGGACTTGTTTGGCATTACACTGTGATTGTTCTAACCCCAAGGATAAAAAGAACCCATGTTGCAAGCACTGTGACAAAGCATCTTGTGAAATTGATGAACAAGAGTTTGACCATGGTCAAAAATTTATTCATCCGTCAGACCATTGCAAACACTGTCAGTGTAAGCATGGAAATACAACGTGTGAAGACATGGGACCAAAGTTTGATTGTCCGAAAGAGTTAATAGTGACATCACCAGATGGTTGTAGACAATGTGCAGTGGAAGAGTGCACTGAAGCTAATGAAGGATCTGTACATGAAGCTAATAGCAGTTGTTTAGTATGCGAGTGTAAGGACGAAGAATGGATATGTAAAAATAAGGTAGAGAAGTCACAATGTCCTGTGACTTCGTGTACCAAAAACACGATCAGATTGGCCTGCTGTTCAGTGTGCAGTGGAACCACTGGCAGTGTAGGTGATGATGATGACGACGACGACGATGATAAAGTTAGTAATTTACTATA
>c41693_g1_i7
TGTACGTATGTACATATGTATATAGTTAGCTATGTATACGTACGTATATATGTAATATATACATGTATATACGTACGTGTGAGAAAAATGCTTTAATAAGTTTTCAGCTAACAAAACTTGCCACCTAGGAAAATTCTGCAATGCACTACAGCAAGATATGTGTAATAAACTAGTAAAGTTTTATGTGTACATGATTGTTCCCACGTGGTTACTGCACATAGAGTTGTAACTGCTCAACAAAAACGCTTTCATCAACAAAGTCTTGATCATGACAGATTCTTACTTCAATATCCCCATTAACTGTCGTAGGAAATTGACGGAAGAACCATGGCATTCCAGCACGATAGCAACAACTATTTTCAGGTAGGCAACCTGCTCCATCCCACAGTGGGTCTTCAGTGTAAAGAGTTGCAGGCTCAAATAGTCCAGTATTACCAGATTCACAATAGTAGTGACTGCCAACATACGTAGGAGGATCTGGTCCAGGAGTTTTAGCACATGGACAATTAACATTTGTATAATCATGATCATCACTCAGTCCTACTGCATAAGTCCACACATGTTTACGAGGACTACCAGATGTTATGGATATTCCATCAACATATACTCCATCTAGTGATCGTGATGTGGTCACTGGTGTATAATCATTGACATTTCCATATGGATATACAGATGGATAAAAGGCATCCATGCTTACCCACTGGTATCCTACCACTTTCCCACATACCTTACTGTAGCTTGTGGAGACTGTTGAAAAGTGGGCAGAGTGACAACCAGCTGCCTCACCTGCACAGTAAGAGGTGTAGTTGGTCCATCCAGTAGGACAGGTATCTCCTCGGTCAGTGTTAATATCAGCAATTCTCATCCAACCTCCTTTGTTACCGCCACAGTCTAGTTCCATATCACAGTAGGCAAAGAAGATATGATCAGTTTTAAGAACATAGTAACCAGATCTACCACGGCTGTCAGGATTTTTGTTGTATATATCAGCACAGGAGACTCCAGGAAGGTCAATATCAAATCCATACCTTGTACAGGCATCATCTTCAGCCAGCTGTGCTAGTGAACTTCCCAATATAGCGAGTGCTACTATGATAGTATACCACACCATCATCATCTTCAACTGTAAAG
>c41693_g1_i3
TTTTTTTTTTTTTAATCTTAATTGTCACAATTATCAATTAATTGCCCATCCCTATTATGTACGTACGTACATAGTTAGTTATACATATTTATGTACACATTTCTTTTGTATGAGAAAAATGCTTTAATAAGTTTTCAGCTAACAAAACTTGCCACCTAGGAAAATTGTGCAATACACTACAGCAAGATATGTGTAATAAACTAGTAAAGTTTTATGTGTACATGATTGTTCCCACGTGGTTACTGCACATAGAGTTGTAACTGCTCAACAAAAACGCTTTCATCAACAAAGTCTTGATCATGACAGATTCTTACTTCAATATCCCCATTAACTGTCGTAGGAAATTGACGGAAGAACCATGGCATTCCAGCACGATAGCAACAACTATTTTCAGGTAGGCAACCTGCTCCATCCCACAGTGGGTCTTCAGTGTAAAGAGTTGCAGGCTCAAATAGTCCAGTATTACCAGATTCACAATAGTAGTGACTGCCAACATACGTAGGAGGATCTGGTCCAGGAGTTTTAGCACATGGACAATTAACATTTGTATAATCATGATCATCACTCAGTCCTACTGCATAAGTCCACACATGTTTACGAGGACTACCAGATGTTATGGATATTCCATCAACATATACTCCATCTAGTGATCGTGATGTGGTCACTGGTGTATAGTCATTAACTTTTCCATGCGCATATGCAGATGGATAAAAGGCATCCATACTTCCTTTCTGGTATCCTACCACTTTCCCACATACCTTACTGTAGCTTGTGGAGACTGTTGAAAAGTGGGCAGAGTAGCAACCAGCTGCCCGACCTCCTATACAGTAAGAGGTGTAGTTAGTCCATCCAGTACGAGGACAGGTATCTCCTCGGTCAGTGTTAATATCAGCAATTCTCATCCAACCTCCTTTATTACCACCACAGTCTAGTTCCATATCGCAGTAGGCAAAGAAGAGATGATCAGTTTTAAGAACGTAGTAACCAGATCTACCATGGCTGTCAGAATTTTTGTAGTATATATCAGCACAGGAGACTCCAGGAAGGTCAATATCAAATCCATACCTTGTACAGGCACCATCTTTAGTTATTGCTAGTGAACTTCTCAATATAGCTAGTGTTACTATGATAGTATACCACATGGTCATCATCTTCAATACTAGTAATGACTTACTGTTGAATGCAAAGTATTTTTAAGTTGCTATACTTTTATACTTGCA
>c41727_g3_i2
GCAATTTCTAATATAAGTTGAGTTATTTAGCTATAGTAACAAAATATGAACATGATCACCGGTGCCAGAATAGTATATATCACTACAGCAATATCTCTACTTACTGCTGTTACTGCACTTGTCTTGGAAGTAGATCCAGATGTGAATAGAGACACTGTAGAGTTGATTACCAGCAAAGGCTATCCAGCCCAAACTCATTATGTTACAACTTCTGATGGATATGTGTTAGCACTACACAGAATCCCTAGTGGAAGGAATGCTGAGAGTACAGTTGGTAAGAAACCTGTAGTGTTTCTGCAGCATGGAATCATAGGATCAAGTTCTGATTGGGTGATCAATCTAGCCAATCAGAGTTTAGGATTCATACTGGCTGATGCTGGATTTGATGTGTGGATGGGTAACATTCGTGGTAACACTTACTCTAGGAATCATACACATCTAACACCTTCTGATAAACAGTTTTGGGATTTCTCATTTGACGAGCATGCAAAATATGATCTTCCTGATATGATAGATTATGTTCTACAAGAATCAAATGAAGAACAACTAGTATATGTTGGTATGTCACAAGGAACTGTTATGGGATTTGCAGGTTTCTCCACACAACCTGAATTAGCAGCCAAAGTGAAGCTCTTCATTGCTTTAGCACCAGTAGCAAGAGTATCAAACATTGCTGATGGTGCACTGGTACCTTTATCAAGATTAGTATTCAATAGAGCAGCCATTGCCGTATTCAATCGTGTGGGAGGTGGAGAGTTTCTCCCTAGCCATGAGCTTATAACATTCATAGCATCAAGAGTTTGCCCACATCCATTGTTACAGGAAGTGTGTACTAATGTACTAGTTTTAATAACTGGATTGGATCTCACACACCTAAATAGGAGTCGTTTACCGGTGTACCTTTCTCACCTACCGGCTGGCACCTCTATGAAGAACATAATTCATTTTGCTAGGGAAGTTAGCACTGGAAAATTCCACAAGTATGATTACTTGACACTTGGAAATTTGATTCGCTATGGAAGGCTCACTCCACCAGAATATAAAGTGTCAGACATGCCTGTAAAGACTGCTACTTTCTCTGGCAATGAAGATAAGATTGCTAATCCAACTGATGTAGCATGGTTGCTACCACAGATAAGACAACACGTGTTTCACAAGACAATTGACTACTATGACCATCTTGACTTCGTCTTCTCCCTAGATGCTGCAACCGTTCTGTATCCAGATGTCATTAATGTGATCAACAGCTACAACTAATACAATAATGTAGACAGTCAATTTATAATACATAGTCTTGTAATATATACACACATTATGTTGATA
>c41727_g3_i3
GCAATTTCTAATATAAGTTGAGTTATTTAGCTATAGTAACAAAATATGAACATGATCACCGGTGCCAGAATAGTATATATCACTACAGCAATATCTCTACTTACTGCTGTTACTGCACTTGTCTTGGAAGTAGATCCAGATGTGAATAGAGACACTGTAGAGTTGATTACCAGCAAAGGCTATCCAGCCCAAACTCATTATGTTACAACTTCTGATGGATATGTGTTAGCACTACACAGAATCCCTAGTGGAAGGAATGCTGAGAGTACAGTTGGTAAGAAACCTGTAGTGTTTCTGCAGCATGGAATCATAGGATCAAGTTCTGATTGGGTGATCAATCTAGCCAATCAGAGTTTAGGATTCATACTGGCTGATGCTGGATTTGATGTGTGGATGGGTAACATTCGTGGTAACACTTACTCTAGGAATCATACACATCTAACACCTTCTGATAAACAGTTTTGGGATTTCTCGTAAGTAACTGACAAGGCTGTGTTTAATCACTGATCAGAGGATTATAACAGATTTGACGAGCATGCAAAATATGATCTTCCTGATATGATAGATTATGTTCTACAAGAATCAAATGAAGAACAACTAGTATATGTTGGTATGTCACAAGGAACTGTTATGGGATTTGCAGGTTTCTCCACACAACCTGAATTAGCAGCCAAAGTGAAGCTCTTCATTGCTTTAGCACCAGTAGCAAGAGTATCAAACATTGCTGATGGTGCACTGGTACCTTTATCAAGATTAGTATTCAATAGAGCAGCCATTGCCGTATTCAATCGTGTGGGAGGTGGAGAGTTTCTCCCTAGCCATGAGCTTATAACATTCATAGCATCAAGAGTTTGCCCACATCCATTGTTACAGGAAGTGTGTACTAATGTACTAGTTTTAATAACTGGATTGGATCTCACACACCTAAATAGGAGTCGTTTACCGGTGTACCTTTCTCACCTACCGGCTGGCACCTCTATGAAGAACATAATTCATTTTGCTAGGGAAGTTAGCACTGGAAAATTCCACAAGTATGATTACTTGACACTTGGAAATTTGATTCGCTATGGAAGGCTCACTCCACCAGAATATAAAGTGTCAGACATGCCTGTAAAGACTGCTACTTTCTCTGGCAATGAAGATAAGATTGCTAATCCAACTGATGTAGCATGGTTGCTACCACAGATAAGACAACACGTGTTTCACAAGACAATTGACTACTATGACCATCTTGACTTCGTCTTCTCCCTAGATGCTGCAACCGTTCTGTATCCAGATGTCATTAATGTGATCAACAGCTACAACTAATACAATAATGTAGACAGTCAATTTATAATACATAGTCTTGTAATATATACACACATTATGTTGATA
>c41731_g1_i3
ATAGCTATGTCATTTCTAACATACGTATTGGTATTATCAAGAGTAGATAATCTACTCTTGGTATTATTGATAGCTACAAAAATATTATTAAATATAGCTAGTTATAATTATCATGTTATGTATGTAACTAGCAGTTTAATAAAAGCTAATAATACATTACCAGACAGTCTAGAAACCACTTGATACTAACAAGAAGACACAGGCTCATGATCAGATTGTGAACATTTCATGACAGAAAGGTGTTCTTCTTGTAATTCTGTTGTACATTGTATGATATTATTCCGGTGATCACTCTCAATAACAAGTTGACTAGGATTGACATTAAGTTGTATAATATAAGAACCATCTGGTATACCAGTAATGTCTATCCATTGACAGTCAAGGACTCGAGTATATAAGTCTCCACAGTTAACTGAAATGCCTTGATCACCATATCCACATGTATACTGATAAGGAACACCTGCATCACATAAACTATCTTCAAGGCAGAAGCTTGCCTTATGACCCTCAGCTACTTTTGTTCCATTGAGACTCAAAAGATCATATTCAATAAATACTTCAAATGAATGATAATGATCATGACATGAATGCCAAATCCATTCATGCCTATTACGTACTGGAGTAAAGTCCCTCAGGCCATAATTCATTGTAAGTGAATCAAACCGTAACAACTTTCTATAGGAATCAGATGACTGATTGACAGCATCACTAGCTAAACAATTCTCCTCCAGGGCACACTGCAGTGAAGACATGGAATGCATTTGGACAGCAAGATTATATTCTAAAGAATGACTAAATCTCGTAAGGTCAGGGACTAAATCAGGTCTTCTTGTGTCACAATATATCAATAGGTCTCCACTATCACATGTTGGCACAGGATATAATGACATATGACATTCATGAATATCTGTCTCATTTCCATTACAAATAAACCTTCCCTTGTATCGTTGCCCTGAAAGAAAGCAAATCACATGTAACTAACTTATTAATGTATGTATGTTTAGTATTGCTTCACTGACCTGTATAGGTAGAATGATTACTTTGTTTATATGTGTCCAAAAACTGAGACTCTGGCAGTGATCGACATATCACTTGGGCCACTGGTACATCCACATCATCATAGCACAACAATCCATAGCCTGATTTATTGTCATGATCAGCTACTTCAACAAATGGTTCAACACCACTTGACACAATACGTATCAATTCTTTCTGGCCATAATAAACATCTGGAACATTACACTCAACCCCGACATCTGTAGAATGGTCATTACATTGTGGAGAGTCACCCCAAGAGAAGCCTTCACACTTATGCAACCAAGACTCTGTTCCACTACAACTTGATTGACTTATCCATATTTTCCCAATACCACGACCATAGCCTGCTCTTCTGGTGATAGTACGAGCTGTCCCATAACCCAGTGACCGACACAATACATTAGCACTGGCATCATTAAATTCTCTGCCACATACAGTTCCCCATTTGTTATTATGTAGTACTTCAACTCGACCCATCCATGGTTGTGCCCCACCTCTGAGACGATATATTGGCTGTTTTTGGCACTTCTTGCCACAAGATGGATGATGATGAAATCCACATCTCACTGTAGCTACCTTACCACCCAGATTATGAAATGGACCAAAGCCATGATGAGTACAGTATCCTAGCTTGTTTTCTGTCCCATTACACTGTACATTCTTCATTAATACTCTTCTTCTTAGTTCTCTATTGAATCTCTTCCTTACAAGTTTTTGTACCTTTGTGCCTTTGGGCAAGAGATTGTTTAAATGTGACACAGTTCCAAAAGCCAGGGGAAAGCCCAGTTGACCACACACCACATTGACATCTGCATCATCCCAATCATCAGCAGATATAAACCACCATGTTTCATTATAGTACACTTCTACAATCCCCTCAACATGTACAGATTGTTTACATTCATCAGGATCAGGTCCACGTTTCCTTGCTATGTTATTACAAGTTTTGTTATATGGACAAGTGAGCCTAACTGGTAACATAGCTGAAGAAGGTTCTGGTATAAGCAGAGTGCTGTCACATTCAATCCCTACATCTTCTCCATGGCTGCAGTCATGTTCCCCTAGGTTATTCCTGGAACAATCAAGTATTTTCTCTTCATCACCAGCACAGTTTAACTGATCCACCCATATTTCACCAGTCCCTCTACCAAAATATCCTGCACTGTAAGCTGCTAAGGCACCATTGTAGCCAAGCATTCTGCAGATCACATGAGCATTTTCCATTCCAAAATTATCATCACATACTGTGCCCCATTCTCCATTTGCGAACACCTCCACTCTACCCTCGTAATCACTACGTCCATTGACCAGCCTGACTGCGCCAGTATCTTGACAGTAGCCCTGATGAACTGCTACCAATACGGTGAGTGCTAATAGTAACATAGTAATCCTGAGGAGTCTCCTAACGGCTAGCTATAGCTATGTGTATAGCAATATAATAGCTAAGCAAATAATTTGCTCATATAGTAATAAGCAACCCGGCGCTATTTATACTGTAAACTTTCCTTGCT
>c41875_g1_i2
CTCATTTGAGGAGTACAGGCATTACAAGGAAAATGTTAGGGTAATGAAAGAATCATGCAACATAGGAGATGTATTAGCATGTCCTGCTTGTCCTAAGGACAAAGGAATTGTTACCCTTTCGATTGATGCTAATTTTGGATTATGCCATAAGAAAACTGCTGGTAGTAGTGTTCAAGAGCCATTGTCTGGTACCAGCATGTTCAGGGGGATGTTAATGATTATGTTCTCAGTAGTACATTTAGTTCTGTTGCTGCTAATGTTGACAAGGATTGTAGTGATTTTTTAGCTGGAAGTGCATTAAGATCTCATAGTCGATTCTCAGCTTTAGATGAAACTGCTATAATGGGAGTTGTATGCCGACACGAGTACCCACTGTGTTTTATCAATCTTTATCATGGAGAAAAGCTATCATACTCTGTATTTTTATTGGAGAAGCTTTTAGAGATGTTTCCTGGTCACAGAATACAGGTCATGTATGATATTGCTTGTTTACTAATTAAGCATTTACAGGTCCACAATCATGGTGATATTTTGGAAAAGTGTGATTTTGCTGTGCCAGTTTTTCATGCATATGGACATTCAGCCAAATGTCAAGTATTAAGAAATCCCAGAAATGTTACAGGATTTGGGCTCAGTGATGGTGAAGTGGTGGAACGGCTCTGGGCATATCTGAGGCGATTTGCTTTGATGACAAAAGAAATGCGTCCATCTCACAGGATTGTATTAAGTGATGCACTTAAACACTATGCCAGATGAGCATCGCATAACATAGGAAATTTACTGTGCAGACGAATGCAGCATGCTAAACAGTACTTAGAAGCAGCTGAATATGACCTGCAAATTTTAAAGCAATCTAGTCCAGAAACATTTACCTCAGAAGATATTCAATCTTGGGATATAGAAGCTAAAGAAAATATTTCCAGTCAACCTTCTATCCATGAAATTACACCAACCTGGCAAGAACAGTACATCTGTCATCTTGATACAGCAGATAAAATCAGGTTGATAATCAATGTGTTTTACACATATGCAGTGAACGGAAGGAGATTATCTCTCACAACAAAGTTTTACTGCAGTAAAACACGTGACAGAAATACTATGATAATATTTTTGTGTTATGTACGTACATATTAAGTATGTTATATAGTATGTAGTTACATAGCAGAAGATTAAATCTCCTGTGTTAAGAGTAAAACTCATCCATAAACATTCACTAGAC
>c41875_g1_i7
CTCATTTGAGGAGTACAGGCATTACAAGGAAAATGTTAGGGTAATGAAAGAATCATGCAACATAGGAGATGTATTAGCATGTCCTGCTTGTCCTAAGGACAAAGGAATTGTTACCCTTTCGATTGATGCTAATTTTGGATTATGCCATAAGAAAACTGCTGGTAGTAGTGTTCAAGAGCCATTGTCTGGTACCAGCATGTTCAGGGGGATGTTAATGATTATGTTCTCAGTAGTACATTTAGTTCTGTTGCTGCTAATGTTGACAAGGATTGTAGTGATTTTTTAGCTGGAAGTGCATTAAGATCTCATAGTCGATTCTCAGCTTTAGATGAAACTGCTATAATGGGAGTTGTATGCCGACACGAGTACCCACTGTGTTTTATCAATCTTTATCATGGAGAAAAGCTATCATACTCTGTATTTTTATTGGAGAAGCTTTTAGAGATGTTTCCTGGTCACAGAATACAGGTCATGTATGATATTGCTTGTTTACTAATTAAGCATTTACAGGTCCACAATCATGGTGATATTTTGGAAAAGTGTGATTTTGCTGTGCCAGTTTTTCATGCATATGGACATTCAGCCAAATGTCAAGTATTAAGAAATCCCAGAAATGTTACAGGATTTGGGCTCAGTGATGGTGAAGTGGTGGAACGGCTCTGGGCATATCTGAGGCGATTTGCTTTGATGACAAAAGAAATGCGTCCATCTCACAGGATTGTATTAAGTGATGCACTTAAACACTATGCCAGATGAGCATCGCATAACATAGGAAATTTACTGTGCAGACGAATGCAGCATGCTAAACAGTACTTAGAAGCAGCTGAATATGACCTGCAAATTTTAAAGCAATCTAGTCCAGAAACATTTACCTCAGAAGATATTCAATCTTGGGATATAGAAGCTAAAGAAAATATTTCCAGTCAACCTTCTATCCATGAAATTACACCAACCTGGCAAGAACAGTACATCTGTCATCTTGATACAGCAGATAAAATCAGAAATGCAATGCAGTCTATAAGTTGTATAACATCAAATGCTGGTATGCTTTTGTTGGTATCTAACCTGGAGAAAATTGAATCTCAACTGAACACAATTGAGACTTCTCACCAGATAGCTAAGCGGTGGACAGAAGATTCTCAAAACTACCAAGCTACTAAGAATATCATGCAATCAAGAATAAAACAGAATTTACGACAGAAAATGACATCTGAAGCACGAGAAAGGTGGTTTCTGCTAAGAATGAAATCCAAGTATGCAGATGGTCAAAAGATTGCAATTCGTTTGTCTCGACGCATAACTGTTGTTACAAAGTCAATAAAAATGTCATTGGCTGAATACAATGCTGGGCTAGATCCTTTATCTCGTTTGACTTGGGAACAGGTTACCGATCTGTCTCAGCAAATCCATGATGGGTGCCTGTTTTCAGAATCTTCAGTCCCATCTATAGTTAAATCACAGGCTATTCGATTATATAACAGCATGCTTCGTGCAGAAGAAGAAATCAGCAGATTAAAAGAAGAAATGTTTAACTGTATACAATATTTCATTGGAATTTGTAACCATTTGACTGGAAAAATTGTTTTGCTAAAGCAAAATCATGAGGATACTTCTGATGTGGGACATATATGCCTACTCAAGCAGTCATTACGAAAGTATAGAATCATTTTAGCTTCTTTACTGCAATTTAATAAGTACATTGATATTTCACAATTGGAAAATTTTCTGCTTAGTTTAGATGATGATTTAGAAGTACCAATGCTTAATCCACCTGTGGAAAATGAAGAAACTGTTAGCATACTGCTTCCACAATCCTTGAATGATGAGTTTAGTAATGGAAGTGATCATGAAGAAAGAGATAATGAAGATAGTCATGATATGCATGACTTGATGGAAAATGATGGTTTAGTGACTGAAGAATCAGAATCAGTGTTACCATCACATGCTGTGGATTTTGATATGTCATGCTCAGAATCAGAACAGGAGGAGGAACTTGAGATACAGTATTGGAGAAAAGAAAGACACTTTCGTGAATTATATTTAGAGTCTATTCAGAAAAACACTGATTTAATGGATTCGCTGTTGACAGCTAAAGATAGGGAGATATTAAAGAAGATCAAGAATTCATCATCTCAAACTTAATTCTAATTTATCAATGGTCATATATACTGTATGGTAATGAAGTAATATGTTTTTGTATTGTTCAAATTGAGGACCATTATGATCATGTGAATTTATTTAGTTACGTATATGTATATACGTATGTATTCCAAATGTCATGATGGAGGTTGCATACAAAAAAA
>c41875_g1_i4
CTCATTTGAGGAGTACAGGCATTACAAGGAAAATGTTAGGGTAATGAAAGAATCATGCAACATAGGAGATGTATTAGCATGTCCTGCTTGTCCTAAGGACAAAGGAATTGTTACCCTTTCGATTGATGCTAATTTTGGATTATGCCATAAGAAAACTGCTGGTAGTAGTGTTCAAGAGCCATTGTCTGGTACCAGCATGTTCAGGGGGATGTTAATGATTATGTTCTCAGTAGTACATTTAGTTCTGTTGCTGCTAATGTTGACAAGGATTGTAGTGATTTTTTAGCTGGAAGTGCATTAAGATCTCATAGTCGATTCTCAGCTTTAGATGAAACTGCTATAATGGGAGTTGTATGCCGACACGAGTACCCACTGTGTTTTATCAATCTTTATCATGGAGAAAAGTTGAGTATACGTGCATGTCATGTGTGTATGTGTGAGCTGTATGACCTTTGCTACAGGCTATCATACTCTGTATTTTTATTGGAGAAGCTTTTAGAGATGTTTCCTGGTCACAGAATACAGGTCATGTATGATATTGCTTGTTTACTAATTAAGCATTTACAGGTCCACAATCATGGTGATATTTTGGAAAAGTGTGATTTTGCTGTGCCAGTTTTTCATGCATATGGACATTCAGCCAAATGTCAAGTATTAAGAAATCCCAGAAATGTTACAGGATTTGGGCTCAGTGATGGTGAAGTGGTGGAACGGCTCTGGGCATATCTGAGGCGATTTGCTTTGATGACAAAAGAAATGCGTCCATCTCACAGGATTGTATTAAGTGATGCACTTAAACACTATGCCAGATGAGCATCGCATAACATAGGAAATTTACTGTGCAGACGAATGCAGCATGCTAAACAGTACTTAGAAGCAGCTGAATATGACCTGCAAATTTTAAAGCAATCTAGTCCAGAAACATTTACCTCAGAAGATATTCAATCTTGGGATATAGAAGCTAAAGAAAATATTTCCAGTCAACCTTCTATCCATGAAATTACACCAACCTGGCAAGAACAGTACATCTGTCATCTTGATACAGCAGATAAAATCAGAAATGCAATGCAGTCTATAAGTTGTATAACATCAAATGCTGGTATGCTTTTGTTGGTATCTAACCTGGAGAAAATTGAATCTCAACTGAACACAATTGAGACTTCTCACCAGATAGCTAAGCGGTGGACAGAAGATTCTCAAAACTACCAAGCTACTAAGAATATCATGCAATCAAGAATAAAACAGAATTTACGACAGAAAATGACATCTGAAGCACGAGAAAGGTGGTTTCTGCTAAGAATGAAATCCAAGTATGCAGATGGTCAAAAGATTGCAATTCGTTTGTCTCGACGCATAACTGTTGTTACAAAGTCAATAAAAATGTCATTGGCTGAATACAATGCTGGGCTAGATCCTTTATCTCGTTTGACTTGGGAACAGGTTACCGATCTGTCTCAGCAAATCCATGATGGGTGCCTGTTTTCAGAATCTTCAGTCCCATCTATAGTTAAATCACAGGCTATTCGATTATATAACAGCATGCTTCGTGCAGAAGAAGAAATCAGCAGATTAAAAGAAGAAATGTTTAACTGTATACAATATTTCATTGGAATTTGTAACCATTTGACTGGAAAAATTGTTTTGCTAAAGCAAAATCATGAGGATACTTCTGATGTGGGACATATATGCCTACTCAAGCAGTCATTACGAAAGTATAGAATCATTTTAGCTTCTTTACTGCAATTTAATAAGTACATTGATATTTCACAATTGGAAAATTTTCTGCTTAGTTTAGATGATGATTTAGAAGTACCAATGCTTAATCCACCTGTGGAAAATGAAGAAACTGTTAGCATACTGCTTCCACAATCCTTGAATGATGAGTTTAGTAATGGAAGTGATCATGAAGAAAGAGATAATGAAGATAGTCATGATATGCATGACTTGATGGAAAATGATGGTTTAGTGACTGAAGAATCAGAATCAGTGTTACCATCACATGCTGTGGATTTTGATATGTCATGCTCAGAATCAGAACAGGAGGAGGAACTTGAGATACAGTATTGGAGAAAAGAAAGACACTTTCGTGAATTATATTTAGAGTCTATTCAGAAAAACACTGATTTAATGGATTCGCTGTTGACAGCTAAAGATAGGGAGATATTAAAGAAGATCAAGAATTCATCATCTCAAACTTAATTCTAATTTATCAATGGTCATATATACTGTATGGTAATGAAGTAATATGTTTTTGTATTGTTCAAATTGAGGACCATTATGATCATGTGAATTTATTTAGTTACGTATATGTATATACGTATGTATTCCAAATGTCATGATGGAGGTTGCATACAAAAAAA
>c41884_g1_i6
CTCGAACTGTGTAAGGAAGACGGAAAAATGGATGAAGAACATGGATCGCAAAGAGCGAATGTTTCAACAGGGACAGAGGTGAGACCATCTGAACAAACCTCAGGCGAAAACGATGAAAGGCACTCGGTGATATCCGCTAGCAGTACCGAATCGTCCGTCGATCCGGTGGATTATGAGGTAGAATCAATTGCATCTTCTGTTGAGGAGAGGCTAACGTGGCGTGGTCGAATGCAAGTTGTCTTGCATAGTCACTATTTTCATTTCATTATTGTTACATTGGTGGTGCTTGATGCCTTAATTGTTCTCTTTGAGTTACTACTGGATGTGGGAGCATTTAATAACCTCAAATGTGAGGGTGAAGATTTATACGAGCAAGCTGAAAGATGTCATTATAGCCGTGACTTTAGACGTAGTTGTGCTGCTCCTGCTGAATTTGAAGAACAACATAGAGTTGTTGTGCCCATCCTTAATAACACACCTGTTGTTCTTTGTACCTGCAAGTTTCGTGATGGCGAGAGAGTCTGTGATGATTTTAGATCCAGTAGAGGTTTGAATCCTGGTTTGGTTCTCCATGGCTTTAGCTTGACCATTCTGTGCATTTTCGTTTTGGAGATTATAGTGAAATTGATTGCATTTCGACTTAAATTTTTTACTCATAAATTTGAAGTGTTTGATGCTGTTGTAGTATTAGAGTCATTTATTTTGGATGTTGCTTCTCTAGAAGCTGAGGAGAGTTTTGAAGCCTTCAATTTACTCATTATTTTGAGGTTGTGGCGTGTGGTACGCATTGTAAATGGTGCTATTTTGTCGTCCAAAGCTCAGGCAGATGCTCAACTGGAAGTAGTACGTGGTGAAGCTCGCAAAACAATTCACATTTTACACAAGCTTCAAGCCCGTTTTGTAAAAGAAGTGGAAGAGAAGGATCATTACAAGGAACTTTTGGATCAACATGGCATTTATGTTAAAACTGGAAAGAAAACTGATGACACTAGATTGTAATCATAATAATGTACATCTAGACAGTCTATGCGTGTATCTCATCTTATATATATTATGCGTTTGAACAATCTTACACAATATTTTTGTAGTATTTCTGTGCACATATCTATTCTATTTTGTACCATCTATTTTGACCTACATATGTATCTGTTAGAAGTATAGCAAACATTCTTTTGTACTTGCATATCTGTTAGAGATGTGGCAAATATTTGGCTTGGCACATTTCTAAATAAATATCACATTTCAAATAATAGTTTGTTTCACAATACAAAACTATATTGGATGATGCACGTAGTTTACTTGTGATAGTGTCTACTAACTAAAATATCTAATACAGCAAGACAATGTGAATGATGAAACGGGTCATGTTTAGCAGCATTAAGAGGTAACGGTTATAACTGTAGTCCCCATTACTCCTTTCAGTTGTGTGCAGTTGCATGTCACCACCAGTGTGCGTCTACTGTTCCTACTCTCAGTTGGATTCAGAGTGAATTTCTTCTCAACCTTTTTACCAACATCCACAGACTGTTTGACTTTGACTATATCTGGCTTGATAAGACCAGCACCTTCTACTATCCATTCAATGTTGGTTATAGATATGTTCAATGGGTTAATGAAGGAGCACACAACATCAAAAGGCTTTCCTGTGTACATAAGTACGTACAAAATTAAAAAGGGGATTTGAAAAGACGTATAATTGCAATTGATTACTATACAACACAAAACTTTCAAGGAATAAAACTTTCATGGTTCTGTAGCAAGAAGTTATTAATTTGCTAGACAGTTGCTAAAGTAACAGTCTACTCTTATTACTAAAAGGAAAAGTTTTGGCATGTGTGGATAAATCAAACTAGCAAAATTTGTGCAAGTTTTCTGCTTCAACACATGTTATGTACGTAGTATATGGTATTTTATGCATGAGTCTGCAAGGCATAAATGCATTACATAATTATTACCTGTGGCGTGAGATCAGTTGTGTTGTGAGCAAAGAAGAAGTTTCCACCTTTAAACCCATCATTCAGATACAGGATGGCACTATAACAATGATCGATGGCTTGTAGCAAACAACAAATTAGCAGTATCAAGTATGCAGTTGTCAGCATGTACTGGGTGACTAAGGTCATCTCGGAACTCCTGCCCACCTTGGATGGCAGTTCTGCACACGAGATGAGTATAGGAGAAATACAAGGTTGTGTTTAGCTTAAAGTGTTTCTCAACTAATGATCTTGATTTGTTAGCCGAGCTCAGATATAATCGAGCAGCCTCAAGAATGGAACCATTAGATAATACAGCCTCTGCAGCTCTAATAGCAGTAAGGCCTTCAAATTTCTCATGTCTAGTATGTGGAGATTTACTAGGATAACCATCACCCTCTTTAGCCAATTGTGCTAGATCAATCAATGCTTGACATTCATTAGCCATAATAACATTGTCAAATACAACACGGTTGACTCCTAATAGTTCATCATCTGTTTGGATTACTCTAGGTTTGGCTATACCAACTGGATGATCTAAGAAGTCTTGTTGCAACAAAGTAGCATCATCATCTTTTTGACCTTCTACAGTGTCTTTAGAAACCTCAATAAACAGCTGTAAAAGAGCTCTGTCTTCTATTAATTGCTCTACTACACGAGCATCACTCTCCTTAAGAGTCCAGCTTGATTCTGGAGCTTGTGAACCATAGAACTCCCAATTAGCAGTGACTATAGTAGAGTTTGGATTGAGCCTGACAAGAGCTGCAAATGTAGACAAAGCTTCAGATGTTCTACCCAATTTATGGTATAAAAACTGCATGTATTGAAAGTAGCTGGATAATATATTTTCAACTGGATTAAGACGGAAAAAGTCTAATTTGTCCACACACTCAGTACGACATTTTAGTGATGACATAAATAGCCCACTGAGCAAGCCATGGTATTCCAATCCATCCAGATCATTAGCATTAGTAAATGCTTCACACATGATGTAACACTCATCTAATTTGATATAAAAATCCTTTAGACTTGCTTCAAGTTTTTCAGTAGCTTCATCCCATTTCTCCTCGTCATACAAATCAGTTCCTTCCAAGTACAAATCTTTGTAAGGTAAGGTCTCCTGGGGAATAAATGCACTACTGTCCAGCTCAAGAGATTTATAATATTTCAAATTATCATCAACTTTGTTACTTTCTGGGTTAAAGTAGTGGTAGGTCACAAACCGCCTGCAAGCCTCTTCCGATTTACCAAGCTGGAATAAGGAAAATTGTAAGAAGTCGTAGGGTAGTCGACTCTCAAAGGTGTTGATTATGTCGACA
>c41884_g1_i2
GTTTATTTCCTCTTTTGTTGTTAGGATGCTTTGTTATAGGTAGCTATATAGTTTAGCTGACCTGATCAATCTACAGCTTTGATTTAATGATGTGTGTTAACCCTGAGCATAGTACACATGGCTGACAGGTGTTAATTGTACACGTGATTACCAGCTGTTTTTTCATACTAACACATTGGCAGTTATAGTAGAGATTAAACCAACTTACTTACCTGAAGAAAGAAGATAAAAGGTATCATATTAAATGCCTAGGCGATTAAACAGAGATAGGTGTTTATTATTAATATGGCAAAAACTAATCAAATAGTTCTCCTTTTAAATGCCTAGGCGACTAAATGGAGATAGGCCTTTAATTGGGTAAATACAGTATATTTCAAGGAGAATTTCACATATTTTGCCTTGAATGTTTTGAAACAGCTAATCCACAAAAAGCTTCTCCTCAAAAATAACCCACCAATACGGTGTCATCCACAATATTGTGTTTGTAATTCATACACAAAGATGAAGAAAACATGGCTACATTAATCACAGCAGTTTGGTAACACGTACTGTTAAGAATGAAATTCCTATGATCATGTGCAATGTGACGTGGGGTATTTGCGTGTGTTGTGAACTGTCAGTGTATGTACGTACTTTACCCTGTGTTGTATTATTTATCACTCAAGCTTGCTCTTGATTACCGTATACATACCAGTACATGTTTTTCAAAATTAATAGAGAAGCTGAGGAGAGTTTTGAAGCCTTCAATTTACTCATTATTTTGAGGTTGTGGCGTGTGGTACGCATTGTAAATGGTGCTATTTTGTCGTCCAAAGCTCAGGCAGATGCTCAACTGGAAGTAGTACGTGGTGAAGCTCGCAAAACAATTCACATTTTACACAAGCTTCAAGCCCGTTTTGTAAAAGAAGTGGAAGAGAAGGATCATTACAAGGAACTTTTGGATCAACATGGCATTTATGTTAAAACTGGAAAGAAAACTGATGACACTAGATTGTAATCATAATAATGTACATCTAGACAGTCTATGCGTGTATCTCATCTTATATATATTATGCGTTTGAACAATCTTACACAATATTTTTGTAGTATTTCTGTGCACATATCTATTCTATTTTGTACCATCTATTTTGACCTACATATGTATCTGTTAGAAGTATAGCAAACATTCTTTTGTACTTGCATATCTGTTAGAGATGTGGCAAATATTTGGCTTGGCACATTTCTAAATAAATATCACATTTCAAATAATAGTTTGTTTCACAATACAAAACTATATTGGATGATGCACGTAGTTTACTTGTGATAGTGTCTACTAACTAAAATATCTAATACAGCAAGACAATGTGAATGATGAAACGGGTCATGTTTAGCAGCATTAAGAGGTAACGGTTATAACTGTAGTCCCCATTACTCCTTTCAGTTGTGTGCAGTTGCATGTCACCACCAGTGTGCGTCTACTGTTCCTACTCTCAGTTGGATTCAGAGTGAATTTCTTCTCAACCTTTTTACCAACATCCACAGACTGTTTGACTTTGACTATATCTGGCTTGATAAGACCAGCACCTTCTACTATCCATTCAATGTTGGTTATAGATATGTTCAATGGGTTAATGAAGGAGCACACAACATCAAAAGGCTTTCCTGTGTACATAAGTACGTACAAAATTAAAAAGGGGATTTGAAAAGACGTATAATTGCAATTGATTACTATACAACACAAAACTTTCAAGGAATAAAACTTTCATGGTTCTGTAGCAAGAAGTTATTAATTTGCTAGACAGTTGCTAAAGTAACAGTCTACTCTTATTACTAAAAGGAAAAGTTTTGGCATGTGTGGATAAATCAAACTAGCAAAATTTGTGCAAGTTTTCTGCTTCAACACATGTTATGTACGTAGTATATGGTATTTTATGCATGAGTCTGCAAGGCATAAATGCATTACATAATTATTACCTGTGGCGTGAGATCAGTTGTGTTGTGAGCAAAGAAGAAGTTTCCACCTTTAAACCCATCATTCAGATACAGGATGGCACTATAACAATGATCGATGGCTTGTAGCAAACAACAAATGTGAGTGTGTTGTTATTACCTATAGTCTCTCCAGGTATACGCTGGTGGTATTTTCTCACATTTACCAGTAGCAGTATCAAGTATGCAGTTGTCAGCATGTACTGGGTGACTAAGGTCATCTCGGAACTCCTGCCCACCTTGGATGGCAGTTCTGCACACGAGATGAGTATAGGAGAAATACAAGGTTGTGTTTAGCTTAAAGTGTTTCTCAACTAATGATCTTGATTTGTTAGCCGAGCTCAGATATAATCGAGCAGCCTCAAGAATGGAACCATTAGATAATACAGCCTCTGCAGCTCTAATAGCAGTAAGGCCTTCAAATTTCTCATGTCTAGTATGTGGAGATTTACTAGGATAACCATCACCCTCTTTAGCCAATTGTGCTAGATCAATCAATGCTTGACATTCATTAGCCATAATAACATTGTCAAATACAACACGGTTGACTCCTAATAGTTCATCATCTGTTTGGATTACTCTAGGTTTGGCTATACCAACTGGATGATCTAAGAAGTCTTGTTGCAACAAAGTAGCATCATCATCTTTTTGACCTTCTACAGTGTCTTTAGAAACCTCAATAAACAGCTGTAAAAGAGCTCTGTCTTCTATTAATTGCTCTACTACACGAGCATCACTCTCCTTAAGAGTCCAGCTTGATTCTGGAGCTTGTGAACCATAGAACTCCCAATTAGCAGTGACTATAGTAGAGTTTGGATTGAGCCTGACAAGAGCTGCAAATGTAGACAAAGCTTCAGATGTTCTACCCAATTTATGGTATAAAAACTGCATGTATTGAAAGTAGCTGGATAATATATTTTCAACTGGATTAAGACGGAAAAAGTCTAATTTGTCCACACACTCAGTACGACATTTTAGTGATGACATAAATAGCCCACTGAGCAAGCCATGGTATTCCAATCCATCCAGATCATTAGCATTAGTAAATGCTTCACACATGATGTAACACTCATCTAATTTGATATAAAAATCCTTTAGACTTGCTTCAAGTTTTTCAGTAGCTTCATCCCATTTCTCCTCGTCATACAAATCAGTTCCTTCCAAGTACAAATCTTTGTAAGGTAAGGTCTCCTGGGGAATAAATGCACTACTGTCCAGCTCAAGAGATTTATAATATTTCAAATTATCATCAACTTTGTTACTTTCTGGGTTAAAGTAGTGGTAGGTCACAAACCGCCTGCAAGCCTCTTCCGATTTACCAAGCTGGAATAAGGAAAATTGTAAGAAGTCGTAGGGTAGTCGACTCTCAAAGGTGTTGATTATGTCGACA
>c41884_g1_i1
CTCGAACTGTGTAAGGAAGACGGAAAAATGGATGAAGAACATGGATCGCAAAGAGCGAATGTTTCAACAGGGACAGAGGTGAGACCATCTGAACAAACCTCAGGCGAAAACGATGAAAGGCACTCGGTGATATCCGCTAGCAGTACCGAATCGTCCGTCGATCCGGTGGATTATGAGGTAGAATCAATTGCATCTTCTGTTGAGGAGAGGCTAACGTGGCGTGGTCGAATGCAAGTTGTCTTGCATAGTCACTATTTTCATTTCATTATTGTTACATTGGTGGTGCTTGATGCCTTAATTGTTCTCTTTGAGTTACTACTGGATGTGGGAGCATTTAATAACCTCAAATGTGAGGGTGAAGATTTATACGAGCAAGCTGAAAGATGTCATTATAGCCGTGACTTTAGACGTAGTTGTGCTGCTCCTGCTGAATTTGAAGAACAACATAGAGTTGTTGTGCCCATCCTTAATAACACACCTGTTGTTCTTTGTACCTGCAAGTTTCGTGATGGCGAGAGAGTCTGTGATGATTTTAGATCCAGTAGAGGTTTGAATCCTGGTTTGGTTCTCCATGGCTTTAGCTTGACCATTCTGTGCATTTTCGTTTTGGAGATTATAGTGAAATTGATTGCATTTCGACTTAAATTTTTTACTCATAAATTTGAAGTGTTTGATGCTGTTGTAGTATTAGAGTCATTTATTTTGGATGTTGCTTCTCTAGAAGCTGAGGAGAGTTTTGAAGCCTTCAATTTACTCATTATTTTGAGGTTGTGGCGTGTGGTACGCATTGTAAATGGTGCTATTTTGTCGTCCAAAGCTCAGGCAGATGCTCAACTGGAAGTAGTACGTGGTGAAGCTCGCAAAACAATTCACATTTTACACAAGCTTCAAGCCCGTTTTGTAAAAGAAGTGGAAGAGAAGGATCATTACAAGGAACTTTTGGATCAACATGGCATTTATGTTAAAACTGGAAAGAAAACTGATGACACTAGATTGTAATCATAATAATGTACATCTAGACAGTCTATGCGTGTATCTCATCTTATATATATTATGCGTTTGAACAATCTTACACAATATTTTTGTAGTATTTCTGTGCACATATCTATTCTATTTTGTACCATCTATTTTGACCTACATATGTATCTGTTAGAAGTATAGCAAACATTCTTTTGTACTTGCATATCTGTTAGAGATGTGGCAAATATTTGGCTTGGCACATTTCTAAATAAATATCACATTTCAAATAATAGTTTGTTTCACAATACAAAACTATATTGGATGATGCACGTAGTTTACTTGTGATAGTGTCTACTAACTAAAATATCTAATACAGCAAGACAATGTGAATGATGAAACGGGTCATGTTTAGCAGCATTAAGAGGTAACGGTTATAACTGTAGTCCCCATTACTCCTTTCAGTTGTGTGCAGTTGCATGTCACCACCAGTGTGCGTCTACTGTTCCTACTCTCAGTTGGATTCAGAGTGAATTTCTTCTCAACCTTTTTACCAACATCCACAGACTGTTTGACTTTGACTATATCTGGCTTGATAAGACCAGCACCTTCTACTATCCATTCAATGTTGGTTATAGATATGTTCAATGGGTTAATGAAGGAGCACACAACATCAAAAGGCTTTCCTGTGTACATAAGTATGTACAAAATTAAAAAGGGGGTTTGAAAAGACGTATAATTACAATTGATTACTATACAACACAAAACTTTCAAGGAATAAAACTTTCATGGTTCTGTAACATGAAGTTATTAATTTGCTAGACAGTTGCTAAAGTAACAGTCTACTCTTATTACTAAAAGGAAAAGTTTTGGCATGTGTGGATAAATCAAACTAGCAAAATTTGTGCAAGTTTTCTGCTTCAACACATGTTATGTACGTAGTATATGGTATTTTATGCATGAGTCTGCAAGGCATAAATGCATTACATAATTATTACCTGTGGCGTGAGATCAGTTGTGTTGTGAGCAAAGAAGAAGTTTCCACCTTTAAACCCATCATTCAGATACAGGATGGCACTATAACAATGATCGATGGCTTGTAGCAAACAACAAATGTGAGTGTGTTGTTATTACCTATAGTCTCTCCAGGTATACGCTGGTGGTATTTTCTCACATTTACCAGTAGCAGTATCAAGTATGCAGTTGTCAGCATGTACTGGGTGACTAAGGTCATCTCGGAACTCCTGCCCACCTTGGATGGCAGTTCTGCACACGAGATGAGTATAGGAGAAATACAAGGTTGTGTTTAGCTTAAAGTGTTTCTCAACTAATGATCTTGATTTGTTAGCCGAGCTCAGATATAATCGAGCAGCCTCAAGAATGGAACCATTAGATAATACAGCCTCTGCAGCTCTAATAGCAGTAAGGCCTTCAAATTTCTCATGTCTAGTATGTGGAGATTTACTAGGATAACCATCACCCTCTTTAGCCAATTGTGCTAGATCAATCAATGCTTGACATTCATTAGCCATAATAACATTGTCAAATACAACACGGTTGACTCCTAATAGTTCATCATCTGTTTGGATTACTCTAGGTTTGGCTATACCAACTGGATGATCTAAGAAGTCTTGTTGCAACAAAGTAGCATCATCATCTTTTTGACCTTCTACAGTGTCTTTAGAAACCTCAATAAACAGCTGTAAAAGAGCTCTGTCTTCTATTAATTGCTCTACTACACGAGCATCACTCTCCTTAAGAGTCCAGCTTGATTCTGGAGCTTGTGAACCATAGAACTCCCAATTAGCAGTGACTATAGTAGAGTTTGGATTGAGCCTGACAAGAGCTGCAAATGTAGACAAAGCTTCAGATGTTCTACCCAATTTATGGTATAAAAACTGCATGTATTGAAAGTAGCTGGATAATATATTTTCAACTGGATTAAGACGGAAAAAGTCTAATTTGTCCACACACTCAGTACGACATTTTAGTGATGACATAAATAGCCCACTGAGCAAGCCATGGTATTCCAATCCATCCAGATCATTAGCATTAGTAAATGCTTCACACATGATGTAACACTCATCTAATTTGATATAAAAATCCTTTAGACTTGCTTCAAGTTTTTCAGTAGCTTCATCCCATTTCTCCTCGTCATACAAATCAGTTCCTTCCAAGTACAAATCTTTGTAAGGTAAGGTCTCCTGGGGAATAAATGCACTACTGTCCAGCTCAAGAGATTTATAATATTTCAAATTATCATCAACTTTGTTACTTTCTGGGTTAAAGTAGTGGTAGGTCACAAACCGCCTGCAAGCCTCTTCCGATTTACCAAGCTGGAATAAGGAAAATTGTAAGAAGTCGTAGGGTAGTCGACTCTCAAAGGTGTTGATTATGTCGACA
>c41889_g3_i8
CAATTATGTGCCTATGTCCAGTTGTACCATGGAAAAATGTCAAAATTTTTTTGTCATATTTTTCATTCGTCAATATTTTTCCCCATCAAAATTTTGCACTGCATGGTATACTATTTACCTTTTCACTGATATAATCCCAAGACTGATACACATAACCTGATGGCACTTCAAAGTCCAACAGAGCCATATTTGAACGGTTTACTCCATTGTATTGGAAACACATCCTCAGTGTCAGATGTGTTACATCTCCTCCACTACTGTCAAATGTAGCATCAACATTAAGATTGAAAGCACGCGACACTTGACAACAATCACAGCCATAATACTCCAGGACAGCCTGTACAATAGCTCTGCCAGTTCCTGACCACCTTAGTTCAGCTTGACCAAGCTTACTTATCTCGTATGTTTGCTTTAAGTATCTGTTTTTACCAGTTATTTGATGTTGATGATTTGCTCCACTAGGCAGATTAACAATAACATTCAGTGATAAATTCTGAGTAAATGAAAGGCTGGCCACTTCAGTCAAAGCTTTAATAGCAACCACACTATCCTGAGATGAGCTGAATACACCAAATGCATTTTTCTGTCTGGCCAACCATGAAGACAGACAAACTATATGATCAGTATCCTCATTTTCAATCAGAGCCTGTAGAGTGTAGGCAGTGGTTTCAATGCATGTTGAGGAAGCAGCCATGGATTGAGATGGACCCGAGCATTTTTCATTGTTATTGTCATTGGTTTCACTATCGCCACAATTGTTACAAATAAAACACGTTCCATCAGTTCCTGACTGTATTCTGGACTTCAGTTCTACCAACATTTCTTTAGACACTTTTCTTCTATTAACTGGATTCAATGTGAGTGCACATGCTGCCAATGCTATTCCATAACTGCACAATTCTTTGCTGTTTCTTCTCCATATATCTACAAGATAACTGGTGGCATTGCTAATTTCTTTATTCACATTTAGTCTTCCATCAATAAACCCACTAGTGTAGCTCTTAAGTGACTTTAATGTGAATGCTGTGAGAGCAAATTCATTACCATCAAATCCCAGCAATTGATAATTGTGAACTTGTCCAATTCTTGGAAATGCTCCATTTTTATGCTGCTGCCTCACAAGATACCTCACAGCAGCATCCACTACTGCAAGATCCACAATATCAGTACTACCCTCTAATTCAAAAATGTCTGAGAAAGTCTGCACGGCTGCTGCTGTTAGCCATGAACTGGCTTGTCCTCCACTCCATATGCTAAAGTATCCTTCACTAGCTTGATAGTTGAGCTGTCGCTGGTAGCCTGTTTGCAGATTAAAGCGAACTCTAATTGCCGTGTGTTCTGGTAAGCTAATAGTCCGTTGCAAATACTTTGCTACAACAGTATTCAAAGCCAACTTGACCAGATTCTGTTCCCCACAGCCAGATGGTAACACCAACAGGTTAGAGAGATTTGGTGGAGATGCCATATCACCAGTTATGGAAATAGATGCTTTGTTTGAGCCAGGAATGTGGCATACAGGTAGCTGATAAAAGTCAAACAATACACTGGACTCAGTCTCTCCTTTACCGGTAATTATTATGTTAGTGGTGTTGACTTGTTTCATACAGCCAGGCTTTACAAACAACAATTTCTGAACAGCATCTTGAGCATTAGCTTGTGAAGAAGTTGCTGTGATCTTGATAGGAAAATTTCCAATTCCAAGTGCTTTCAATCTCATAACAAAAGATTTTGATGTATTTGGTCTAATTTTCCTGATTCTCTTGGGTGTTTTATTCACCAAGGTGAGGTTGTCATCTATTTCAACACTGATTGTGGCAGTAACACTTTTGGAATTGAAATTAAATATTAGTACGGTAATGGAGACCTCCTCTTCAAAATTAATGCTGAATGGTAACTCCAAAGAAATAAAGAATGGCTTGATTACAGTTAGAGAAGTGGGGGAAGATATTCCTAGACCATTTTGCTGAGAGAATGAAAATGCTTGTGCAACCCATGAAGTTATAGTATCGGGAACAGTAGTGTTAATAAATAACATTCCTCTAGAATCAGTATGATTTACTTGAAAGTACCATGTCTCAGGAAAAAATACGCGAGTACGAGGTGAATCAGATGTAGGGGGTGGTGACGGTAATACAGTTGGAAGTGCTAGGCTAATATCTTGCGCCTCTGGTACAGGACCAAAACGATCGAAAATGATTGGTGGTAGCACAGAGGGTTGTATAGGAGCTGCTGGTTGAAACATGTTGCTTCTCATACTAACTCCTGCAAGCTGAAACAAATTTTGAGAGGAAATCCAGCTGGGTTCCTGACATGCAGTCGGACAGCACTGACTGGTTGACTCAGCTGAGCATGTATTATCAATACTGCTGAGAGATTCAGTGGTTAGTGAACCCAACCTGTCACAGATGCTTGTAGATTGTAGTGACTTGCATGATTCAGCCAATAGGGTCAAACTTGTGTCAATTATTCCTATTAACACAGGTGTGTCAACATCAGCAGTAGTCTTTATTGCAATGTCATCTCCTGGTTGAGCAGATTCCTCACCAAAGCTAACATTTACTTTTTCCTTTAATTCACATTCAACTTTTACTTCTATCAAATCAGCTATTAGTTCACCATCTTCACGAGCAAAGAAGACTAATAGTTTAAAGTTTGGCACTAGTTCATGGGAAATAGATATTGTAAACTGTATTTTTGTTTGTGTTGGTGTTTCTGCTGCTATGATAGTGTGGTTCACCACATTTGCTTGTCCAATAGTCATTATTTGGAGGATGTTGAATGGAACTGTTGACTGTGCAACAAAAGTTGCTGTTTCACCAACTTTATAAGTTCTGTCATTAACTTTCTTAGTGATCTGCACAAAGCTACGAGATGGCGAATACACTGGTGCTGGAGATGTGCACAGTTTAGTTTCTTCACATGATTGAAATTCTTTTGCTAATTCAGCTTTAATTTGTACACAATTTGTTTTGCTTGGAACAGATACTTCCATTTCAGCAATTCCTGACATCTGGGTCATAACTTCATTATCAAACAAGACTTCTTTGTTGTTGTTAATGGATGTGGTGATTTTAATGGCTACAGCCTCAGCAGGAGAGCCATCTGGATATGTTGCTTTAACCCTAGCTGTATAAGGTAATCCAGCTCTAAATGATCTTGGAGTATCACCAGTAAATGAAAGGGTAATTGGGTTTGCTACCAATGGGATTACTGTGTCTGTAGACTGTGTAGCACCTCGT
>c41889_g3_i4
CAATTATGTGCCTATGTCCAGTTGTACCATGGAAAAATGTCAAAATTTTTTTGTCATATTTTTCATTCGTCAATATTTTTCCCCATCAAAATTTTGCACTGCATGGTATACTATTTACCTTTTCACTGATATAATCCCAAGACTGATACACATAACCTGATGGCACTTCAAAGTCCAACAGAGCCATATTTGAACGGTTTACTCCATTGTATTGGAAACACATCCTCAGTGTCAGATGTGTTACATCTCCTCCACTACTGTCAAATGTAGCATCAACATTAAGATTGAAAGCACGCGACACTTGACAACAATCACAGCCATAATACTCCAGGACAGCCTGTACAATAGCTCTGCCAGTTCCTGACCACCTTAGTTCAGCTTGACCAAGCTTACTTATCTCGTATGTTTGCTTTAAGTATCTGTTTTTACCAGTTATTTGATGTTGATGATTTGCTCCACTAGGCAGATTAACAATAACATTCAGTGATAAATTCTGAGTAAATGAAAGGCTGGCCACTTCAGTCAAAGCTTTAATAGCAACCACACTATCCTGAGATGAGCTGAATACACCAAATGCATTTTTCTGTCTGGCCAACCATGAAGACAGACAAACTATATGATCAGTATCCTCATTTTCAATCAGAGCCTGTAGAGTGTAGGCAGTGGTTTCAATGCATGTTGAGGAAGCAGCCATGGATTGAGATGGACCCGAGCATTTTTCATTGTTATTGTCATTGGTTTCACTATCGCCACAATTGTTACAAATAAAACACGTTCCATCAGTTCCTGACTGTATTCTGGACTTCAGTTCTACCAACATTTCTTTAGACACTTTTCTTCTATTAACTGGATTCAATGTGAGTGCACATGCTGCCAATGCTATTCCATAACTGCACAATTCTTTGCTGTTTCTTCTCCATATATCTACAAGATAACTGGTGGCATTGCTAATTTCTTTATTCACATTTAGTCTTCCATCAATAAACCCACTAGTGTAGCTCTTAAGTGACTTTAATGTGAATGCTGTGAGAGCAAATTCATTACCATCAAATCCCAGCAATTGATAATTGTGAACTTGTCCAATTCTTGGAAATGCTCCATTTTTATGCTGCTGCCTCACAAGATACCTCACAGCAGCATCCACTACTGCAAGATCCACAATATCAGTACTACCCTCTAAACATACAACAGGTTAGTTAATTAATTTGAGCCATTGGTGAGGTACGTAGTAACTATACTACATCACCGAACCTAATTCAAAAATGTCTGAGAAAGTCTGCACGGCTGCTGCTGTTAGCCATGAACTGGCTTGTCCTCCACTCCATATGCTAAAGTATCCTTCACTAGCTTGATAGTTGAGCTGTCGCTGGTAGCCTGTTTGCAGATTAAAGCGAACTCTAATTGCCGTGTGTTCTGGTAAGCTAATAGTCCGTTGCAAATACTTTGCTACAACAGTATTCAAAGCCAACTTGACCAGATTCTGTTCCCCACAGCCAGATGGTAACACCAACAGGTTAGAGAGATTTGGTGGAGATGCCATATCACCAGTTATGGAAATAGATGCTTTGTTTGAGCCAGGAATGTGGCATACAGGTAGCTGATAAAAGTCAAACAATACACTGGACTCAGTCTCTCCTTTACCGGTAATTATTATGTTAGTGGTGTTGACTTGTTTCATACAGCCAGGCTTTACAAACAACAATTTCTGAACAGCATCTTGAGCATTAGCTTGTGAAGAAGTTGCTGTGATCTTGATAGGAAAATTTCCAATTCCAAGTGCTTTCAATCTCATAACAAAAGATTTTGATGTATTTGGTCTAATTTTCCTGATTCTCTTGGGTGTTTTATTCACCAAGGTGAGGTTGTCATCTATTTCAACACTGATTGTGGCAGTAACACTTTTGGAATTGAAATTAAATATTAGTACGGTAATGGAGACCTCCTCTTCAAAATTAATGCTGAATGGTAACTCCAAAGAAATAAAGAATGGCTTGATTACAGTTAGAGAAGTGGGGGAAGATATTCCTAGACCATTTTGCTGAGAGAATGAAAATGCTTGTGCAACCCATGAAGTTATAGTATCGGGAACAGTAGTGTTAATAAATAACATTCCTCTAGAATCAGTATGATTTACTTGAAAGTACCATGTCTCAGGAAAAAATACGCGAGTACGAGGTGAATCAGATGTAGGGGGTGGTGACGGTAATACAGTTGGAAGTGCTAGGCTAATATCTTGCGCCTCTGGTACAGGACCAAAACGATCGAAAATGATTGGTGGTAGCACAGAGGGTTGTATAGGAGCTGCTGGTTGAAACATGTTGCTTCTCATACTAACTCCTGCAAGCTGAAACAAATTTTGAGAGGAAATCCAGCTGGGTTCCTGACATGCAGTCGGACAGCACTGACTGGTTGACTCAGCTGAGCATGTATTATCAATACTGCTGAGAGATTCAGTGGTTAGTGAACCCAACCTGTCACAGATGCTTGTAGATTGTAGTGACTTGCATGATTCAGCCAATAGGGTCAAACTTGTGTCAATTATTCCTATTAACACAGGTGTGTCAACATCAGCAGTAGTCTTTATTGCAATGTCATCTCCTGGTTGAGCAGATTCCTCACCAAAGCTAACATTTACTTTTTCCTTTAATTCACATTCAACTTTTACTTCTATCAAATCAGCTATTAGTTCACCATCTTCACGAGCAAAGAAGACTAATAGTTTAAAGTTTGGCACTAGTTCATGGGAAATAGATATTGTAAACTGTATTTTTGTTTGTGTTGGTGTTTCTGCTGCTATGATAGTGTGGTTCACCACATTTGCTTGTCCAATAGTCATTATTTGGAGGATGTTGAATGGAACTGTTGACTGTGCAACAAAAGTTGCTGTTTCACCAACTTTATAAGTTCTGTCATTAACTTTCTTAGTGATCTGCACAAAGCTACGAGATGGCGAATACACTGGTGCTGGAGATGTGCACAGTTTAGTTTCTTCACATGATTGAAATTCTTTTGCTAATTCAGCTTTAATTTGTACACAATTTGTTTTGCTTGGAACAGATACTTCCATTTCAGCAATTCCTGACATCTGGGTCATAACTTCATTATCAAACAAGACTTCTTTGTTGTTGTTAATGGATGTGGTGATTTTAATGGCTACAGCCTCAGCAGGAGAGCCATCTGGATATGTTGCTTTAACCCTAGCTGTATAAGGTAATCCAGCTCTAAATGATCTTGGAGTATCACCAGTAAATGAAAGGGTAATTGGGTTTGCTACCAATGGGATTACTGTGTCTGTAGACTGTGTAGCACCTCGT
>c53357_g1_i1
ATTTGACTTTGATGGCTCTCCTCGTCTCTACCAGACAGATCCCTCTGGGACGTACCACGCATGGAAGGCCAACGCCATTGGAAGAGGCGCGAAATCCGTGCGGGAGTTTTTGGAAAAGCACTACACCGATGAAGCCATTGAGACAGACGACCTGACCATTAAACTAGTAATCAAGGCTTTGCTTGAGGTTGTACAGTCTGGAGGTAAAAACATAGAACTGGCAGTTATGAGACGAGACCAGCCGCTGAAGATCCTG
>c53634_g1_i1
ATGACTCTGACGTAATTGACGTTGTATTTGACATTGGAGTTGACAGTGTAACTGTAGAAATTAATATTACTGAAGATGCAATTGATGAAGAAGATGAATCATTTGGACTGGATCTTAAAACAATAGATACTACACCCAGTATGGTAGAGATTTTAGCTCCAAGGAGAGCCTTTGGTATTATAGAAGACAATGATGAACCAGCACCA
>c54677_g1_i1
AAGATTGATCTTTGCTGGTAAGCAGCTGGAAGATGGAAGAACACTGTCTGACTACAATATTCAGAAGGAATCTACTCTGCACTTGGTCCTTCGTCTCAGAGGTGGGATGCAAATATTTGTGAAGACCCTGACAGGGAAGACAATTACTCTTGAGGTAGAGCCAAGTGATACTATTGAGAATGTCAAAGCCAAAATCCAAGACAAGGAAGGCATTCCCCCTGATCAACAAAGATTGATCTTTGCTGGCAAACAATTGGAAGATGGAAGAACCCTGTCAGACTATAATATTCAGAAGGAATCTGCTCTGCACTTGGTCCTTCGTCTCAGAGGTGGGATGCAAATATTTGTGAAGACCCTGACAGGGAAGACAATTACTCTTGAGGTAGAGCCAAGTGATACTATTGAGAATGTCAAAGCCAAAATCCAAGACAAGGAAGGCATTCCCCCTGATCAACAAAGATTGATCTTTGCTGGCAAACAATTGGAAGATGGAAGAACCCTGTCAGACTATAATATTCAGAAGGAATCTG
>c58706_g1_i1
GGGTAAGAAGGGCGAGACTGGAGGATCGGGTCTGCAAGGTCCATTGGGACCTATTGGTGATAAAGGACCAACAGGATTACAAGGTATCCCAGGACCATCTGGAGCAGCTGGAGCACCAGGCAGAAAAGGAGCTGATGGGCCAGTTGGTAAGCCTGGTCTCCAAGGAAACCAGGGAGAGAGAGGTGCTCAGGGTGAAATTGGAATTCCAGGACCAACTGGAG
>c64227_g1_i1
CAAAGGCTTATCTTCACTACAATCACTTTGAAGTAGGATCAACTTTTGACCAGTATCCAGTGACCATAACAGGATTTGATAGCATTGGATTAACTGATCCATTTGAGGTTGATGGTGGAATCCTAAATGGAAAGTCTTTTTCTGCACGTGATCGAGATAATGATGATGCACCTTTTAACTGTGCAGAAAGACATGGCGGATGGTGGCATTCCCATTGTTCTGGCATTGAAGGCAATGATGATTTTAATGATACCAATCTTTACCTCAATGGTGAGCGGTTGCATTTCACACTATTGGAAATCAAAGCTCGACCACCCAACTGCGCTGAAGCATAGTGTATCATTGACTATAAGAGAATACGTTGTTGTAAGTATACAGGTACTAAACTGTTCTCTACTTTTGGCAAGCACTTTTGATTACTCTTGTTATTATACTTGTATAAGCACCTACAGCAGCATAAAATGCTTAATTATTATTGTTGAACAATAGTGGTATTTACTGTAATTACTATCAGAATTCATCACATAATGAAAAAAAAAAGATCGG
>c65284_g1_i1
ACCATAGGCAACAGCTTCATCAGGGTTGATGCTCTTGTTCAACTCCTTTCCATTGAAAAAATCTTGAAGAAGTTTCTGGATTTTAGGTATACGGGTGGATCCACCAACCAATACAATATCATGTATTTGAGACTTGTCAAGCTTAGCATCACGAAGTGATTTTTCAACAGGGTCAAGGGTACCTCTGAAGAGATCAGCATTGAGTTCTTCAAAACGTGCTCTTGTTATGGAGGTATAGAAGTCAATTCCTTCATAGAGTGAATCAATTTCAATGCTAGCCTGAGTGCTGGAGGAGAGCGTACGCTTTGCACGCTCACAAGCAGTACGGAGACGGCGAACAGCTCTCTTGTTGTCAATGATGTCCTTCTTGTGCTTCCTCTTAAATTCTGCAACAAAGTGGTTCACCATACGATTATCGAAGTCTTCACCCCCCAAGTGAGTGTCACCAGCAGTAGACTTTACTTCAAAGATTCCATCTTCAATGGTTAGAATGGAGACATCAAAGGTGCCACCACCGAGATCAAAGATCAGTACATTCCTTTCTACTCCAACCTTCTTATCCAGTCCATAAGCTATGGCAGCAGCAGTTGGCTCATTAATGATTCTCAACACATTCAGCCCAGATATGGTACCGGCATCCTTA
>c6913_g1_i1
AGCATCAACCCTGATGAAGCTGTGGCTTATGGTGCAGCTGTACAGGCAGCCATCTTATCTGGTGATAAGTCAGAGAATGTTCAGGACCTCCTGCTCCTTGATGTTACACCTTTATCCCTTGGTATTGAGACAGCTGGTGGTGTCATGACTGTTCTGATCAAGCGAAACACAACCATTCCCACAAAGCAGACACAAACATTCACAACATACTCTGACAACCAGCCTGGAGTCTTAATTCAGGTATACGAGGGAGAAAGGGCAATGACCAAAGATAACAACTTGTTGGGTAAATTTGAGCTGACTGGCATCCCACCAGCTCCCAGAGGTGTTCCTCAGATTGAGGTCACATTTGACATTGATGCCAACGGTATCTTAAATGTGTCTGCTGTTGACAAGAGCACTGGCAAGGAGAACAAAATCACCATTACCAACGACAAAGGACGATTGAGCAAGGAAGATATTGAGCGTATGGTTCAAGAAGCTGAGACCTACAAAGCTGAAGATGAGCAGCAAAGGGACAAGGTGTCTTCAAAGAATTCCCTAGAATCCTATGCATTTAACATGAAGTCTACTGTTGAAGACGAAAAACTTCAAGGAAAAATCAGTGATGAAGATAAACAAAAAATTCTGGAAAAATGCAACGAAGTTGTATCTTGGCTGGACAAAAATCAGACTG
>c7761_g1_i1
TTTCATTTCCACTGGGGAGATAGCAACGAAGAAGGATCTGAACACCAGATTGATGGAGAGACCTATTCTGGTGAACTTCACTTTGTTACTAAAAAAACTACTGGAGACCCGATGGCTGGAGATGCTCTTGCTGTGATAGGCGGCCTTCTAGTCAGTGACCCTTCGCTGCCTGCTACTGGGTCATGGTTTCAACTGCTCAATAATGTTCCCATGTTAGCTGAAGAAGAGAACCATGTAAGTAGAATTCGACCAACTGATTTTCTACCAACTAATTTGGATTACTATCATTATGAAGGCTCTTTTACTGCTCCACCATGCAGTGAAATTGTCCAATGGTTTGTACTGAAACAACCTATCAGGGTGCCAGCAGTGTTTTTGGATGCATTGCGTAGTACCGTTAGAGGCATTGATGGAAAAGTGTTGAGGTTTAACTTTCGTGACACACAGCCATTGAATGGTCGTAAGGCTGGAGAAGCTGGAGAGAATGGAACAGGAGAGCTGGAGAAAATAAAGAAACTGAAGTGCAATAGAGCATAAGAGCACCCTTTGGACTGGTTAAATTTCTAAACTTGCTCATGCATATTAGCTACATGGTTAGCTATACATAGCTAATAGCTACTTAGGTTATTCATTTGCATTTACTAGAATGTACAAGCTATTTATACATACGTATCATTA
>c94004_g1_i1
TAGAGGCATTGATGGAAAAGTGTTAGGGTTTAATTTTCGTGATACACAGCCATTGAATGGTCGTCAGGTTTTGATACCTGATATAGAAGCTGGTGAGAATGGAGGGAACGGAGAAGTTGAGGCTGCAGAAGTTGAGGCTGCTGAGGTTGAGGCTGAAGGGAATGGAGCAGCTCTAGAGCCATAGTGCAAGTTTTAGACTGAGGGATGACTGATTGTGTTTATTATTAA
>c77644_g1_i1
ATCGAGATAATGATGATGCACCTTCTATTAGCTGTGGAAAAAGACATGGAGGATGGTGGCACTCCCAGTGTTCTGGTATTGAACACAATGATAAATATAGTGATTTCAACCTTTACCTTAATGGTCAGCGGTTGATTTTTGTATTTATGGAAATGAAAATACGACCACTTGGCTGTATTTTTGATAACTGATTGAAGCATATGTAATAATGTATCAATGACTTTAAAGACTATACATTGTTGTAGTATACAGGCACTGAGTGCATGGTTCTTTATTGGCAGATAATTTTGATTATTCTTGTTATTATACTTGTATGAGCACCTACAGCAGCATAGATGCTTAATTATTATTATAGCACTTATGTACTTACAGACACTTTTAAAATACA
>c80184_g1_i1
CAGAGACAAGACATAGCATTTGCCTTCCACAGGAGAACAAAGAAGGACCTGCCATCGGCTTTAAAGGGAGCTCTCTCTGGTAATTTGGAAACTGTGATGCTGGGACTAATAAAGACTCGGCCTCAGTATGATGCTTCGGAGCTGAAGGCTTCAATGAAGGGACTGGGCACTGATGAAGATGCCTTAATTGAGATCATCTGCTCCAGGACAAATAAAGAGTTGCTGGATATTCAAAATGCATACAGAGAATTATTCAAGACAGAACTGGAAAAAGACATTATGTCTGACACATCTGGCGATTTCCGTAAATTAATGGTGGCTCTTGCTAAGGGAAGACGGCAGGAAGACGGTAACATGGTAGATTATGAGAAGATTGATCAAGATGCAAGG
>c80614_g1_i1
CTGGTATACCATTGCACCTTAGTGATTGTGAACTAACCATATTGGCTCAGATATCAGGATGTGTATCTCACCATCGTGTACCAAACTGTTCCAATATCTGTTACCATCAGCGATACCGTACAGCTGACGGAACGTGTAACAATCTTCGTCACCCTCTGAGAGGAGCTGCCATCACACCCTTTAATAGATTACTGGACAGTAACTATGACAATGACCTTAGTTTGCCTAGAGGTTGGACAAGACCTCTTCCGTCTCCAAGG
>c91905_g1_i1
TGGTGATTTAATAAAAGTGTTTGCTTCACAAGACTCGACCTCAGTTAGTATTACACGTACAGACATCAATACTGGTACAGTTACCAATGATCCTAGCTTCACACTTAATGCTAACCAGTTTGAGGAATTGACTATCAGAGAGTTCAGCCTGATACAGTCCAATCGTCCAATTGCAGTTTATCAATTTAGCAGAAGCCGTTTAGCTGATAATGTTATACAATCTGATCCATTTATGCTGTTTGTACCATCTTGCGAACAATATCGTGACAGTTATGCTATAACTACTGCTCCATTTAATCCTAATGCTCGAGGTGACATTTCAACACGAGGTCCATATGCTAACTATACTAACATTGCAGTACCAGCTGAGTATTTCAATGCTAGTTTAATAACAATTAATAATAATCCAGCTAATGCTTCAGATTTTAAGCCAATTAAGAGGGCAGATAATAGCATATGGGGCTATGGGGCACAACTACTACTTGATGAAGGAGCTCAAGTGATAAGACATCAAGACCCAAATGCAGCTCTATCAGTAAC
>c94913_g1_i1
GTTGAAGGTATGGCACATATGTAGAGTTAATATCACGCATTATGGTGTACTTGCAGAATGACTGCTCCGGCTGTTGGTATTGATCTTGGTACGACTTACTCCTGCGTCGGTGTTTTTCAATATGGCAAGGTAGAAATTATTGCCAACGACCAAGGAAATAGGACCACTCCGAGCTATGTCGCTTTTAATGATACGGAGAGGCTTATCGGAGACTCGGCCAAAAATCAGGTCGCCATGAACCCGACAAACAGCATCTTTGATGCAAAGAGGTTGATTGGCCGTAAATGGGACGATAGTGTAGTCCAAGCTGATAGGAAGTCATGGCCTTTTGAAGTTGTGAATGAGGGAGGTCGACCAAAAGTCCAGGTGGAGTACCGCGGGGAGAAGAAAATGTTTTTTGCTGAAGAAATCTCCTCCATGGTGCTCACTAAAATGAAGGAGACAGCAGAGGCTTACTTGGGGAAGACTGTTACCAACGTTGTTGTCACTGTGCCGGCTTATTTCAATGACTCTCAAAGGCAAGCTACCAAAGATGCTGGTACAATTGCAGGTCTAAATGTGCTTCGTATTATCAATGAGCCAACTGCTGCAGCTATAGCTTATGGCTTGGACAAGAAAGGTGGAGTGGAAAGAAATGTTTTGATCTTTGACCTTGGTGGTGGTACCTTTGATGTTTCTGTCTTGACTATTGAAGATGGCATCTTTGAAGTGAAGTCAACTAATGGTGATACTCATCTTGGTGGGGAGGACTTTGACAGTCGAATGGTAAATTTCTTCATCAAGGAATTTAAAAAGCAACACAAAAAGGATATGAGTCAAAATAAGAAATCTGTCCGTCGTTTGAGAACAGCTTGTGAGAGGGCTAAGCGTACACTCTCATCTCAGGCCCAGGCCAACATTGAGATCGATGCACTGTTTGAGGGTATTGATTTTTATACCACCATCACTAAAGCTAGATTTGAGGAACTCAACATTGATCTTTTCCGAGGCACATTAGATCCTGTAGAGAAAGCCCTTCGTGATGCAAAGTTCGGCAAAGGCCAAATCCATGATATCGTACTAGTAGGTGGCTCCACCCGTATTCCTAAGATCCAGAAGCTGCTGCAAGACTTCTTCAATGGCAAGGAGTTAAACAAATCAATTAACCCAGATGAGGCCGTAGCCTATGGTGCAGCTGTACAAGCAGCCATCCTTAGTGGAGATAAAAGTGAAGAGGTACAAGATCTTCTCCTGCTTGATGTTGCTCCACTGTCTCTTGGAATTGAAACTGCTGGTGGTGTCATGACCTCTTTGATCAAGCGCAATACAACTGTTCCCACAAAGAAAACCCAAACATTTACCACTTACTCTGACAACCAACCTGGTGTGCTTATCCAAGTCTTCGAAGGAGAGCGTGCTATGACCAAGGACAACAACATTCTTGGCAAGTTTGAACTAGCAGGGATCCCTCCAGCTCCCAGGGGTGTTCCACAGATTGATGTTACCTTTGACATAGATGCCAACGGAATCCTGAATGTGTCTGCTGCAGACAAGAGTACTGGGAAAGAAAACAAGATCACCATCACTAATGACAAGGGCCGTCTGTCAGCAGAGGAGATCCAAAGGATGGTCAACGAAGCAGAAAAATACAAAGATGAAGATGACAAACAGAGGGAACGCATTTCAGCCAAGAATTCTCTTGAGAGCTATGCCTTTAACATGAAGAGCACAATGGAGGATGAAAAAGTCAAGGACAAAGTCAGTGAAGAAGATCGTGAAAAGGTTATCAGTAAGTGCAAGGAGGTAATTGATTGGATCGACAAAAATCCAATGGCTGAAAAGGAAGAATATGATGCCCAGCAGAAAGACCTTGAAACAATCTGTACGCCCTTGATCCAAAAGATGTATCAAGCTGGAGGAATGCCTGAAGGTATGCCAGGAGGAATGCCTGGTGGTATGCCGGGTGGCATGCCAGGAGGCATGGGAGGAAACATGCCACCTGGCGGTGGGGCCTCATCTGGCAGTGGACCTACAATTGAAGAGGTGGATTAGTAACCAAGCTTTTTGAAACTCACAGCAGCTATTGTACCATTCTGTTTAGATACAATGTTTTTTCTGTTTTAGCTGTAATTATTTAATTGCACTGTAACAAAGTATTGTAAATTGAAGGTTTGCTTAACTTATTTAAGATAAAAATTGAAATGTTGGTGATGGGACCAAGAG
>c95078_g1_i1
ATTTATCAGTAGTCCTGAGCCTCAATACATTCCCGTGGGGAATAATCTGGTATTGATGTGTAGAGTAGTAGGAGCTGTTAGTCCTAACCAATGGACACACAATGGAACACTATTATCAAATGGAGGTCGAGTAAGTCTTCTGTCTGTCCATCTGTGTTTGTCCATCTGTCTGTCCATTTTAATTCTTACTGGATTTCAGGTGAACATTAATCGGCAAGGTGAAAAATTGACAATACAGAATGTCGTAGTGGAGGATTCTGGTGTTTATCGTTGCCTGGCAATAGGCAATGACGGAAATGTGTCAAGCAGTCCTGCTAATGTCACGGTAACTGGTGATGTTATATCTTGTAATGGTAAGTTATGAAATTGTCAACTTTACTGCACTCACAGGATTTCTAAACTATAGA
>c97612_g1_i1
TGGGTTGGTATTGGATTTTCTACAAACAACCAAATACGAAACAGTGATATTATAGTGGGTGCAGCCAGTAGTACAAATTTCTTTGTAGATGACAGGTTTGCAGTAACACAAAATCAACTTACAAGAGATGCTATTCAAAATGCTTATGATTCATCGGCTTCATTTGATAATGGAATAACAACAGTGATGTTTTCACGTAACAGAACTATCAATGATCCTCTTCAAGATATCTCACTAGATGATTGTTTGTTCTTTTTATTTGCTTGGGGAGGTAGTGCTGACATAAGCACTCGG
>c99840_g1_i1
GTTGATAATGCTCCTAATGCTACAATTACAATAGCTGGAATGCATCAAAGCTTTCAATTTGATTCAGTTGGTGATGTATTTGTAAATAGGTTAGTGACAAATGAAACTCTGTCAATAATGGGGGGAAATGGAATCGTCAGTTTATGTGGCTCAATTGTTGGTGATTTGTCAGTTGAGAGGCACATGGGTAATATAGAAATTATTTCAAATAAAAACTGTGCAGTAACAACTCTCATTAGAGGATTGAATGCACTCAAAGGAACTGGCCAAGTGACAGTAATAGGAGCAAGCCTACCAAGTGGCAGTTTTGAGGTCTCACAATACAATGGTGATATCATTTTTCAGGATGTAGATTTTGTAAATGGCATAAACCTTAAAAGAAATATTGGTACCCTAATCATACGTAATGTAATAGATTATAGTGATGTATTTATTACTGAACATATTGGCGATATTACAGTAGGACAAGTGAATAGCACTGGTGTTGTATCACTTTCACGTAATACTGGTAGGCTATTTACAGTGGAGGATGTTAGCAGTACTCTTATAATCAATGAAAATACAGTGTTTAATGGCAAATTAAACAGCAACACTGGGGGAGTTACACTAGAAAGAAATATTTTTCAATTTCTCACATGCAGTGGCAATATACCAGTCCCAATTGGCAGTGGCAATACTATTGCTTTTGGTAGAGACCAATGTGAAATTGGATTGTAACTGATTTTTATAGTAGCTATGCATAAAAGCTACTTGACTATTTATATATTTCTCATTGTACTTTTGAATAGCTATGTACATATATATGTGCATCCTTTTGATTTGAGTAGCTATACTGTCACATAAATGCATTTTACAGGCTGAGTAAATTAATTTTATTGATGCTATTATAACTAA
