# Supplementary material for: The Skeleton Forming Proteome of an Early Branching Metazoan: A Molecular Survey of the Biomineralization Components Employed by the Coralline Sponge Vaceletia Sp
Source: PLoS One. 2015 Nov 4;10(11):e0140100. doi: 10.1371/journal.pone.0140100 (PMC4633127; doi:10.1371/journal.pone.0140100)
Supplement: S2 File — (XLS) [file pone.0140100.s002.xls]

## Sheet: proteinGroups_head
Protein IDs	Majority protein IDs	Peptide counts (all)	Peptide counts (razor+unique)	Peptide counts (unique)	Fasta headers	Number of proteins	Peptides	Razor + unique peptides	Unique peptides	Sequence coverage [%]	Unique + razor sequence coverage [%]	Unique sequence coverage [%]	Mol. weight [kDa]	Sequence length	Sequence lengths	PEP	Intensity	iBAQ	iBAQ_normalized	iBAQ_percentage		Hydroxyproline site IDs	Oxidation (M) site IDs	Phospho (STY) site IDs	Hydroxyproline site positions	Oxidation (M) site positions	Phospho (STY) site positions
>c100552_g1_i1_1	>c100552_g1_i1_1	2	2	2	>c100552_g1_i1_1	1	2	2	2	32	32	32	8.6805	75	75	6.0429e-06	59852000	9975400	0.000104935	0.0104935
>c100960_g1_i1_4	>c100960_g1_i1_4	2	2	2	>c100960_g1_i1_4	1	2	2	2	31.9	31.9	31.9	7.9267	72	72	2.9065e-13	1224900000	244980000	0.00257705	0.257705
>c102444_g1_i1_2	>c102444_g1_i1_2	2	2	2	>c102444_g1_i1_2	1	2	2	2	20.6	20.6	20.6	10.63	97	97	7.3459e-07	288230000	36029000	0.000379004	0.0379004
>c102810_g1_i1_5	>c102810_g1_i1_5	2	2	2	>c102810_g1_i1_5	1	2	2	2	16.2	16.2	16.2	16.679	142	142	0.00011038	27655000	2765500	2.90915e-05	0.00290915
>c102844_g1_i1_3	>c102844_g1_i1_3	1	1	1	>c102844_g1_i1_3	1	1	1	1	14.7	14.7	14.7	7.238	68	68	1.1e-40	3373100000	674630000	0.00709672	0.709672
>c103979_g1_i1_6;>c39900_g1_i1_1;>c39900_g1_i2_2;>c39900_g1_i3_1	>c103979_g1_i1_6	4;1;1;1	4;1;1;1	3;0;0;0	>c103979_g1_i1_6	4	4	4	3	37.1	37.1	23.4	13.847	124	124;518;700;720	3.2642e-35	417060000	59580000	0.000626747	0.0626747
>c13466_g1_i1_5	>c13466_g1_i1_5	3	3	3	>c13466_g1_i1_5	1	3	3	3	15.5	15.5	15.5	28.718	264	264	6.1319e-54	372640000	24842000	0.000261324	0.0261324
>c14026_g1_i1_3	>c14026_g1_i1_3	6	2	2	>c14026_g1_i1_3	1	6	2	2	50.2	25.4	25.4	23.528	209	209	4.015e-280	624410000	62441000	0.000656844	0.0656844			1;2			78;152
>c14591_g1_i1_3	>c14591_g1_i1_3	1	1	1	>c14591_g1_i1_3	1	1	1	1	8.9	8.9	8.9	18.307	158	158	1.7522e-07	0	0	0	0
>c18914_g1_i1_1;>c41117_g1_i1_6	>c18914_g1_i1_1;>c41117_g1_i1_6	4;3	4;3	2;1	>c18914_g1_i1_1;>c41117_g1_i1_6	2	4	4	2	29.5	29.5	17.8	15.988	146	146;263	6.755e-23	1114300000	111430000	0.00117218	0.117218			3;4			64;67
>c1963_g1_i2_2	>c1963_g1_i2_2	1	1	1	>c1963_g1_i2_2	1	1	1	1	17.7	17.7	17.7	10.671	96	96	3.2729e-27	4229300000	1057300000	0.0111222	1.11222			5;6;7			22;31;32
>c20021_g1_i1_2;>c86157_g1_i1_5;>c33482_g1_i1_1;>c41117_g4_i3_6;>c41117_g4_i2_5;>c41117_g4_i1_5;>c96404_g1_i1_3;>c37421_g1_i1_3;>c37421_g1_i3_3;>c37421_g1_i2_2;>c37421_g1_i4_2;>c37421_g1_i5_3	>c20021_g1_i1_2;>c86157_g1_i1_5;>c33482_g1_i1_1;>c41117_g4_i3_6;>c41117_g4_i2_5;>c41117_g4_i1_5	3;2;2;2;2;2;1;1;1;1;1;1	3;2;2;2;2;2;1;1;1;1;1;1	3;2;2;2;2;2;1;1;1;1;1;1	>c20021_g1_i1_2;>c86157_g1_i1_5;>c33482_g1_i1_1;>c41117_g4_i3_6;>c41117_g4_i2_5;>c41117_g4_i1_5	12	3	3	3	25.7	25.7	25.7	19.211	175	175;137;194;496;790;807;84;122;136;257;273;304	8.2311e-104	5783400000	826190000	0.00869105	0.869105
>c21396_g1_i1_4;>c13368_g1_i1_6	>c21396_g1_i1_4	4;1	3;1	3;1	>c21396_g1_i1_4	2	4	3	3	20.9	17.9	17.9	21.654	196	196;86	0	5420200000	602240000	0.00633522	0.633522			8			41
>c22072_g1_i1_3	>c22072_g1_i1_3	1	1	1	>c22072_g1_i1_3	1	1	1	1	3.1	3.1	3.1	31.01	290	290	0.00024718	9768200000	1395500000	0.0146799	1.46799
>c22103_g1_i1_1	>c22103_g1_i1_1	1	1	1	>c22103_g1_i1_1	1	1	1	1	7.4	7.4	7.4	13.619	121	121	0.0010447	378850000	63142000	0.000664218	0.0664218			9			30
>c23124_g1_i2_3;>c23124_g1_i1_3	>c23124_g1_i2_3;>c23124_g1_i1_3	1;1	1;1	1;1	>c23124_g1_i2_3;>c23124_g1_i1_3	2	1	1	1	11.2	11.2	11.2	10.444	98	98;107	4.2086e-06	14390000000	4796600000	0.0504575	5.04575
>c24509_g1_i1_3	>c24509_g1_i1_3	1	1	1	>c24509_g1_i1_3	1	1	1	1	4.8	4.8	4.8	35.373	311	311	2.1338e-11	26017000	1734400	1.82449e-05	0.00182449
>c26034_g1_i1_1	>c26034_g1_i1_1	2	2	2	>c26034_g1_i1_1	1	2	2	2	12.5	12.5	12.5	12.607	120	120	3.4728e-12	176190000	44047000	0.000463349	0.0463349
>c27173_g1_i1_3	>c27173_g1_i1_3	1	1	1	>c27173_g1_i1_3	1	1	1	1	5.8	5.8	5.8	27.288	242	242	4.7259e-22	22892000	2081100	2.1892e-05	0.0021892
>c27354_g1_i1_6;>c34006_g1_i2_6;>c34006_g1_i1_6	>c27354_g1_i1_6;>c34006_g1_i2_6;>c34006_g1_i1_6	2;2;2	2;2;2	2;2;2	>c27354_g1_i1_6;>c34006_g1_i2_6;>c34006_g1_i1_6	3	2	2	2	13	13	13	17.302	154	154;209;228	9.2959e-05	881180000	146860000	0.00154488	0.154488
>c27518_g1_i1_4;>c95380_g1_i1_3;>c39900_g2_i3_4;>c39900_g2_i2_4;>c39900_g2_i1_4;>c39900_g2_i4_4	>c27518_g1_i1_4;>c95380_g1_i1_3;>c39900_g2_i3_4;>c39900_g2_i2_4;>c39900_g2_i1_4;>c39900_g2_i4_4	2;1;1;1;1;1	1;1;1;1;1;1	1;1;1;1;1;1	>c27518_g1_i1_4;>c95380_g1_i1_3;>c39900_g2_i3_4;>c39900_g2_i2_4;>c39900_g2_i1_4;>c39900_g2_i4_4	6	2	1	1	13.1	5.1	5.1	23.607	214	214;68;325;342;364;381	1.0005e-31	223290000	22329000	0.000234888	0.0234888			13			145
>c27773_g1_i1_3	>c27773_g1_i1_3	4	4	4	>c27773_g1_i1_3	1	4	4	4	9.1	9.1	9.1	49.492	485	485	1.1793e-20	393970000	21887000	0.000230239	0.0230239
>c28179_g1_i1_4	>c28179_g1_i1_4	2	2	2	>c28179_g1_i1_4	1	2	2	2	4.4	4.4	4.4	65.502	596	596	1.1607e-12	523560000	26178000	0.000275378	0.0275378
>c28697_g1_i1_2	>c28697_g1_i1_2	1	1	1	>c28697_g1_i1_2	1	1	1	1	14.8	14.8	14.8	11.501	108	108	0.00012422	0	0	0	0
>c29220_g1_i1_5	>c29220_g1_i1_5	1	1	1	>c29220_g1_i1_5	1	1	1	1	4.8	4.8	4.8	23.013	207	207	0.00054367	32861000	2738400	2.88064e-05	0.00288064
>c29357_g1_i1_2	>c29357_g1_i1_2	3	3	3	>c29357_g1_i1_2	1	3	3	3	10.1	10.1	10.1	22.363	207	207	2.7206e-58	18365000000	1836500000	0.0193189	1.93189
>c29401_g1_i2_3;>c29401_g1_i1_2	>c29401_g1_i2_3;>c29401_g1_i1_2	1;1	1;1	1;1	>c29401_g1_i2_3;>c29401_g1_i1_2	2	1	1	1	4.5	4.5	4.5	24.103	223	223;229	0.00068226	1599700000	114260000	0.00120195	0.120195		9;10		10	106;109		105
>c29680_g1_i2_1;>c29680_g1_i3_1;>c29680_g1_i1_1	>c29680_g1_i2_1;>c29680_g1_i3_1;>c29680_g1_i1_1	3;3;3	3;3;3	3;3;3	>c29680_g1_i2_1;>c29680_g1_i3_1;>c29680_g1_i1_1	3	3	3	3	8.3	8.3	8.3	36.788	337	337;435;489	2.8158e-19	955870000	86897000	0.000914107	0.0914107
>c29805_g1_i1_2	>c29805_g1_i1_2	1	1	1	>c29805_g1_i1_2	1	1	1	1	6.7	6.7	6.7	16.643	149	149	0.00011448	472170000	36321000	0.000382076	0.0382076
>c30533_g1_i1_4;>c30533_g1_i3_5;>c30533_g1_i2_5	>c30533_g1_i1_4;>c30533_g1_i3_5;>c30533_g1_i2_5	1;1;1	1;1;1	1;1;1	>c30533_g1_i1_4;>c30533_g1_i3_5;>c30533_g1_i2_5	3	1	1	1	23.5	23.5	23.5	7.5854	68	68;95;171	9.6399e-08	0	0	0	0
>c31300_g1_i1_1;>c31300_g1_i2_3	>c31300_g1_i1_1;>c31300_g1_i2_3	2;2	2;2	2;2	>c31300_g1_i1_1;>c31300_g1_i2_3	2	2	2	2	6.1	6.1	6.1	42.609	375	375;530	2.1858e-05	92163000	5120200	5.38616e-05	0.00538616
>c31462_g1_i1_1	>c31462_g1_i1_1	6	6	6	>c31462_g1_i1_1	1	6	6	6	11.3	11.3	11.3	68.97	631	631	6.775e-42	2174000000	103520000	0.00108897	0.108897			14;15			296;518
>c31542_g1_i2_3;>c31542_g1_i1_1	>c31542_g1_i2_3;>c31542_g1_i1_1	1;1	1;1	1;1	>c31542_g1_i2_3;>c31542_g1_i1_1	2	1	1	1	9.1	9.1	9.1	19.778	187	187;189	5.2539e-12	17805000	2543600	2.67572e-05	0.00267572
>c31588_g1_i1_1	>c31588_g1_i1_1	1	1	1	>c31588_g1_i1_1	1	1	1	1	8.2	8.2	8.2	19.065	183	183	5.8308e-05	364930000	45617000	0.000479865	0.0479865
>c3160_g1_i1_2;>c3160_g1_i2_2	>c3160_g1_i1_2;>c3160_g1_i2_2	5;5	5;5	5;5	>c3160_g1_i1_2;>c3160_g1_i2_2	2	5	5	5	31.3	31.3	31.3	22.074	198	198;216	4.5097e-45	3719000000	371900000	0.00391218	0.391218			16;17			95;108
>c31750_g1_i1_4	>c31750_g1_i1_4	2	2	2	>c31750_g1_i1_4	1	2	2	2	6	6	6	35.193	318	318	3.8916e-05	923960000	92396000	0.000971953	0.0971953
>c31923_g1_i2_1;>c60624_g1_i1_6;>c31923_g1_i1_2;>c40302_g1_i2_3	>c31923_g1_i2_1;>c60624_g1_i1_6;>c31923_g1_i1_2;>c40302_g1_i2_3	2;1;1;1	2;1;1;1	2;1;1;1	>c31923_g1_i2_1;>c60624_g1_i1_6;>c31923_g1_i1_2;>c40302_g1_i2_3	4	2	2	2	3	3	3	76.982	705	705;99;593;898	0.00047411	75148000	3267300	3.43701e-05	0.00343701
>c31990_g1_i4_4;>c31990_g1_i1_4;>c31990_g1_i3_4	>c31990_g1_i4_4;>c31990_g1_i1_4;>c31990_g1_i3_4	8;8;8	8;8;8	8;8;8	>c31990_g1_i4_4;>c31990_g1_i1_4;>c31990_g1_i3_4	3	8	8	8	10.1	10.1	10.1	83.799	775	775;804;809	2.9546e-92	3692900000	131890000	0.00138741	0.138741			18			497
>c32287_g1_i1_1	>c32287_g1_i1_1	7	7	7	>c32287_g1_i1_1	1	7	7	7	20.8	20.8	20.8	49.995	461	461	0	31565000000	2104400000	0.0221371	2.21371			19			193
>c32382_g1_i1_6	>c32382_g1_i1_6	1	1	1	>c32382_g1_i1_6	1	1	1	1	4.9	4.9	4.9	33.606	325	325	0.00041286	21828000000	1284000000	0.0135069	1.35069		15;16			96;98
>c32545_g1_i1_1;>c32545_g1_i2_1	>c32545_g1_i1_1;>c32545_g1_i2_1	3;3	3;3	3;3	>c32545_g1_i1_1;>c32545_g1_i2_1	2	3	3	3	7.3	7.3	7.3	55.303	490	490;562	5.513e-84	721050000	48070000	0.000505669	0.0505669			20			376
>c32626_g1_i1_4	>c32626_g1_i1_4	3	3	1	>c32626_g1_i1_4	1	3	3	1	33.3	33.3	7.5	17.894	159	159	2.7237e-80	531850000	59094000	0.000621635	0.0621635			22			77
>c32738_g1_i1_3;>c32738_g1_i3_3	>c32738_g1_i1_3;>c32738_g1_i3_3	4;3	4;3	4;3	>c32738_g1_i1_3;>c32738_g1_i3_3	2	4	4	4	22.9	22.9	22.9	26.664	249	249;231	8.9823e-211	7158300000	715830000	0.00753012	0.753012
>c33066_g1_i1_6	>c33066_g1_i1_6	2	2	2	>c33066_g1_i1_6	1	2	2	2	4.7	4.7	4.7	56.932	516	516	4.6175e-10	251560000	13240000	0.000139277	0.0139277
>c33109_g1_i1_3;>c33109_g1_i3_3	>c33109_g1_i1_3;>c33109_g1_i3_3	1;1	1;1	1;1	>c33109_g1_i1_3;>c33109_g1_i3_3	2	1	1	1	4.2	4.2	4.2	32.364	309	309;370	0.0031575	36413000	4045900	4.25606e-05	0.00425606
>c33816_g1_i1_5	>c33816_g1_i1_5	1	1	1	>c33816_g1_i1_5	1	1	1	1	2.7	2.7	2.7	47.096	440	440	0.00098117	2666000000	106640000	0.00112179	0.112179				88			278
>c33984_g1_i2_3;>c33984_g1_i1_3;>c33984_g1_i1_1	>c33984_g1_i2_3;>c33984_g1_i1_3	10;6;3	10;6;3	10;6;3	>c33984_g1_i2_3;>c33984_g1_i1_3	3	10	10	10	23.2	23.2	23.2	67.057	598	598;617;617	3.1928e-55	2463200000	68422000	0.00071976	0.071976			28			365
>c34028_g1_i1_1	>c34028_g1_i1_1	2	2	2	>c34028_g1_i1_1	1	2	2	2	5.1	5.1	5.1	54.925	495	495	7.7231e-07	81215000	2619800	2.75588e-05	0.00275588
>c34160_g1_i2_5	>c34160_g1_i2_5	1	1	1	>c34160_g1_i2_5	1	1	1	1	4.7	4.7	4.7	25.847	235	235	0.0022213	323540000	23110000	0.000243104	0.0243104				19			161
>c34732_g1_i2_1;>c34732_g1_i1_3;>c34732_g1_i1_2	>c34732_g1_i2_1;>c34732_g1_i1_3;>c34732_g1_i1_2	2;1;1	2;1;1	2;1;1	>c34732_g1_i2_1;>c34732_g1_i1_3;>c34732_g1_i1_2	3	2	2	2	8.2	8.2	8.2	37.174	341	341;521;521	2.0068e-36	83596000	8359600	8.79382e-05	0.00879382
>c34763_g1_i1_1;>c34763_g1_i4_1;>c34763_g1_i2_1;>c34763_g1_i3_3	>c34763_g1_i1_1;>c34763_g1_i4_1;>c34763_g1_i2_1	3;2;2;1	3;2;2;1	3;2;2;1	>c34763_g1_i1_1;>c34763_g1_i4_1;>c34763_g1_i2_1	4	3	3	3	12.5	12.5	12.5	29.553	271	271;311;332;112	7.3303e-07	678430000	52187000	0.000548977	0.0548977			30			111
>c34834_g1_i2_6;>c34834_g1_i3_6;>c34834_g1_i4_4;>c34834_g1_i5_6;>c34834_g1_i1_4	>c34834_g1_i2_6;>c34834_g1_i3_6;>c34834_g1_i4_4;>c34834_g1_i5_6;>c34834_g1_i1_4	3;3;3;3;3	3;3;3;3;3	3;3;3;3;3	>c34834_g1_i2_6;>c34834_g1_i3_6;>c34834_g1_i4_4;>c34834_g1_i5_6;>c34834_g1_i1_4	5	3	3	3	7.4	7.4	7.4	52.669	555	555;729;744;747;762	1.2388e-19	499260000	23774000	0.000250089	0.0250089			31;32			370;372
>c35019_g1_i1_3;>c35019_g1_i2_3	>c35019_g1_i1_3;>c35019_g1_i2_3	1;1	1;1	1;1	>c35019_g1_i1_3;>c35019_g1_i2_3	2	1	1	1	4.5	4.5	4.5	25.879	242	242;339	0.0027124	0	0	0	0
>c35050_g1_i1_1;>c35050_g1_i2_3;>c35050_g1_i3_3	>c35050_g1_i1_1;>c35050_g1_i2_3;>c35050_g1_i3_3	2;1;1	2;1;1	2;1;1	>c35050_g1_i1_1;>c35050_g1_i2_3;>c35050_g1_i3_3	3	2	2	2	35.3	35.3	35.3	9.3012	85	85;369;418	9.4518e-25	1015000000	253760000	0.00266941	0.266941
>c3544_g1_i1_1	>c3544_g1_i1_1	3	2	2	>c3544_g1_i1_1	1	3	2	2	25.9	17.3	17.3	8.9414	81	81	4.1041e-08	4111600000	1027900000	0.0108129	1.08129			35;36			31;43
>c35520_g1_i1_3;>c35520_g1_i2_3	>c35520_g1_i1_3;>c35520_g1_i2_3	1;1	1;1	1;1	>c35520_g1_i1_3;>c35520_g1_i2_3	2	1	1	1	8.2	8.2	8.2	25.97	245	245;669	5.5813e-21	14833000	2118900	2.22896e-05	0.00222896			37;38			191;199
>c35582_g1_i1_5	>c35582_g1_i1_5	4	4	4	>c35582_g1_i1_5	1	4	4	4	6.9	6.9	6.9	76.289	671	671	1.4021e-36	208300000	5207400	5.47789e-05	0.00547789
>c35750_g1_i2_1;>c35750_g1_i1_1;>c35750_g1_i1_3	>c35750_g1_i2_1;>c35750_g1_i1_1;>c35750_g1_i1_3	4;2;2	3;1;2	3;1;2	>c35750_g1_i2_1;>c35750_g1_i1_1;>c35750_g1_i1_3	3	4	3	3	8	5.4	5.4	73.003	665	665;683;684	2.5216e-16	262680000	8208700	8.63508e-05	0.00863508			39			274
>c37729_g1_i2_1;>c35826_g1_i1_2	>c37729_g1_i2_1;>c35826_g1_i1_2	1;1	1;1	1;1	>c37729_g1_i2_1;>c35826_g1_i1_2	2	1	1	1	2.7	2.7	2.7	61.965	591	591;592	1.0814e-13	143490000	4628800	4.86923e-05	0.00486923
>c35830_g1_i1_2	>c35830_g1_i1_2	1	1	1	>c35830_g1_i1_2	1	1	1	1	2.2	2.2	2.2	66.186	602	602	0.001191	18751000	646590	6.80176e-06	0.000680176			40			30
>c35925_g1_i1_3;>c35925_g1_i2_3;>c35925_g1_i4_3;>c35925_g1_i3_3	>c35925_g1_i1_3;>c35925_g1_i2_3;>c35925_g1_i4_3;>c35925_g1_i3_3	1;1;1;1	1;1;1;1	1;1;1;1	>c35925_g1_i1_3;>c35925_g1_i2_3;>c35925_g1_i4_3;>c35925_g1_i3_3	4	1	1	1	10.5	10.5	10.5	10.65	95	95;204;461;478	1.4678e-22	669740000	83718000	0.000880665	0.0880665
>c35925_g1_i3_2	>c35925_g1_i3_2	1	1	1	>c35925_g1_i3_2	1	1	1	1	2.5	2.5	2.5	50.827	478	478	1.0076e-77	1971700000	164310000	0.00172845	0.172845
>c36050_g1_i1_4	>c36050_g1_i1_4	2	2	2	>c36050_g1_i1_4	1	2	2	2	35.1	35.1	35.1	7.8854	77	77	5.1744e-09	140920000	23486000	0.000247059	0.0247059
>c36203_g1_i1_2	>c36203_g1_i1_2	1	1	1	>c36203_g1_i1_2	1	1	1	1	7.7	7.7	7.7	19.783	194	194	0.00044198	95699000	7361500	7.74388e-05	0.00774388
>c36352_g1_i1_6	>c36352_g1_i1_6	1	1	1	>c36352_g1_i1_6	1	1	1	1	2.3	2.3	2.3	53.611	485	485	3.9458e-07	352490000	27114000	0.000285224	0.0285224
>c36455_g1_i1_1	>c36455_g1_i1_1	2	2	2	>c36455_g1_i1_1	1	2	2	2	3.3	3.3	3.3	76.892	675	675	1.1164e-07	70564000	2520100	2.651e-05	0.002651
>c36461_g1_i1_1	>c36461_g1_i1_1	1	1	1	>c36461_g1_i1_1	1	1	1	1	1.9	1.9	1.9	71.168	722	722	4.4478e-31	678920000	21216000	0.00022318	0.022318
>c36678_g1_i1_2;>c36678_g1_i3_1	>c36678_g1_i1_2;>c36678_g1_i3_1	1;1	1;1	1;1	>c36678_g1_i1_2;>c36678_g1_i3_1	2	1	1	1	2.5	2.5	2.5	57.919	512	512;528	2.3278e-15	106240000	3319900	3.49234e-05	0.00349234
>c36791_g1_i3_1	>c36791_g1_i3_1	1	1	1	>c36791_g1_i3_1	1	1	1	1	2.5	2.5	2.5	52.679	474	474	7.0329e-15	89324000	4466200	4.69819e-05	0.00469819
>c36846_g1_i1_5	>c36846_g1_i1_5	9	9	9	>c36846_g1_i1_5	1	9	9	9	18.1	18.1	18.1	60.497	541	541	3.6683e-55	2644200000	82631000	0.000869231	0.0869231			43;44			222;448
>c36962_g2_i1_6;>c36962_g2_i2_6	>c36962_g2_i1_6;>c36962_g2_i2_6	2;1	2;1	2;1	>c36962_g2_i1_6;>c36962_g2_i2_6	2	2	2	2	18.5	18.5	18.5	13.056	124	124;111	2.2724e-07	31895000000	5315900000	0.0559202	5.59202
>c36962_g2_i3_6;>c80079_g1_i1_2	>c36962_g2_i3_6;>c80079_g1_i1_2	1;1	1;1	1;1	>c36962_g2_i3_6;>c80079_g1_i1_2	2	1	1	1	14.7	14.7	14.7	7.7642	75	75;112	3.066e-05	4122900000	824580000	0.00867411	0.867411
>c37005_g1_i1_6	>c37005_g1_i1_6	1	1	1	>c37005_g1_i1_6	1	1	1	1	2.4	2.4	2.4	55.136	502	502	3.751e-10	514940000	25747000	0.000270844	0.0270844
>c37098_g1_i1_6	>c37098_g1_i1_6	2	2	2	>c37098_g1_i1_6	1	2	2	2	4.2	4.2	4.2	61.934	500	500	2.1279e-05	1122500000	38706000	0.000407165	0.0407165
>c37261_g1_i1_1;>c37261_g1_i3_3;>c37261_g1_i4_3	>c37261_g1_i1_1;>c37261_g1_i3_3;>c37261_g1_i4_3	1;1;1	1;1;1	1;1;1	>c37261_g1_i1_1;>c37261_g1_i3_3;>c37261_g1_i4_3	3	1	1	1	8.7	8.7	8.7	17.965	161	161;189;193	1.0685e-67	187810000	26831000	0.000282247	0.0282247
>c37281_g1_i1_3;>c37281_g1_i2_3	>c37281_g1_i1_3;>c37281_g1_i2_3	4;3	4;3	4;3	>c37281_g1_i1_3;>c37281_g1_i2_3	2	4	4	4	10.9	10.9	10.9	50.247	451	451;518	5.5783e-55	814270000	42856000	0.000450821	0.0450821			45			280
>c37333_g1_i2_1;>c37333_g1_i1_1;>c37333_g1_i3_1	>c37333_g1_i2_1;>c37333_g1_i1_1;>c37333_g1_i3_1	2;2;1	2;2;1	2;2;1	>c37333_g1_i2_1;>c37333_g1_i1_1;>c37333_g1_i3_1	3	2	2	2	5.8	5.8	5.8	52.091	482	482;500;246	9.3113e-09	501450000	29497000	0.000310292	0.0310292
>c37353_g1_i2_4	>c37353_g1_i2_4	1	1	1	>c37353_g1_i2_4	1	1	1	1	3.1	3.1	3.1	50.321	446	446	0.0018272	22170000	1385600	1.45757e-05	0.00145757
>c37405_g1_i1_6;>c37405_g1_i2_4	>c37405_g1_i1_6;>c37405_g1_i2_4	3;3	3;3	3;3	>c37405_g1_i1_6;>c37405_g1_i2_4	2	3	3	3	5.9	5.9	5.9	64.481	591	591;606	1.4296e-10	168870000	5117300	5.38311e-05	0.00538311			46			65
>c37486_g1_i1_5	>c37486_g1_i1_5	3	3	2	>c37486_g1_i1_5	1	3	3	2	8.5	8.5	5.9	44.113	410	410	2.8777e-36	1160300000	72522000	0.00076289	0.076289			47			105
>c37561_g1_i1_3	>c37561_g1_i1_3	1	1	1	>c37561_g1_i1_3	1	1	1	1	1.7	1.7	1.7	66.936	592	592	0.0015117	160290000	5527100	5.81419e-05	0.00581419				96			104
>c37591_g1_i3_5	>c37591_g1_i3_5	8	8	8	>c37591_g1_i3_5	1	8	8	8	14.3	14.3	14.3	73.494	665	665	4.2737e-161	21777000000	1037000000	0.0109086	1.09086
>c37674_g1_i2_1;>c37674_g1_i3_1;>c37674_g1_i4_1	>c37674_g1_i2_1;>c37674_g1_i3_1;>c37674_g1_i4_1	1;1;1	1;1;1	1;1;1	>c37674_g1_i2_1;>c37674_g1_i3_1;>c37674_g1_i4_1	3	1	1	1	1.8	1.8	1.8	73.111	673	673;689;703	1.1679e-06	51092000	1596600	1.67953e-05	0.00167953
>c38115_g2_i1_3	>c38115_g2_i1_3	1	1	1	>c38115_g2_i1_3	1	1	1	1	7.3	7.3	7.3	26.785	248	248	3.2343e-14	3018400000	301840000	0.00317518	0.317518
>c38191_g1_i1_4	>c38191_g1_i1_4	2	2	2	>c38191_g1_i1_4	1	2	2	2	2.5	2.5	2.5	75.78	685	685	2.082e-05	121840000	3807500	4.00527e-05	0.00400527
>c56830_g1_i1_1;>c40955_g3_i1_6;>c40955_g3_i3_6;>c40955_g4_i1_6;>c40955_g3_i4_6;>c40955_g3_i2_6;>c40955_g1_i2_4;>c38258_g1_i4_3;>c40955_g1_i3_4;>c38258_g1_i2_3;>c40955_g3_i5_6;>c38258_g1_i3_1;>c38488_g1_i4_6;>c38488_g1_i3_6;>c38488_g1_i1_4;>c38258_g1_i1_3;>c38488_g1_i2_6	>c56830_g1_i1_1;>c40955_g3_i1_6;>c40955_g3_i3_6;>c40955_g4_i1_6;>c40955_g3_i4_6;>c40955_g3_i2_6;>c40955_g1_i2_4;>c38258_g1_i4_3;>c40955_g1_i3_4;>c38258_g1_i2_3;>c40955_g3_i5_6;>c38258_g1_i3_1;>c38488_g1_i4_6;>c38488_g1_i3_6;>c38488_g1_i1_4;>c38258_g1_i1_3;>c38488_g1_i2_6	1;1;1;1;1;1;1;1;1;1;1;1;1;1;1;1;1	1;1;1;1;1;1;1;1;1;1;1;1;1;1;1;1;1	1;1;1;1;1;1;1;1;1;1;1;1;1;1;1;1;1	>c56830_g1_i1_1;>c40955_g3_i1_6;>c40955_g3_i3_6;>c40955_g4_i1_6;>c40955_g3_i4_6;>c40955_g3_i2_6;>c40955_g1_i2_4;>c38258_g1_i4_3;>c40955_g1_i3_4;>c38258_g1_i2_3;>c40955_g3_i5_6;>c38258_g1_i3_1;>c38488_g1_i4_6;>c38488_g1_i3_6;>c38488_g1_i1_4;>c38258_g1_i1_3;	17	1	1	1	9.3	9.3	9.3	11.824	107	107;281;295;304;326;350;366;374;386;390;475;485;486;491;510;617;1017	2.5395e-05	77492000	12915000	0.000135858	0.0135858			49			39
>c38606_g1_i2_3;>c38606_g1_i1_3	>c38606_g1_i2_3;>c38606_g1_i1_3	2;2	2;2	2;2	>c38606_g1_i2_3;>c38606_g1_i1_3	2	2	2	2	9.2	9.2	9.2	26.243	240	240;422	2.6258e-05	146330000	16259000	0.000171035	0.0171035
>c38723_g1_i1_3	>c38723_g1_i1_3	2	2	2	>c38723_g1_i1_3	1	2	2	2	4.9	4.9	4.9	45.297	427	427	1.1563e-59	50020000000	8336600000	0.0876963	8.76963			50			260
>c38774_g1_i4_5;>c38774_g1_i1_6	>c38774_g1_i4_5;>c38774_g1_i1_6	2;1	2;1	2;1	>c38774_g1_i4_5;>c38774_g1_i1_6	2	2	2	2	6.2	6.2	6.2	50.42	454	454;197	1.7354e-16	238220000	12538000	0.000131893	0.0131893
>c38911_g1_i3_1;>c38911_g1_i1_1;>c38911_g1_i2_3	>c38911_g1_i3_1	5;1;1	5;1;1	5;1;1	>c38911_g1_i3_1	3	5	5	5	9.4	9.4	9.4	61.619	564	564;314;393	2.385e-42	6630800000	301400000	0.00317056	0.317056
>c38968_g1_i2_6;>c38968_g1_i3_4	>c38968_g1_i2_6;>c38968_g1_i3_4	2;2	2;2	2;2	>c38968_g1_i2_6;>c38968_g1_i3_4	2	2	2	2	9.2	9.2	9.2	37.582	338	338;376	7.9619e-11	135040000	11254000	0.000118386	0.0118386
>c38980_g1_i1_3;>c38980_g1_i5_3;>c38980_g1_i2_3	>c38980_g1_i1_3;>c38980_g1_i5_3;>c38980_g1_i2_3	2;2;2	2;2;2	2;2;2	>c38980_g1_i1_3;>c38980_g1_i5_3;>c38980_g1_i2_3	3	2	2	2	5.3	5.3	5.3	58.543	529	529;729;893	3.1392e-22	95798000	4789900	5.0387e-05	0.0050387
>c39065_g1_i2_6	>c39065_g1_i2_6	1	1	1	>c39065_g1_i2_6	1	1	1	1	2.2	2.2	2.2	84.791	807	807	6.5767e-40	11243000	321240	3.37926e-06	0.000337926
>c39074_g1_i3_2;>c39074_g1_i2_2;>c39074_g1_i1_2	>c39074_g1_i3_2;>c39074_g1_i2_2;>c39074_g1_i1_2	3;3;3	3;3;3	3;3;3	>c39074_g1_i3_2;>c39074_g1_i2_2;>c39074_g1_i1_2	3	3	3	3	4.2	4.2	4.2	90.221	843	843;1029;1077	3.0071e-08	119000000	3838700	4.03809e-05	0.00403809
>c39107_g1_i1_3	>c39107_g1_i1_3	1	1	1	>c39107_g1_i1_3	1	1	1	1	1.6	1.6	1.6	97.926	854	854	6.7505e-54	231030000	6417400	6.75074e-05	0.00675074
>c39192_g1_i1_6;>c39192_g1_i8_5;>c39192_g1_i5_4;>c39192_g1_i7_5;>c39192_g1_i6_5	>c39192_g1_i1_6;>c39192_g1_i8_5;>c39192_g1_i5_4;>c39192_g1_i7_5;>c39192_g1_i6_5	1;1;1;1;1	1;1;1;1;1	1;1;1;1;1	>c39192_g1_i1_6;>c39192_g1_i8_5;>c39192_g1_i5_4;>c39192_g1_i7_5;>c39192_g1_i6_5	5	1	1	1	14.3	14.3	14.3	14.178	126	126;179;202;214;233	4.9425e-36	0	0	0	0
>c39408_g1_i2_5;>c39408_g1_i1_6	>c39408_g1_i2_5;>c39408_g1_i1_6	1;1	1;1	1;1	>c39408_g1_i2_5;>c39408_g1_i1_6	2	1	1	1	2.5	2.5	2.5	109.67	992	992;1029	0.00028551	54024000	1174400	1.2354e-05	0.0012354			51			437
>c39426_g1_i1_5	>c39426_g1_i1_5	2	2	2	>c39426_g1_i1_5	1	2	2	2	3.8	3.8	3.8	72.795	661	661	2.3879e-07	232100000	8289300	8.71987e-05	0.00871987
>c39500_g1_i1_2;>c39500_g1_i3_2	>c39500_g1_i1_2;>c39500_g1_i3_2	4;4	4;4	4;4	>c39500_g1_i1_2;>c39500_g1_i3_2	2	4	4	4	17.9	17.9	17.9	28.275	257	257;302	4.0783e-17	732090000	61008000	0.000641769	0.0641769			52			180
>c39537_g2_i2_5	>c39537_g2_i2_5	5	5	5	>c39537_g2_i2_5	1	5	5	5	10.1	10.1	10.1	75.475	695	695	2.494e-128	450540000	18022000	0.000189581	0.0189581
>c39733_g1_i2_1	>c39733_g1_i2_1	1	1	1	>c39733_g1_i2_1	1	1	1	1	2.3	2.3	2.3	68.739	606	606	0.00053821	21621000	1271800	1.33786e-05	0.00133786
>c39819_g2_i1_4;>c39819_g2_i2_5;>c34773_g1_i2_2;>c34773_g1_i1_2;>c34773_g1_i3_2;>c39819_g2_i2_4	>c39819_g2_i1_4;>c39819_g2_i2_5	8;7;1;1;1;1	8;7;1;1;1;1	8;7;1;1;1;1	>c39819_g2_i1_4;>c39819_g2_i2_5	6	8	8	8	18.1	18.1	18.1	73.13	659	659;678;127;365;385;678	3.9078e-85	3385600000	135420000	0.00142454	0.142454			53			307
>c39828_g1_i3_5;>c39828_g1_i1_6	>c39828_g1_i3_5;>c39828_g1_i1_6	3;3	3;3	3;3	>c39828_g1_i3_5;>c39828_g1_i1_6	2	3	3	3	4.3	4.3	4.3	113.75	1062	1062;1119	1.943e-13	478330000	12588000	0.000132419	0.0132419			54			263
>c39849_g1_i1_6	>c39849_g1_i1_6	1	1	1	>c39849_g1_i1_6	1	1	1	1	2.2	2.2	2.2	64.563	580	580	0.00016286	105210000	4046600	4.25679e-05	0.00425679
>c39950_g1_i3_1;>c39950_g1_i1_1	>c39950_g1_i3_1;>c39950_g1_i1_1	1;1	1;1	1;1	>c39950_g1_i3_1;>c39950_g1_i1_1	2	1	1	1	2.3	2.3	2.3	71.774	665	665;702	1.3344e-18	0	0	0	0
>c39958_g1_i3_5;>c39958_g1_i6_5;>c39958_g1_i2_4;>c39958_g1_i4_5;>c39958_g1_i7_5;>c39958_g1_i5_5;>c39958_g1_i1_5	>c39958_g1_i3_5;>c39958_g1_i6_5;>c39958_g1_i2_4;>c39958_g1_i4_5;>c39958_g1_i7_5;>c39958_g1_i5_5;>c39958_g1_i1_5	1;1;1;1;1;1;1	1;1;1;1;1;1;1	1;1;1;1;1;1;1	>c39958_g1_i3_5;>c39958_g1_i6_5;>c39958_g1_i2_4;>c39958_g1_i4_5;>c39958_g1_i7_5;>c39958_g1_i5_5;>c39958_g1_i1_5	7	1	1	1	3	3	3	69.735	632	632;646;647;678;750;812;884	2.161e-07	14955000	482410	5.07468e-06	0.000507468
>c39985_g1_i1_2	>c39985_g1_i1_2	2	2	2	>c39985_g1_i1_2	1	2	2	2	3.7	3.7	3.7	59.596	540	540	6.0908e-07	755300000	37765000	0.000397266	0.0397266			55			378
>c40163_g1_i3_5;>c40163_g1_i1_5;>c40163_g1_i2_6	>c40163_g1_i3_5;>c40163_g1_i1_5;>c40163_g1_i2_6	1;1;1	1;1;1	1;1;1	>c40163_g1_i3_5;>c40163_g1_i1_5;>c40163_g1_i2_6	3	1	1	1	5.2	5.2	5.2	27.099	250	250;271;305	0.0018475	173320000	21665000	0.000227903	0.0227903
>c40198_g1_i3_4;>c40198_g1_i2_5	>c40198_g1_i3_4;>c40198_g1_i2_5	1;1	1;1	1;1	>c40198_g1_i3_4;>c40198_g1_i2_5	2	1	1	1	2.8	2.8	2.8	82.674	759	759;850	1.3404e-06	29312000	916010	9.6359e-06	0.00096359
>c40249_g1_i3_3;>c40249_g1_i2_3;>c40249_g1_i1_3	>c40249_g1_i3_3;>c40249_g1_i2_3;>c40249_g1_i1_3	6;6;6	6;6;6	6;6;6	>c40249_g1_i3_3;>c40249_g1_i2_3;>c40249_g1_i1_3	3	6	6	6	17.2	17.2	17.2	56.838	530	530;633;662	9.4238e-262	4815100000	240760000	0.00253266	0.253266
>c40268_g1_i1_2	>c40268_g1_i1_2	1	1	1	>c40268_g1_i1_2	1	1	1	1	3.7	3.7	3.7	47.061	433	433	9.6277e-08	0	0	0	0
>c40375_g1_i4_5;>c40375_g1_i3_4;>c40375_g1_i1_4;>c40375_g1_i2_6	>c40375_g1_i4_5;>c40375_g1_i3_4;>c40375_g1_i1_4;>c40375_g1_i2_6	4;4;3;3	4;4;3;3	4;4;3;3	>c40375_g1_i4_5;>c40375_g1_i3_4;>c40375_g1_i1_4;>c40375_g1_i2_6	4	4	4	4	6.2	6.2	6.2	86.683	779	779;812;795;829	3.8172e-12	416960000	10973000	0.00011543	0.011543			56			34
>c40380_g1_i3_3;>c40380_g1_i1_3;>c40380_g1_i5_3;>c40380_g1_i4_3;>c40380_g1_i2_3;>c40380_g1_i2_2	>c40380_g1_i3_3;>c40380_g1_i1_3;>c40380_g1_i5_3;>c40380_g1_i4_3;>c40380_g1_i2_3	3;3;3;3;2;1	3;3;3;3;2;1	3;3;3;3;2;1	>c40380_g1_i3_3;>c40380_g1_i1_3;>c40380_g1_i5_3;>c40380_g1_i4_3;>c40380_g1_i2_3	6	3	3	3	4.5	4.5	4.5	70.293	644	644;838;896;915;915;915	1.4004e-07	1841400000	63497000	0.000667952	0.0667952
>c40434_g1_i1_2;>c40434_g1_i2_2	>c40434_g1_i1_2;>c40434_g1_i2_2	2;2	2;2	2;2	>c40434_g1_i1_2;>c40434_g1_i2_2	2	2	2	2	4.8	4.8	4.8	61.004	565	565;566	2.2196e-60	706000000	22774000	0.000239569	0.0239569			57			212
>c40448_g2_i9_5;>c40448_g2_i2_5;>c40448_g2_i7_5;>c40448_g2_i3_4;>c40448_g2_i1_5;>c40448_g2_i6_5	>c40448_g2_i9_5;>c40448_g2_i2_5;>c40448_g2_i7_5;>c40448_g2_i3_4;>c40448_g2_i1_5;>c40448_g2_i6_5	2;2;2;2;2;2	2;2;2;2;2;2	2;2;2;2;2;2	>c40448_g2_i9_5;>c40448_g2_i2_5;>c40448_g2_i7_5;>c40448_g2_i3_4;>c40448_g2_i1_5;>c40448_g2_i6_5	6	2	2	2	3.4	3.4	3.4	101.52	914	914;1434;1623;1627;1676;1714	1.6242e-05	50036000	1191300	1.25318e-05	0.00125318			58			553
>c40551_g1_i1_3	>c40551_g1_i1_3	3	3	3	>c40551_g1_i1_3	1	3	3	3	13.7	13.7	13.7	21.005	204	204	1.5356e-09	1092200000	91020000	0.000957478	0.0957478
>c40551_g2_i2_3;>c40551_g2_i1_1;>c40551_g2_i3_3	>c40551_g2_i2_3;>c40551_g2_i1_1;>c40551_g2_i3_3	1;1;1	1;1;1	1;1;1	>c40551_g2_i2_3;>c40551_g2_i1_1;>c40551_g2_i3_3	3	1	1	1	1.5	1.5	1.5	75.25	689	689;741;762	0.000897	116850000	3769500	3.9653e-05	0.0039653
>c40551_g2_i2_2;>c40551_g2_i1_2;>c40551_g2_i3_2	>c40551_g2_i2_2;>c40551_g2_i1_2;>c40551_g2_i3_2	2;2;2	2;2;2	2;2;2	>c40551_g2_i2_2;>c40551_g2_i1_2;>c40551_g2_i3_2	3	2	2	2	3.8	3.8	3.8	74.884	690	690;741;763	1.0604e-06	10403000	371540	3.90839e-06	0.000390839			59			406
>c40657_g1_i2_4;>c40657_g1_i1_4	>c40657_g1_i2_4;>c40657_g1_i1_4	2;1	2;1	2;1	>c40657_g1_i2_4;>c40657_g1_i1_4	2	2	2	2	3.2	3.2	3.2	95.772	856	856;197	1.1481e-15	300380000	10013000	0.000105331	0.0105331			60;61			233;236
>c40702_g1_i3_5;>c40702_g1_i1_6	>c40702_g1_i3_5;>c40702_g1_i1_6	2;2	2;2	2;2	>c40702_g1_i3_5;>c40702_g1_i1_6	2	2	2	2	4.9	4.9	4.9	70.329	636	636;907	1.6586e-06	8570600	276470	2.90831e-06	0.000290831			62			452
>c40728_g3_i3_4;>c40728_g3_i2_4;>c40728_g3_i5_5;>c40728_g3_i6_6	>c40728_g3_i3_4;>c40728_g3_i2_4;>c40728_g3_i5_5;>c40728_g3_i6_6	1;1;1;1	1;1;1;1	1;1;1;1	>c40728_g3_i3_4;>c40728_g3_i2_4;>c40728_g3_i5_5;>c40728_g3_i6_6	4	1	1	1	1.8	1.8	1.8	88.808	795	795;829;1032;1037	0.00018645	0	0	0	0
>c40781_g1_i1_2	>c40781_g1_i1_2	1	1	1	>c40781_g1_i1_2	1	1	1	1	1.2	1.2	1.2	141.48	1470	1470	4.8466e-77	121080000	2284600	2.40327e-05	0.00240327
>c40783_g1_i1_2;>c40783_g1_i6_3;>c40783_g1_i2_2;>c40783_g1_i4_2	>c40783_g1_i1_2;>c40783_g1_i6_3;>c40783_g1_i2_2;>c40783_g1_i4_2	1;1;1;1	1;1;1;1	1;1;1;1	>c40783_g1_i1_2;>c40783_g1_i6_3;>c40783_g1_i2_2;>c40783_g1_i4_2	4	1	1	1	5.1	5.1	5.1	23.429	217	217;263;338;510	1.0655e-07	138770000	15419000	0.000162199	0.0162199
>c40796_g3_i1_6	>c40796_g3_i1_6	1	1	1	>c40796_g3_i1_6	1	1	1	1	1.9	1.9	1.9	65.841	622	622	3.779e-30	74337000	3912500	4.11573e-05	0.00411573
>c40926_g3_i6_1	>c40926_g3_i6_1	1	1	1	>c40926_g3_i6_1	1	1	1	1	2.2	2.2	2.2	60.175	537	537	0.0014521	243840000	12833000	0.000134996	0.0134996				27;102			246;251
>c40959_g4_i1_2;>c40959_g4_i2_2;>c40959_g4_i3_2	>c40959_g4_i1_2;>c40959_g4_i2_2;>c40959_g4_i3_2	2;2;2	2;2;2	2;2;2	>c40959_g4_i1_2;>c40959_g4_i2_2;>c40959_g4_i3_2	3	2	2	2	6.9	6.9	6.9	33.135	290	290;458;473	2.4684e-72	32476000	1476200	1.55288e-05	0.00155288
>c40964_g7_i1_1;>c40964_g7_i2_1;>c40964_g7_i8_1;>c40964_g7_i4_2;>c40964_g7_i7_1;>c40964_g7_i3_2;>c40964_g7_i6_1;>c40964_g7_i4_1	>c40964_g7_i1_1;>c40964_g7_i2_1;>c40964_g7_i8_1;>c40964_g7_i4_2	7;6;5;5;2;1;1;1	7;6;5;5;2;1;1;1	7;6;5;5;2;1;1;1	>c40964_g7_i1_1;>c40964_g7_i2_1;>c40964_g7_i8_1;>c40964_g7_i4_2	8	7	7	7	11.2	11.2	11.2	84.977	809	809;937;706;984;376;218;222;984	1.597e-177	8332800000	347200000	0.00365235	0.365235
>c40975_g2_i3_1;>c40975_g2_i1_1;>c40975_g2_i2_1;>c90258_g1_i1_2	>c40975_g2_i3_1;>c40975_g2_i1_1;>c40975_g2_i2_1	3;2;2;1	1;0;0;0	1;0;0;0	>c40975_g2_i3_1;>c40975_g2_i1_1;>c40975_g2_i2_1	4	3	1	1	13	3.6	3.6	30.346	276	276;272;308;139	7.2514e-23	536680000	76669000	0.000806514	0.0806514			65;66			38;96
>c40975_g3_i1_1	>c40975_g3_i1_1	2	2	1	>c40975_g3_i1_1	1	2	2	1	14.3	14.3	6.3	20.312	189	189	5.4491e-07	823390000	117630000	0.0012374	0.12374			67			102
>c40975_g4_i2_1;>c40975_g4_i1_1;>c22430_g1_i1_3;>c66174_g1_i1_2;>c38020_g1_i1_1;>c53194_g1_i1_6;>c43733_g1_i1_4;CON__ENSEMBL:ENSBTAP00000025008	>c40975_g4_i2_1;>c40975_g4_i1_1;>c22430_g1_i1_3	7;7;4;3;3;2;2;2	7;7;4;3;3;2;2;2	5;5;2;3;2;1;1;2	>c40975_g4_i2_1;>c40975_g4_i1_1;>c22430_g1_i1_3	8	7	7	5	26.9	26.9	18.7	35.718	316	316;355;216;90;503;70;81;536	3.057e-46	1274900000	98069000	0.00103163	0.103163			65;68;69;70			88;124;161;219
>c40978_g2_i6_1	>c40978_g2_i6_1	1	1	1	>c40978_g2_i6_1	1	1	1	1	2.2	2.2	2.2	39.995	366	366	1.8787e-05	7792000000	779200000	0.00819674	0.819674
>c41002_g1_i1_6;>c41002_g1_i5_4;>c41002_g1_i4_5	>c41002_g1_i1_6;>c41002_g1_i5_4;>c41002_g1_i4_5	3;3;3	3;3;3	3;3;3	>c41002_g1_i1_6;>c41002_g1_i5_4;>c41002_g1_i4_5	3	3	3	3	4.8	4.8	4.8	83.585	743	743;749;779	2.4176e-11	141260000	4280500	4.50284e-05	0.00450284
>c41069_g1_i1_3;>c41069_g1_i2_3	>c41069_g1_i1_3;>c41069_g1_i2_3	5;5	5;5	5;5	>c41069_g1_i1_3;>c41069_g1_i2_3	2	5	5	5	4.5	4.5	4.5	146.53	1346	1346;1347	8.6024e-173	1695400000	31396000	0.000330268	0.0330268
>c41075_g1_i4_4;>c41075_g1_i2_4;>c57135_g1_i1_2;>c41075_g1_i5_5;>c41075_g1_i1_4;>c41075_g1_i3_5;>c39671_g1_i1_3;>c39671_g2_i1_3;>c18910_g1_i1_2;>c2468_g1_i1_1;>c68859_g1_i1_2;>c31580_g1_i3_4;>c31580_g1_i2_4	>c41075_g1_i4_4;>c41075_g1_i2_4	13;13;6;4;4;4;2;2;1;1;1;1;1	13;13;6;4;4;4;2;2;1;1;1;1;1	8;8;6;2;2;2;0;0;0;0;0;1;1	>c41075_g1_i4_4;>c41075_g1_i2_4	13	13	13	8	28.3	28.3	15.1	49.019	449	449;462;67;751;827;848;251;339;86;105;151;343;373	2.039e-178	19624000000	784960000	0.00825733	0.825733			71;72;73			61;64;342
>c41117_g3_i2_4;>c41117_g3_i3_5;>c41117_g3_i1_5;>c41117_g3_i4_6;>c41117_g2_i1_4	>c41117_g3_i2_4;>c41117_g3_i3_5;>c41117_g3_i1_5;>c41117_g3_i4_6	9;9;9;9;2	9;9;9;9;2	9;9;9;9;2	>c41117_g3_i2_4;>c41117_g3_i3_5;>c41117_g3_i1_5;>c41117_g3_i4_6	5	9	9	9	13	13	13	45.645	424	424;606;657;751;154	8.2472e-41	7410000000	390000000	0.00410258	0.410258			74			109
>c41202_g1_i2_5;>c41202_g1_i4_5	>c41202_g1_i2_5;>c41202_g1_i4_5	4;4	1;1	1;1	>c41202_g1_i2_5;>c41202_g1_i4_5	2	4	1	1	10.6	2.7	2.7	61.945	558	558;569	4.9981e-14	1227500000	43841000	0.000461182	0.0461182
>c41202_g1_i3_5;>c59259_g1_i1_1;>c54657_g1_i1_2;>c72294_g1_i1_2	>c41202_g1_i3_5	5;1;1;1	5;1;1;1	2;0;0;0	>c41202_g1_i3_5	4	5	5	2	13.5	13.5	6	64.557	584	584;89;90;108	1.9725e-101	2069100000	71349000	0.000750551	0.0750551
>c41224_g1_i2_6;>c41224_g1_i1_5;>c41224_g1_i4_5;>c41224_g1_i3_6	>c41224_g1_i2_6;>c41224_g1_i1_5;>c41224_g1_i4_5;>c41224_g1_i3_6	2;2;2;2	2;2;2;2	2;2;2;2	>c41224_g1_i2_6;>c41224_g1_i1_5;>c41224_g1_i4_5;>c41224_g1_i3_6	4	2	2	2	5.8	5.8	5.8	50.245	468	468;592;650;859	1.1581e-89	245960000	24596000	0.000258736	0.0258736
>c41264_g1_i4_5;>c41264_g1_i1_4	>c41264_g1_i4_5;>c41264_g1_i1_4	9;9	9;9	3;3	>c41264_g1_i4_5;>c41264_g1_i1_4	2	9	9	3	21.6	21.6	5.8	64.67	587	587;590	6.8222e-124	3409900000	142080000	0.0014946	0.14946
>c41264_g1_i3_4;>c41264_g3_i2_4	>c41264_g1_i3_4;>c41264_g3_i2_4	3;2	2;1	1;1	>c41264_g1_i3_4;>c41264_g3_i2_4	2	3	2	1	10.6	7.1	4.7	36.933	340	340;474	3.1147e-20	40473000	2890900	3.04106e-05	0.00304106
>c41267_g1_i8_4;>c41267_g1_i4_4;>c41267_g1_i7_4;>c41267_g1_i3_4;>c41267_g1_i9_5;>c41267_g1_i1_6	>c41267_g1_i8_4;>c41267_g1_i4_4;>c41267_g1_i7_4;>c41267_g1_i3_4;>c41267_g1_i9_5;>c41267_g1_i1_6	1;1;1;1;1;1	1;1;1;1;1;1	1;1;1;1;1;1	>c41267_g1_i8_4;>c41267_g1_i4_4;>c41267_g1_i7_4;>c41267_g1_i3_4;>c41267_g1_i9_5;>c41267_g1_i1_6	6	1	1	1	1.3	1.3	1.3	104.61	989	989;1042;1413;1426;1500;1558	1.4362e-21	76494000	1865700	1.96261e-05	0.00196261
>c41299_g2_i1_6	>c41299_g2_i1_6	3	3	3	>c41299_g2_i1_6	1	3	3	3	8.8	8.8	8.8	48.57	442	442	2.0965e-73	1130800000	59517000	0.000626085	0.0626085
>c41305_g2_i3_6	>c41305_g2_i3_6	3	3	3	>c41305_g2_i3_6	1	3	3	3	4.6	4.6	4.6	94.383	886	886	4.0742e-18	470140000	19589000	0.000206065	0.0206065
>c41377_g2_i1_1;>c41377_g2_i3_1	>c41377_g2_i1_1	7;3	7;3	3;0	>c41377_g2_i1_1	2	7	7	3	18.8	18.8	9	46.014	420	420;329	1.9483e-106	4638500000	185540000	0.00195177	0.195177			75			241
>c41377_g2_i2_1	>c41377_g2_i2_1	7	3	3	>c41377_g2_i2_1	1	7	3	3	16.4	7.5	7.5	49.051	456	456	1.4977e-43	2115800000	88159000	0.000927382	0.0927382			75;76;77			177;223;241
>c41391_g1_i1_2	>c41391_g1_i1_2	1	1	1	>c41391_g1_i1_2	1	1	1	1	10.1	10.1	10.1	15.995	148	148	0.0011067	0	0	0	0
>c41391_g2_i4_1;>c41391_g2_i1_2;>c41391_g2_i5_1;>c41391_g2_i3_3	>c41391_g2_i4_1;>c41391_g2_i1_2;>c41391_g2_i5_1	4;3;2;1	4;3;2;1	4;3;2;1	>c41391_g2_i4_1;>c41391_g2_i1_2;>c41391_g2_i5_1	4	4	4	4	6.6	6.6	6.6	75.507	678	678;599;613;401	1.6566e-13	314230000	12086000	0.000127138	0.0127138			78			519
>c41414_g3_i1_2;>c41414_g4_i1_3	>c41414_g3_i1_2;>c41414_g4_i1_3	1;1	1;1	1;1	>c41414_g3_i1_2;>c41414_g4_i1_3	2	1	1	1	3.7	3.7	3.7	35.086	322	322;522	2.9674e-11	1647800000	126760000	0.00133344	0.133344			79			161
>c41463_g1_i1_6;>c41463_g1_i2_6;>c41463_g1_i5_4	>c41463_g1_i1_6;>c41463_g1_i2_6;>c41463_g1_i5_4	2;1;1	2;1;1	1;1;1	>c41463_g1_i1_6;>c41463_g1_i2_6;>c41463_g1_i5_4	3	2	2	1	3.6	3.6	2	59.465	550	550;337;554	0.00013375	400190000	40019000	0.000420977	0.0420977
>c41463_g2_i1_6	>c41463_g2_i1_6	2	2	2	>c41463_g2_i1_6	1	2	2	2	12.6	12.6	12.6	21.662	199	199	8.0038e-06	412890000	58984000	0.000620478	0.0620478
>c93701_g1_i1_1;>c41484_g1_i1_1	>c93701_g1_i1_1;>c41484_g1_i1_1	1;1	1;1	1;1	>c93701_g1_i1_1;>c41484_g1_i1_1	2	1	1	1	15	15	15	11.784	107	107;1326	0.0020697	149800000	21400000	0.000225116	0.0225116
>c41502_g1_i1_2	>c41502_g1_i1_2	1	1	1	>c41502_g1_i1_2	1	1	1	1	2.4	2.4	2.4	70.431	657	657	1.9031e-09	244440000	12865000	0.000135332	0.0135332
>c41515_g2_i1_5;>c41515_g2_i5_5;>c41515_g2_i6_4;>c41515_g2_i11_6;>c41515_g2_i9_5;>c41515_g2_i10_5;>c41515_g2_i12_6	>c41515_g2_i1_5;>c41515_g2_i5_5;>c41515_g2_i6_4;>c41515_g2_i11_6;>c41515_g2_i9_5;>c41515_g2_i10_5;>c41515_g2_i12_6	3;3;3;3;3;3;3	3;3;3;3;3;3;3	3;3;3;3;3;3;3	>c41515_g2_i1_5;>c41515_g2_i5_5;>c41515_g2_i6_4;>c41515_g2_i11_6;>c41515_g2_i9_5;>c41515_g2_i10_5;>c41515_g2_i12_6	7	3	3	3	4.6	4.6	4.6	86.152	799	799;830;892;897;913;948;975	2.6899e-08	56986000	1295100	1.36237e-05	0.00136237
>c41584_g1_i4_5;>c41584_g1_i2_5;>c41584_g1_i5_5;>c41584_g1_i6_6;>c41584_g1_i7_4	>c41584_g1_i4_5;>c41584_g1_i2_5;>c41584_g1_i5_5;>c41584_g1_i6_6	5;5;5;3;2	5;5;5;3;2	4;4;4;2;2	>c41584_g1_i4_5;>c41584_g1_i2_5;>c41584_g1_i5_5;>c41584_g1_i6_6	5	5	5	4	14.7	14.7	12.6	41.487	380	380;424;465;256;261	1.13e-16	2921400000	194760000	0.00204876	0.204876			80			203
>c41584_g1_i8_4	>c41584_g1_i8_4	4	3	1	>c41584_g1_i8_4	1	4	3	1	9.3	7.5	2.8	50.611	464	464	4.9107e-14	1109900000	52853000	0.000555983	0.0555983			81			263
>c41599_g3_i4_2;>c41599_g3_i2_3;>c41599_g3_i3_1;>c41599_g3_i1_1;>c41599_g3_i5_2	>c41599_g3_i4_2;>c41599_g3_i2_3;>c41599_g3_i3_1;>c41599_g3_i1_1;>c41599_g3_i5_2	1;1;1;1;1	1;1;1;1;1	1;1;1;1;1	>c41599_g3_i4_2;>c41599_g3_i2_3;>c41599_g3_i3_1;>c41599_g3_i1_1;>c41599_g3_i5_2	5	1	1	1	5.4	5.4	5.4	34.783	335	335;487;568;611;627	1.8458e-09	0	0	0	0
>c41614_g1_i6_6;>c41614_g1_i2_5;>c41614_g1_i7_5;>c41614_g1_i4_4;>c41614_g1_i1_5;>c41614_g1_i3_6	>c41614_g1_i6_6;>c41614_g1_i2_5;>c41614_g1_i7_5;>c41614_g1_i4_4;>c41614_g1_i1_5;>c41614_g1_i3_6	2;2;1;1;1;1	2;2;1;1;1;1	2;2;1;1;1;1	>c41614_g1_i6_6;>c41614_g1_i2_5;>c41614_g1_i7_5;>c41614_g1_i4_4;>c41614_g1_i1_5;>c41614_g1_i3_6	6	2	2	2	4.6	4.6	4.6	45.367	413	413;431;149;265;358;378	7.8418e-05	913910000	114240000	0.00120174	0.120174
>c41619_g1_i10_5;>c41619_g1_i9_5;>c41619_g1_i6_5;>c41619_g1_i7_5;>c41619_g1_i11_5;>c41619_g1_i9_6;>c41619_g1_i2_5;>c41619_g1_i8_6;>c41619_g1_i3_5;>c41619_g1_i1_5;>c41619_g1_i6_6	>c41619_g1_i10_5;>c41619_g1_i9_5;>c41619_g1_i6_5	3;2;2;1;1;1;1;1;1;1;1	3;2;2;1;1;1;1;1;1;1;1	3;2;2;1;1;1;1;1;1;1;1	>c41619_g1_i10_5;>c41619_g1_i9_5;>c41619_g1_i6_5	11	3	3	3	8.8	8.8	8.8	51.254	455	455;543;825;329;504;542;724;755;755;776;825	1.5114e-10	4701900	156730	1.64871e-06	0.000164871			83;84;85			164;170;319
>c41676_g1_i2_2;>c41676_g1_i1_1	>c41676_g1_i2_2;>c41676_g1_i1_1	1;1	1;1	1;1	>c41676_g1_i2_2;>c41676_g1_i1_1	2	1	1	1	2.3	2.3	2.3	62.009	575	575;582	0.0015678	201860000	8074300	8.4937e-05	0.0084937
>c41679_g3_i1_3	>c41679_g3_i1_3	6	6	6	>c41679_g3_i1_3	1	6	6	6	12.5	12.5	12.5	61.406	562	562	1.0615e-56	3805100000	140930000	0.0014825	0.14825
>c41686_g1_i1_4	>c41686_g1_i1_4	1	1	1	>c41686_g1_i1_4	1	1	1	1	1.6	1.6	1.6	59.947	562	562	0.0022985	67891000	2951800	3.10512e-05	0.00310512
>c41693_g1_i7_5;>c41693_g1_i3_6;>c41693_g1_i1_5;>c41693_g1_i4_5	>c41693_g1_i7_5;>c41693_g1_i3_6;>c41693_g1_i1_5	3;3;2;1	3;3;2;1	3;3;2;1	>c41693_g1_i7_5;>c41693_g1_i3_6;>c41693_g1_i1_5	4	3	3	3	10.3	10.3	10.3	41.582	377	377;407;362;413	6.9132e-57	3327700000	221850000	0.00233373	0.233373
>c41727_g3_i2_1;>c41727_g3_i3_1;>c41727_g3_i1_1;>c41727_g3_i4_1;>c41727_g2_i1_1;>c41727_g3_i1_2	>c41727_g3_i2_1;>c41727_g3_i3_1;>c41727_g3_i1_1	5;5;3;1;1;1	5;5;3;1;1;1	5;5;3;1;1;1	>c41727_g3_i2_1;>c41727_g3_i3_1;>c41727_g3_i1_1	6	5	5	5	13.6	13.6	13.6	48.486	441	441;458;474;254;452;473	2.7505e-36	2044600000	107610000	0.001132	0.1132
>c41731_g1_i13_5;>c41731_g1_i5_5;>c41731_g1_i7_5	>c41731_g1_i13_5	9;1;1	9;1;1	9;1;1	>c41731_g1_i13_5	3	9	9	9	16.6	16.6	16.6	71.508	640	640;514;878	1.1844e-80	6725900000	210180000	0.00221097	0.221097			86;87			244;345
>c41735_g5_i5_3;>c41735_g5_i2_3;>c41735_g5_i6_3	>c41735_g5_i5_3;>c41735_g5_i2_3;>c41735_g5_i6_3	1;1;1	1;1;1	1;1;1	>c41735_g5_i5_3;>c41735_g5_i2_3;>c41735_g5_i6_3	3	1	1	1	2.1	2.1	2.1	76.046	667	667;1269;1330	4.0923e-07	16254000	439310	4.62129e-06	0.000462129
>c41797_g9_i2_6	>c41797_g9_i2_6	1	1	1	>c41797_g9_i2_6	1	1	1	1	3.5	3.5	3.5	43.329	398	398	8.6144e-10	194290000	16190000	0.00017031	0.017031
>c41845_g1_i3_4;>c41845_g1_i1_5	>c41845_g1_i3_4;>c41845_g1_i1_5	1;1	1;1	1;1	>c41845_g1_i3_4;>c41845_g1_i1_5	2	1	1	1	2.8	2.8	2.8	45.11	399	399;407	6.7975e-05	32683000	2971200	3.12553e-05	0.00312553
>c41875_g1_i2_2;>c41875_g1_i7_2;>c41875_g1_i4_2	>c41875_g1_i2_2;>c41875_g1_i7_2;>c41875_g1_i4_2	1;1;1	1;1;1	1;1;1	>c41875_g1_i2_2;>c41875_g1_i7_2;>c41875_g1_i4_2	3	1	1	1	2.2	2.2	2.2	44.561	406	406;768;787	0.003125	1733600000	75374000	0.000792891	0.0792891				142;143			5;8
>c41884_g1_i6_4;>c41884_g1_i2_4;>c41884_g1_i1_6	>c41884_g1_i6_4;>c41884_g1_i2_4;>c41884_g1_i1_6	4;4;4	4;4;4	4;4;4	>c41884_g1_i6_4;>c41884_g1_i2_4;>c41884_g1_i1_6	3	4	4	4	4.1	4.1	4.1	122.3	1097	1097;1119;1120	2.052e-17	1532400000	25121000	0.000264259	0.0264259
>c41889_g3_i8_5;>c41889_g3_i4_5	>c41889_g3_i8_5;>c41889_g3_i4_5	8;8	8;8	8;8	>c41889_g3_i8_5;>c41889_g3_i4_5	2	8	8	8	10.9	10.9	10.9	118.13	1080	1080;1105	2.1465e-293	1841800000	43851000	0.000461287	0.0461287
>c45742_g1_i1_2	>c45742_g1_i1_2	1	1	1	>c45742_g1_i1_2	1	1	1	1	12.1	12.1	12.1	14.027	124	124	5.2063e-13	119480000	14935000	0.000157108	0.0157108
>c47508_g1_i1_1	>c47508_g1_i1_1	1	1	1	>c47508_g1_i1_1	1	1	1	1	7.7	7.7	7.7	13.003	130	130	0.00022368	171830000	19092000	0.000200837	0.0200837
>c53073_g1_i1_6	>c53073_g1_i1_6	1	1	1	>c53073_g1_i1_6	1	1	1	1	10.6	10.6	10.6	10.86	104	104	0.0023063	0	0	0	0
>c53357_g1_i1_2	>c53357_g1_i1_2	2	2	2	>c53357_g1_i1_2	1	2	2	2	22.4	22.4	22.4	9.5898	85	85	7.2427e-07	546040000	109210000	0.00114883	0.114883
>c53634_g1_i1_3	>c53634_g1_i1_3	1	1	1	>c53634_g1_i1_3	1	1	1	1	22.1	22.1	22.1	7.423	68	68	5.0692e-19	10629000000	5314600000	0.0559065	5.59065			90			47
>c54677_g1_i1_2;>c28941_g1_i1_1;>c41646_g5_i1_1;>c82799_g1_i1_4;>c89657_g1_i1_2;>c41646_g6_i1_1;>c21197_g1_i1_6;>c39900_g2_i3_3;>c39900_g2_i1_3;>c37205_g1_i1_6;>c31976_g1_i1_3;>c28941_g1_i2_3;>c28941_g1_i3_3;>c39900_g2_i2_3;>c39660_g1_i1_1;>c39660_g1_i2_2;>c39900_g2_i4_3;>c51508_g1_i1_1;>c1923_g1_i1_2;>c26378_g1_i1_2;>c13969_g1_i1_5	>c54677_g1_i1_2;>c28941_g1_i1_1;>c41646_g5_i1_1;>c82799_g1_i1_4;>c89657_g1_i1_2;>c41646_g6_i1_1;>c21197_g1_i1_6;>c39900_g2_i3_3;>c39900_g2_i1_3	5;3;3;3;3;3;3;3;3;2;2;2;2;2;2;2;2;1;1;1;1	5;3;3;3;3;3;3;3;3;2;2;2;2;2;2;2;2;1;1;1;1	5;3;3;3;3;3;3;3;3;2;2;2;2;2;2;2;2;1;1;1;1	>c54677_g1_i1_2;>c28941_g1_i1_1;>c41646_g5_i1_1;>c82799_g1_i1_4;>c89657_g1_i1_2;>c41646_g6_i1_1;>c21197_g1_i1_6;>c39900_g2_i3_3;>c39900_g2_i1_3	21	5	5	5	55.4	55.4	55.4	19.845	177	177;71;84;87;90;210;239;325;364;76;84;84;100;342;363;378;381;74;76;96;129	1.0853e-94	13873000000	1261200000	0.0132671	1.32671
>c56156_g1_i1_4	>c56156_g1_i1_4	1	1	1	>c56156_g1_i1_4	1	1	1	1	16.9	16.9	16.9	8.1252	71	71	1.2881e-06	134080000	26815000	0.000282078	0.0282078
>c56646_g1_i1_3	>c56646_g1_i1_3	1	1	1	>c56646_g1_i1_3	1	1	1	1	10.2	10.2	10.2	9.6167	88	88	0.00050473	166300000	33260000	0.000349876	0.0349876
>c58706_g1_i1_2	>c58706_g1_i1_2	1	1	1	>c58706_g1_i1_2	1	1	1	1	24.3	24.3	24.3	6.6352	74	74	4.3223e-130	638050000	127610000	0.00134238	0.134238
>c62267_g1_i1_1	>c62267_g1_i1_1	1	1	1	>c62267_g1_i1_1	1	1	1	1	11.9	11.9	11.9	9.4956	84	84	1.4166e-15	134800000	33701000	0.000354515	0.0354515
>c64227_g1_i1_3	>c64227_g1_i1_3	3	3	3	>c64227_g1_i1_3	1	3	3	3	12.6	12.6	12.6	20.659	182	182	3.7939e-157	4597900000	656840000	0.00690958	0.690958
>c65284_g1_i1_4;>c38376_g1_i1_4	>c65284_g1_i1_4	7;1	7;1	5;0	>c65284_g1_i1_4	2	7	7	5	44.4	44.4	32.2	23.773	214	214;356	4.4747e-158	552930000	50266000	0.00052877	0.052877
>c66374_g1_i1_4	>c66374_g1_i1_4	1	1	1	>c66374_g1_i1_4	1	1	1	1	11.1	11.1	11.1	9.8733	90	90	0.0021824	85589000	21397000	0.000225084	0.0225084
>c6913_g1_i1_1	>c6913_g1_i1_1	3	2	2	>c6913_g1_i1_1	1	3	2	2	20.4	15.5	15.5	24.756	226	226	0	124180000	10348000	0.000108855	0.0108855			95			188
>c69201_g1_i1_2	>c69201_g1_i1_2	3	1	1	>c69201_g1_i1_2	1	3	1	1	20.5	8.9	8.9	15.977	146	146	1.7825e-08	334530000	33453000	0.000351906	0.0351906				42;43			15;17
>c70797_g1_i1_6	>c70797_g1_i1_6	1	1	1	>c70797_g1_i1_6	1	1	1	1	35.3	35.3	35.3	7.3605	68	68	0.00074291	34745000	6949000	7.30995e-05	0.00730995			96;97	44;45;121		28;31	21;27;29
>c71457_g1_i1_5	>c71457_g1_i1_5	1	1	1	>c71457_g1_i1_5	1	1	1	1	23.5	23.5	23.5	6.1458	68	68	2.7568e-05	7175600000	1435100000	0.0150964	1.50964		46		46	49		51
>c7365_g1_i1_6	>c7365_g1_i1_6	2	2	2	>c7365_g1_i1_6	1	2	2	2	15.1	15.1	15.1	7.8074	73	73	1.6447e-05	211700000	52924000	0.00055673	0.055673
>c75328_g1_i1_5	>c75328_g1_i1_5	1	1	1	>c75328_g1_i1_5	1	1	1	1	8.5	8.5	8.5	9.0494	82	82	6.7862e-05	300600000	100200000	0.00105405	0.105405
>c75444_g1_i1_5	>c75444_g1_i1_5	1	1	1	>c75444_g1_i1_5	1	1	1	1	14.9	14.9	14.9	7.6676	67	67	0.0023716	20706000	5176500	5.44538e-05	0.00544538
>c7761_g1_i1_1	>c7761_g1_i1_1	4	4	3	>c7761_g1_i1_1	1	4	4	3	11.5	11.5	8	24.828	226	226	4.9186e-26	121440000000	30361000000	0.31938	31.938
>c77644_g1_i1_3	>c77644_g1_i1_3	3	3	3	>c77644_g1_i1_3	1	3	3	3	25.6	25.6	25.6	14.291	129	129	1.1967e-29	16603000000	2767100000	0.0291083	2.91083			99;100			49;51
>c80184_g1_i1_1	>c80184_g1_i1_1	2	2	2	>c80184_g1_i1_1	1	2	2	2	6.2	6.2	6.2	14.755	130	130	5.0198e-05	807390000	89709000	0.000943687	0.0943687			101			105
>c80614_g1_i1_3	>c80614_g1_i1_3	2	2	2	>c80614_g1_i1_3	1	2	2	2	26.7	26.7	26.7	9.6779	86	86	3.4388e-161	2777200000	555440000	0.00584291	0.584291
>c91905_g1_i1_2	>c91905_g1_i1_2	2	2	2	>c91905_g1_i1_2	1	2	2	2	16.1	16.1	16.1	19.862	180	180	3.49e-08	324190000	40524000	0.000426289	0.0426289
>c94004_g1_i1_2	>c94004_g1_i1_2	3	2	2	>c94004_g1_i1_2	1	3	2	2	26.3	15.8	15.8	7.5563	76	76	1.2867e-07	11805000000	3935000000	0.0413939	4.13939
>c94913_g1_i1_1	>c94913_g1_i1_1	7	5	4	>c94913_g1_i1_1	1	7	5	4	11.7	8.2	6.7	80.146	734	734	1.3243e-41	2827800000	74416000	0.000782814	0.0782814			95;104;105			79;145;567
>c95078_g1_i1_2	>c95078_g1_i1_2	1	1	1	>c95078_g1_i1_2	1	1	1	1	11	11	11	14.241	136	136	4.0269e-69	2428000000	404660000	0.00425679	0.425679
>c95121_g1_i1_3	>c95121_g1_i1_3	1	1	1	>c95121_g1_i1_3	1	1	1	1	14.9	14.9	14.9	6.8656	67	67	0.0019162	729310000	243100000	0.00255727	0.255727
>c95480_g1_i1_4	>c95480_g1_i1_4	1	1	1	>c95480_g1_i1_4	1	1	1	1	5.6	5.6	5.6	19.45	180	180	0.0029308	141350000	11779000	0.000123908	0.0123908
>c96524_g1_i1_4	>c96524_g1_i1_4	1	1	1	>c96524_g1_i1_4	1	1	1	1	8.8	8.8	8.8	12.021	114	114	5.0398e-05	57880000	11576000	0.000121773	0.0121773
>c97612_g1_i1_1	>c97612_g1_i1_1	1	1	1	>c97612_g1_i1_1	1	1	1	1	10.2	10.2	10.2	10.838	98	98	1.6012e-15	2469600000	493930000	0.00519586	0.519586
>c99840_g1_i1_1	>c99840_g1_i1_1	6	6	6	>c99840_g1_i1_1	1	6	6	6	21.2	21.2	21.2	31.729	297	297	1.5116e-55	49289000000	5476500000	0.0576096	5.76096			106			62
SUM																		95062207300		100	100
