# Supplementary material for: The Skeleton Forming Proteome of an Early Branching Metazoan: A Molecular Survey of the Biomineralization Components Employed by the Coralline Sponge Vaceletia Sp
Source: PLoS One. 2015 Nov 4;10(11):e0140100. doi: 10.1371/journal.pone.0140100 (PMC4633127; doi:10.1371/journal.pone.0140100)
Supplement: S4 File — (XLS) [file pone.0140100.s004.xls]

## Sheet: peptides_head
Sequence	N-term cleavage window	C-term cleavage window	Length	Missed cleavages	Mass	Proteins	Leading razor protein	Start position	End position	Unique (Groups)	Unique (Proteins)	Charges	PEP	Score	Intensity	Hydroxyproline site IDs	Oxidation (M) site IDs	Phospho (STY) site IDs
AAFSRMSWR	TMGUWCVRAAFSRMSW	AFSRMSWRRWSMCLRE	9	1	1110.54	>c17924_g1_i1_4	>c17924_g1_i1_4	127	135	yes	yes	2	0.021954	73.665	21005000			5;6
AAIAVFNR	LSRLVFNRAAIAVFNR	AAIAVFNRVGGGEFLP	8	0	860.487	>c41727_g3_i2_1;>c41727_g3_i3_1	>c41727_g3_i2_1	240	247	yes	no	2	0.0043923	146.21	400740000
AAPPRTAAIAR	SLRITRNRAAPPRTAA	PRTAAIARRRRRTRCP	11	1	1093.64	>c65606_g1_i1_6	>c65606_g1_i1_6	35	45	yes	yes	3	0.0061355	91.658	325290000	39		115
AAVILFAR	NISEDCSRAAVILFAR	AAVILFARNAWINFTL	8	0	859.528	>c31750_g1_i1_4	>c31750_g1_i1_4	9	16	yes	yes	2	0.026878	116.54	458000000
AAVPSGASTGIYEALELR	TTSKGTYRAAVPSGAS	IYEALELRDKDPSRFM	18	0	1803.94	>c38115_g2_i1_3	>c38115_g2_i1_3	43	60	yes	yes	2;3	3.2343e-14	161.91	3018400000
AEPEDHYFLLTEPPLNTPENR	QCIFKYLRAEPEDHYF	PLNTPENREYTAEIMF	21	0	2481.18	>c40198_g1_i3_4;>c40198_g1_i2_5	>c40198_g1_i3_4	139	159	yes	no	3	1.3404e-06	103.9	29312000
AGAGSATLSMAYAGAR	GTEVVNAKAGAGSATL	SMAYAGARFVFSLIGA	16	0	1453.7	>c39828_g1_i3_5;>c39828_g1_i1_6	>c39828_g1_i3_5	254	269	yes	no	2	2.9927e-07	136.14	159060000		54
AGFAGDDAPR	DNGSGMCKAGFAGDDA	FAGDDAPRAVFPSIVG	10	0	975.441	>c41075_g1_i4_4;>c41075_g1_i2_4;>c57135_g1_i1_2	>c41075_g1_i4_4	36	45	yes	no	2	0.00086114	132.39	2093600000
AGLQFPVGR	________________	GLQFPVGRIHRLLKNR	9	0	943.524	>c20021_g1_i1_2;>c86157_g1_i1_5;>c33482_g1_i1_1;>c41117_g4_i3_6;>c41117_g4_i2_5;>c41117_g4_i1_5;>c37421_g1_i1_3;>c37421_g1_i3_3;>c37421_g1_i2_2;>c37421_g1_i4_2;>c37421_g1_i5_3	>c20021_g1_i1_2	4	12	yes	no	1;2	0.0015831	138.54	1901900000
AGLTVTR	SMRHRTTKAGLTVTRK	KAGLTVTRKHRRHGRS	7	0	716.418	>c75328_g1_i1_5	>c75328_g1_i1_5	42	48	yes	yes	2	6.7862e-05	175.75	300600000
AIDAIVEAAR	VSDSDVERAIDAIVEA	DAIVEAARTGEIGDGK	10	0	1027.57	>c95480_g1_i1_4	>c95480_g1_i1_4	65	74	yes	yes	2	0.0029308	121.73	141350000
AIEESAESAGARR	________________	AESAGARRVFLIEEPM	13	1	1345.66	>c99219_g1_i1_2	>c99219_g1_i1_2	6	18	yes	yes	2	0.0080347	79.492	639420000			59
AIFVDLEPTVVDEVR	GAGKHVPRAIFVDLEP	PTVVDEVRTGTYRQLF	15	0	1700.9	>c41202_g1_i2_5;>c41202_g1_i4_5	>c41202_g1_i2_5	91	105	yes	no	2;3	5.7565e-05	145.1	1227500000
AILSGTSMASPHVAGIAAK	SAYLNGGKAILSGTSM	HVAGIAAKFMGEVFKN	19	0	1780.95	>c41793_g2_i7_4;>c41793_g2_i10_4;>c41793_g2_i5_6;>c41793_g2_i3_4	>c41793_g2_i7_4	367	385	yes	no	3	0.010977	60.764	13158000		88
AISGIQSIR	LTLNCNAKAISGIQSI	ISGIQSIRVDIVWSSN	9	0	943.545	>c22072_g1_i1_3	>c22072_g1_i1_3	260	268	yes	yes	2	0.00024718	161.79	9768200000
ALLEVVQSGGK	LTIKLVIKALLEVVQS	EVVQSGGKNIELAVMR	11	0	1099.62	>c53357_g1_i1_2	>c53357_g1_i1_2	59	69	yes	yes	2	3.066e-05	143.24	206300000
ALPLDMFLR	VQFVNSWRALPLDMFL	LPLDMFLRDEARKECG	9	0	1074.59	>c31462_g1_i1_1	>c31462_g1_i1_1	291	299	yes	yes	2	0.0014407	123.72	1674800000		14
ALTVPELTQQMFDAK	SRGSQQYRALTVPELT	TQQMFDAKNMMAACDP	15	0	1690.86	>c40975_g4_i2_1;>c40975_g4_i1_1;>c22430_g1_i1_3;>c43733_g1_i1_4	>c40975_g4_i2_1	114	128	yes	no	2	0.0024735	94.487	122960000		68
AMSIMNSFVNDIFER	PDTGISSKAMSIMNSF	FVNDIFERIAIEASRL	15	0	1772.82	>c18914_g1_i1_1	>c18914_g1_i1_1	63	77	yes	yes	2	1.7153e-09	118.21	14619000		3;4
ANLDNLNSLSASR	NDRLQNIKANLDNLNS	LNSLSASRKEAIQETI	13	0	1373.69	>c35582_g1_i1_5	>c35582_g1_i1_5	200	212	yes	yes	2	0.0042496	111.83	53496000
ANSYFNLVSDK	LCYEVHGKANSYFNLV	YFNLVSDKCTSVNAVY	11	0	1256.6	>c31462_g1_i1_1	>c31462_g1_i1_1	350	360	yes	yes	2	0.0046206	114.76	140890000
ANTYGCQLLPVVR	ANNEADHKANTYGCQL	CQLLPVVRTFPSRYYP	13	0	1489.77	>c34028_g1_i1_1	>c34028_g1_i1_1	49	61	yes	yes	2	0.004404	125.36	26565000
APCPPVVQCQPGCPIK	LQIVQCVRAPCPPVVQ	CQPGCPIKGQVYTTCG	16	0	1806.86	>c40268_g1_i1_2	>c40268_g1_i1_2	175	190	yes	yes	2	9.6277e-08	106.58	0
APSPITSRTLR	CGTLREYRAPSPITSR	PITSRTLRRQRRSSRK	11	1	1197.68	>c25628_g1_i1_1	>c25628_g1_i1_1	386	396	yes	yes	2	0.02585	67.334	198100000			78;79
APSTNRVPDMTMR	CSDWITSRAPSTNRVP	RVPDMTMRYPAITGPG	13	1	1474.7	>c27049_g1_i1_5	>c27049_g1_i1_5	624	636	yes	yes	2	0.011213	66.267	0		10;11
ARFEELNADLFR	DFYTSITRARFEELNA	ELNADLFRGTLDPVEK	12	1	1479.75	>c65284_g1_i1_4	>c65284_g1_i1_4	142	153	yes	yes	3	3.5166e-05	145.08	39994000
ARPUWPKPSQAK	CWSGPPGRARPUWPKP	WPKPSQAKPECPFSAS	12	2	1415.66	>c85834_g1_i1_6	>c85834_g1_i1_6	214	225	yes	yes	2	0.0052145	73.666	0	50;51
ASCEIDEQEFDHGQK	PCCKHCDKASCEIDEQ	QEFDHGQKFIHPSDHC	15	0	1791.74	>c41679_g3_i1_3	>c41679_g3_i1_3	421	435	yes	yes	2;3	1.1204e-16	176.87	94762000
ASLMTPRSRHR	SRNNRVURASLMTPRS	MTPRSRHRYTIACTLT	11	2	1310.7	>c86787_g1_i1_5	>c86787_g1_i1_5	24	34	yes	yes	2	0.013569	73.499	49503000	52	102	55;126
ATDTVSEDDDHVTITIVR	DVTVRFDKATDTVSED	HVTITIVRVGU_____	18	0	1985.95	>c35050_g1_i1_1;>c35050_g1_i2_3;>c35050_g1_i3_3	>c35050_g1_i1_1	65	82	yes	no	3	3.875e-18	165.9	116240000
ATQLMLSK	IIIMTKPKATQLMLSK	ATQLMLSKLKARLLIL	8	0	890.49	>c38015_g1_i1_5;>c38015_g1_i2_5	>c38015_g1_i1_5	452	459	yes	no	2	0.0040227	111.95	44178000		48
AVDSLVPIGR	EPMLTGIKAVDSLVPI	DSLVPIGRGQRELIIG	10	0	1025.59	>c37405_g1_i1_6;>c37405_g1_i2_4	>c37405_g1_i1_6	196	205	yes	no	2	0.008151	111.61	95710000
AVDVFVSR	GSLQDRTRAVDVFVSR	AVDVFVSRVFTTQFLA	8	0	891.481	>c41264_g1_i3_4	>c41264_g1_i3_4	102	109	no	no	2	0.02061	99.136	0
AVDVFVTR	GSLQDRSRAVDVFVTR	AVDVFVTRIFTTQFLA	8	0	905.497	>c41264_g1_i4_5;>c41264_g1_i1_4	>c41264_g1_i4_5	340	347	yes	no	2	0.0025949	157.68	1251600000
AVFPSIVGR	FAGDDAPRAVFPSIVG	VFPSIVGRPRHQGVMV	9	0	944.544	>c41075_g1_i4_4;>c41075_g1_i2_4;>c57135_g1_i1_2	>c41075_g1_i4_4	46	54	yes	no	2	0.021338	100.02	1152000000
AVFPSIVGRPR	FAGDDAPRAVFPSIVG	PSIVGRPRHQGVMVGM	11	1	1197.7	>c41075_g1_i4_4;>c41075_g1_i2_4;>c57135_g1_i1_2	>c41075_g1_i4_4	46	56	yes	no	2;3	7.8902e-09	166.69	1365400000
AVFVDLEPTVVDEVR	GAGKHVPRAVFVDLEP	PTVVDEVRTGTYRQLF	15	0	1686.88	>c41202_g1_i3_5	>c41202_g1_i3_5	106	120	yes	yes	2;3	3.9263e-23	193.06	1560800000
AVGSVPFYRSPSSR	AGARSCDRAVGSVPFY	FYRSPSSRLRSLASSS	14	1	1508.77	>c33736_g2_i1_5	>c33736_g2_i1_5	60	73	yes	yes	2	0.019114	70.089	922950000	17;18		14;15;16
AVLDKDITTER	FKKFDEGKAVLDKDIT	DKDITTERIEEFVTGE	11	1	1259.67	>c36846_g1_i1_5	>c36846_g1_i1_5	236	246	yes	yes	2;3	0.0039139	124.21	390550000
AVLVDLEPGTMDSVR	________________	PGTMDSVRSGPFGQIF	15	0	1600.81	>c9997_g1_i1_5;>c40975_g3_i1_1	>c40975_g3_i1_1	8	22	no	no	2	9.176e-05	125.22	746860000		67
AVMLSLPLQVER	IEAIEFIKAVMLSLPL	SLPLQVERGFPDLPGD	12	0	1354.76	>c31990_g1_i4_4;>c31990_g1_i1_4;>c31990_g1_i3_4	>c31990_g1_i4_4	495	506	yes	no	2	1.6032e-22	188.96	805180000		18
AVNDISSLVCSUPSSVKR	________________	SUPSSVKRRVSUSSLV	18	1	1968.88	>c10075_g1_i1_1	>c10075_g1_i1_1	3	20	yes	yes	2	0.0073068	74.141	32179000	0		0;1;2
AVNSDPTTTLTTK	NCYWEYPKAVNSDPTT	PTTTLTTKGKCSCCSQ	13	0	1347.69	>c33984_g1_i2_3;>c33984_g1_i1_3	>c33984_g1_i2_3	187	199	yes	no	2	0.0024258	133.98	351320000
AVNVFLR	QQFTNSWRAVNVFLRD	RAVNVFLRDMPRDICS	7	0	817.481	>c32287_g1_i1_1	>c32287_g1_i1_1	118	124	yes	yes	2	0.025545	114.59	2164800000
AVPDGCTTCSCASSSNAK	APPKQFTRAVPDGCTT	CASSSNAKFYNPARPE	18	0	1871.74	>c37591_g1_i3_5	>c37591_g1_i3_5	75	92	yes	yes	2;3	0.0025822	105.9	64249000
AVVEVMATGR	TVGVNDTRAVVEVMAT	VEVMATGRFRETFMIE	10	0	1031.54	>c38723_g1_i1_3	>c38723_g1_i1_3	255	264	yes	yes	2	0.00075778	119.22	24731000000		50
CAMEDNCLAR	ITPLFYLRCAMEDNCL	MEDNCLARDAYANKSD	10	0	1238.48	>c41731_g1_i13_5	>c41731_g1_i13_5	343	352	yes	yes	2	0.0014037	113.93	20059000		86
CDTGDLVIHCDR	SSFYPVAKCDTGDLVI	DLVIHCDRVRPDLVPV	12	0	1459.62	>c41731_g1_i13_5	>c41731_g1_i13_5	300	311	yes	yes	2;3	5.5823e-22	191.53	612660000
CDVDIRK	TCYNSIMKCDVDIRKD	KCDVDIRKDLYANTVL	7	1	904.444	>c41075_g1_i4_4;>c41075_g1_i2_4;>c41075_g1_i5_5;>c41075_g1_i1_4;>c41075_g1_i3_5;>c39671_g1_i1_3;>c39671_g2_i1_3;>c68859_g1_i1_2;>c21396_g1_i1_4;>c3544_g1_i1_1	>c41075_g1_i4_4	302	308	no	no	3	0.033728	66.429	16101000
CGGEIFIMYAR	DQASDFSRCGGEIFIM	EIFIMYARGRKNGEAI	11	0	1315.61	>c39500_g1_i1_2;>c39500_g1_i3_2	>c39500_g1_i1_2	173	183	yes	no	2	0.0028586	101.3	9286300		52
CIEDCQTAER	IRNRRDNKCIEDCQTA	EDCQTAERFKCYEYPV	10	0	1280.51	>c39819_g2_i1_4;>c34773_g1_i2_2;>c34773_g1_i1_2;>c34773_g1_i3_2;>c39819_g2_i2_4	>c39819_g2_i1_4	573	582	yes	no	2	0.00031407	148.56	6759400
CLEFPLSDEPR	NIGQSGVKCLEFPLSD	FPLSDEPRLGVWTIFV	11	0	1361.63	>c34763_g1_i1_1;>c34763_g1_i3_3	>c34763_g1_i1_1	219	229	yes	no	2	0.018753	93.839	17233000
CPSNFTPDSK	CECVCNKKCPSNFTPD	SNFTPDSKSCQCICNR	10	0	1151.49	>c29220_g1_i1_5	>c29220_g1_i1_5	77	86	yes	yes	2	0.00054367	143.73	32861000
CQGVQGLMGNTLGSR	EMREEAIRCQGVQGLM	MGNTLGSRSTRGGASH	15	0	1576.74	>c41584_g1_i4_5;>c41584_g1_i2_5;>c41584_g1_i5_5;>c41584_g1_i6_6	>c41584_g1_i4_5	210	224	yes	no	2	0.01608	78.244	30890000
CRAPAGASPGMR	AGSURRSRCRAPAGAS	AGASPGMRSSPPUWSS	12	1	1229.58	>c93739_g1_i1_5	>c93739_g1_i1_5	49	60	yes	yes	2;3	0.010546	77.744	1566600000	54	103
CSGTQVVPVR	________________	GTQVVPVRLSNGLNNK	10	0	1101.56	>c102844_g1_i1_3	>c102844_g1_i1_3	5	14	yes	yes	2;3	1.1e-40	232.41	3373100000
DACACNVIESYAR	SRTSRTNRDACACNVI	NVIESYARACAQAGVN	13	0	1527.64	>c41391_g2_i4_1;>c41391_g2_i5_1	>c41391_g2_i4_1	211	223	yes	no	2	0.02782	91.307	12405000
DAETNLDVYSR	SANNTRGRDAETNLDV	TNLDVYSRFGFSETEA	11	0	1281.58	>c41069_g1_i1_3;>c41069_g1_i2_3	>c41069_g1_i1_3	339	349	yes	no	2	6.2079e-26	171.92	125240000
DAGTIAGLNVLR	DSQRQATKDAGTIAGL	IAGLNVLRIINEPTAA	12	0	1198.67	>c94913_g1_i1_1	>c94913_g1_i1_1	178	189	yes	yes	2	3.9477e-11	138.99	109630000
DAVLLVFANK	MLAEDELKDAVLLVFA	VLLVFANKQDLPNAMN	10	0	1088.62	>c31923_g1_i2_1;>c60624_g1_i1_6;>c31923_g1_i1_2	>c31923_g1_i2_1	175	184	yes	no	2	0.019661	99.815	24197000
DAVTYTEHAK	VFLENVIRDAVTYTEH	VTYTEHAKRKTVTAMD	10	0	1133.54	>c41117_g3_i2_4;>c41117_g3_i3_5;>c41117_g3_i1_5;>c41117_g3_i4_6	>c41117_g3_i2_4	93	102	yes	no	2	0.0019076	125.75	20144000
DEDTICVCSR	AYEEMFRKDEDTICVC	DTICVCSRGGKEKCLK	10	0	1253.5	>c41679_g3_i1_3	>c41679_g3_i1_3	11	20	yes	yes	2	0.0078047	112.13	66568000
DGNVADIVNFVTIFR	GVNTLSDRDGNVADIV	VNFVTIFRKDCGVWRY	15	0	1678.87	>c41377_g2_i1_1	>c41377_g2_i1_1	257	271	yes	yes	2	4.4905e-43	220.27	132370000
DICSSIVQIGDPLFK	VFLRDMPRDICSSIVQ	QIGDPLFKIPIHIDQA	15	0	1690.86	>c32287_g1_i1_1	>c32287_g1_i1_1	129	143	yes	yes	2;3	2.5745e-52	204.35	743830000
DIILHTRK	SWSNTQRKDIILHTRK	DIILHTRKVIIILMAG	8	1	994.592	>c41191_g2_i3_4;>c41191_g2_i1_6;>c41191_g2_i2_4;>c41191_g2_i6_5;>c41191_g2_i4_4;>c41191_g2_i5_6	>c41191_g2_i3_4	96	103	yes	no	1	0.029074	68.915	46334000			104
DITQVVNTIVDDR	NCYNGAFKDITQVVNT	VNTIVDDRQTITGYSY	13	0	1486.76	>c32545_g1_i1_1;>c32545_g1_i2_1	>c32545_g1_i1_1	264	276	yes	no	2	5.3454e-68	243.88	235480000
DIVGVPMDVAIVR	SVNMSLQRDIVGVPMD	PMDVAIVRRDKRPIGV	13	0	1382.76	>c40702_g1_i3_5;>c40702_g1_i1_6	>c40702_g1_i3_5	446	458	yes	no	2	0.0077723	88.163	8570600		62
DIVIEETMEDMDKDR	PEDVSHMKDIVIEETM	MEDMDKDRDGYITVEE	15	1	1837.81	>c40657_g1_i2_4	>c40657_g1_i2_4	226	240	yes	yes	2;3	1.9719e-11	169.37	193120000		60;61
DKDNQIVNCVEDK	NVTISLRRDKDNQIVN	IVNCVEDKTRYTVIIN	13	1	1575.72	>c41267_g1_i8_4;>c41267_g1_i4_4;>c41267_g1_i7_4;>c41267_g1_i3_4;>c41267_g1_i9_5;>c41267_g1_i1_6	>c41267_g1_i8_4	537	549	yes	no	2;3	1.4362e-21	194.77	76494000
DKKTVVK	________________	________________	7	2	816.507	>c37651_g1_i2_3	>c37651_g1_i2_3	1	7	yes	yes	2	0.014738	88.029	20366000			97
DLAVYCDSGGAPPDEHEVAILR	SEILRVSRDLAVYCDS	EHEVAILRLMCARNVY	22	0	2383.11	>c38968_g1_i2_6;>c38968_g1_i3_4	>c38968_g1_i2_6	130	151	yes	no	3	2.5518e-08	102.45	95378000
DLFTUMNQITVQLLAK	NLNLIUFKDLFTUMNQ	ITVQLLAKYEAMKMIP	16	0	1884.89	>c28697_g1_i1_2	>c28697_g1_i1_2	62	77	yes	yes	2	0.00012422	92.265	0
DLGLDPNIVDR	IFSHREFRDLGLDPNI	LDPNIVDRVFTGCGIT	11	0	1225.63	>c40783_g1_i1_2;>c40783_g1_i6_3;>c40783_g1_i2_2;>c40783_g1_i4_2	>c40783_g1_i1_2	71	81	yes	no	2	1.0655e-07	127.87	138770000
DLTDYLMK	LRLDLAGRDLTDYLMK	DLTDYLMKILTERGYS	8	0	997.479	>c41075_g1_i4_4;>c41075_g1_i2_4;>c39671_g1_i1_3;>c39671_g2_i1_3;>c14026_g1_i1_3	>c41075_g1_i4_4	201	208	no	no	2	0.035373	75.692	1130900000
DLVMISAQQDLR	APYVNVTRDLVMISAQ	ISAQQDLRLHCKVTGE	12	0	1387.71	>c41414_g3_i1_2;>c41414_g4_i1_3	>c41414_g3_i1_2	158	169	yes	no	2;3	2.9674e-11	174.42	1647800000		79
DLYANTVLSGGTTMYPGIADR	KCDVDIRKDLYANTVL	MYPGIADRMQKEITAL	21	0	2214.06	>c21396_g1_i1_4	>c21396_g1_i1_4	28	48	yes	yes	2;3	1.7276e-138	270.95	1218000000		8
DNDDAPFNCAER	KSFSARDRDNDDAPFN	APFNCAERHGGWWHSH	12	0	1422.55	>c64227_g1_i1_3	>c64227_g1_i1_3	52	63	yes	yes	2	0.0034611	123.75	68518000
DNDDAPSISCGK	________________	APSISCGKRHGGWWHS	12	0	1277.52	>c77644_g1_i1_3	>c77644_g1_i1_3	2	13	yes	yes	2	5.7656e-22	191.29	125590000
DNIQGITKPAIR	KRHRKILRDNIQGITK	GITKPAIRRLARRGGV	12	1	1324.75	>c41117_g3_i2_4;>c41117_g3_i3_5;>c41117_g3_i1_5;>c41117_g3_i4_6;>c41117_g2_i1_4	>c41117_g3_i2_4	49	60	yes	no	2;3	7.9047e-15	182.03	3120200000
DNIQGITKPAIRR	KRHRKILRDNIQGITK	ITKPAIRRLARRGGVK	13	2	1480.85	>c41117_g3_i2_4;>c41117_g3_i3_5;>c41117_g3_i1_5;>c41117_g3_i4_6;>c41117_g2_i1_4	>c41117_g3_i2_4	49	61	yes	no	3	0.00085934	110.38	68443000
DNNPLPIGPLGLR	DTFPRLDRDNNPLPIG	PIGPLGLRESFLNSLQ	13	0	1374.76	>c41264_g1_i4_5;>c41264_g1_i1_4	>c41264_g1_i4_5	299	311	no	no	2	1.521e-10	156.36	866290000
DQLNSQLAAER	ERQEQRRRDQLNSQLA	NSQLAAERLHREGKFD	11	0	1243.62	>c39819_g2_i1_4;>c39819_g2_i2_5	>c39819_g2_i1_4	77	87	yes	no	2	2.2907e-13	182.23	1146000000
DQVYDEGTPGVAVPLGR	RSNIVLLRDQVYDEGT	GVAVPLGRKYGHFGNS	17	0	1771.87	>c41069_g1_i1_3;>c41069_g1_i2_3	>c41069_g1_i1_3	483	499	yes	no	2;3	3.6043e-122	243.83	209120000
DRDNDDAPFNCAER	NGKSFSARDRDNDDAP	APFNCAERHGGWWHSH	14	1	1693.68	>c64227_g1_i1_3	>c64227_g1_i1_3	50	63	yes	yes	2;3	1.0703e-136	280.62	1528900000
DSTLIMQLLR	TLSEESYKDSTLIMQL	TLIMQLLRDNLTLWTS	10	0	1188.65	>c56830_g1_i1_1;>c40955_g3_i1_6;>c40955_g3_i3_6;>c40955_g4_i1_6;>c40955_g3_i4_6;>c40955_g3_i2_6;>c40955_g1_i2_4;>c38258_g1_i4_3;>c40955_g1_i3_4;>c38258_g1_i2_3;>c40955_g3_i5_6;>c38258_g1_i3_1;>c38488_g1_i4_6;>c38488_g1_i3_6;>c38488_g1_i1_4;>c38258_g1_i1_3;>c38488_g1_i2_6	>c56830_g1_i1_1	34	43	yes	no	2	2.5395e-05	122.96	77492000		49
DSYAITTAPFNPNAR	VPSCEQYRDSYAITTA	APFNPNARGDISTRGP	15	0	1636.78	>c91905_g1_i1_2	>c91905_g1_i1_2	89	103	yes	yes	2	0.00041756	126.32	206320000
DSYVGDEAQSK	VMVGMGQKDSYVGDEA	VGDEAQSKRGILTLKY	11	0	1197.52	>c41075_g1_i4_4;>c41075_g1_i2_4;>c57135_g1_i1_2	>c41075_g1_i4_4	68	78	yes	no	2	0.00011563	139.31	219730000
DSYVGDEAQSKR	VMVGMGQKDSYVGDEA	GDEAQSKRGILTLKYP	12	1	1353.62	>c41075_g1_i4_4;>c41075_g1_i2_4;>c57135_g1_i1_2	>c41075_g1_i4_4	68	79	yes	no	2;3	0.0035208	110.38	55419000
DTDSEEEIR	TMMARKMKDTDSEEEI	TDSEEEIREAFRVFDK	9	0	1092.46	>c103979_g1_i1_6	>c103979_g1_i1_6	86	94	yes	yes	2	0.0017169	148.52	27368000
DTDSEEEIREAFR	TMMARKMKDTDSEEEI	EEIREAFRVFDKDGNG	13	1	1595.71	>c103979_g1_i1_6	>c103979_g1_i1_6	86	98	yes	yes	3	0.00042649	134.99	48689000
DTLLMPDRR	FVVYNDQRDTLLMPDR	TLLMPDRRFPMLQNRA	9	1	1115.58	>c22103_g1_i1_1	>c22103_g1_i1_1	26	34	yes	yes	2	0.0010447	138.54	378850000		9
DTQPLNGR	KVLRFNFRDTQPLNGR	DTQPLNGRKAGEAGEN	8	0	899.446	>c7761_g1_i1_1;>c94004_g1_i1_2	>c7761_g1_i1_1	147	154	no	no	2	0.023508	104.37	120480000
DTVELITSK	EVDPDVNRDTVELITS	TVELITSKGYPAQTHY	9	0	1004.54	>c41727_g3_i2_1;>c41727_g3_i3_1;>c41727_g3_i1_1	>c41727_g3_i2_1	51	59	yes	no	2	0.011506	116.52	80231000
EAFSLFDKDGDGTITTK	EEQIAEFKEAFSLFDK	GDGTITTKELGTVMRS	17	1	1843.88	>c103979_g1_i1_6;>c39900_g1_i1_1;>c39900_g1_i2_2;>c39900_g1_i3_1;>c27518_g1_i1_4	>c103979_g1_i1_6	22	38	no	no	2;3	5.0639e-26	192.62	216870000
EAVANNIVVVTAAGNFR	EAVNVAIREAVANNIV	VTAAGNFRQDSCNYSP	17	0	1743.93	>c31542_g1_i2_3;>c31542_g1_i1_1	>c31542_g1_i2_3	139	155	yes	no	2	5.2539e-12	112.91	17805000
ECNDLQFYNLDK	CKCECPSKECNDLQFY	LQFYNLDKCRCECKNV	12	0	1557.68	>c33984_g1_i2_3;>c33984_g1_i1_3	>c33984_g1_i2_3	229	240	yes	no	2	1.3566e-05	130.56	63311000
ECQSSFYPVAK	NGDEHHIRECQSSFYP	SSFYPVAKCDTGDLVI	11	0	1314.59	>c41731_g1_i13_5	>c41731_g1_i13_5	289	299	yes	yes	2	0.00094126	127.87	544070000
ECTDTAPTCDQVCK	________________	PTCDQVCKDTNLRAQD	14	0	1683.65	>c26034_g1_i1_1	>c26034_g1_i1_1	4	17	yes	yes	2;3	9.7811e-10	164.53	168300000
EEENIGSTLLER	________________	IGSTLLERLPPCPPNV	12	0	1388.68	>c100552_g1_i1_1	>c100552_g1_i1_1	5	16	yes	yes	2	0.00017495	145.31	51820000
EEFEHQQK	DKNQTAEKEEFEHQQK	EEFEHQQKELEKVCNP	8	0	1073.48	>c64904_g1_i1_3	>c64904_g1_i1_3	81	88	yes	yes	2	0.0062252	136.75	9425100
EEKFAGAGSRPR	________________	AGAGSRPRGQLAVUYR	12	2	1303.66	>c58040_g1_i1_3	>c58040_g1_i1_3	1	12	yes	yes	2	0.010719	75.819	69275000	35		34
EEYFITEGDDPVELCLEK	________________	PVELCLEKLGKITNIV	18	0	2184.98	>c31462_g1_i1_1	>c31462_g1_i1_1	8	25	yes	yes	2;3	3.3063e-17	165.9	27372000
EHALLAYTLGVK	ISKNGQTREHALLAYT	LAYTLGVKQLIVGINK	12	0	1313.73	>c32626_g1_i1_4	>c32626_g1_i1_4	110	121	no	no	2	6.2067e-32	210.15	73396000
EIAQDFKTDLR	LPFQRLVREIAQDFKT	QDFKTDLRFQSSAVAA	11	1	1334.68	>c27354_g1_i1_6;>c34006_g1_i2_6;>c34006_g1_i1_6	>c27354_g1_i1_6	82	92	yes	no	2;3	0.012653	91.961	185730000
EITALAPPTMK	GIADRMQKEITALAPP	ALAPPTMKIKIIAPPE	11	0	1170.63	>c41075_g1_i4_4;>c41075_g1_i2_4;>c41075_g1_i5_5;>c41075_g1_i1_4;>c41075_g1_i3_5	>c41075_g1_i4_4	333	343	yes	no	2	0.0082119	88.338	48395000		71
EITLHATMEK	IAKLUHWKEITLHATM	TLHATMEKTLMMVALL	10	0	1171.59	>c34971_g1_i1_6	>c34971_g1_i1_6	405	414	yes	yes	2	0.0083323	83.456	88783000		33
EKEKYHPVSR	________________	EKYHPVSRMGGKNDEM	10	2	1271.66	>c83024_g1_i1_6	>c83024_g1_i1_6	3	12	yes	yes	2	0.026225	60.064	29611000000			148
EKLITDPVTLK	NVHFPVDKEKLITDPV	ITDPVTLKYLFCDAYR	11	1	1255.74	>c33517_g1_i2_4;>c33517_g1_i1_5	>c33517_g1_i2_4	80	90	yes	no	2	0.01891	97.734	796930000			87
ELIVTSPDGCR	GPKFDCPKELIVTSPD	VTSPDGCRQCAVEECT	11	0	1245.6	>c41679_g3_i1_3	>c41679_g3_i1_3	467	477	yes	yes	2	4.4134e-13	177.57	3564300000
ELNNLAEDVK	FDLDSDPKELNNLAED	NNLAEDVKWKATLSEW	10	0	1143.58	>c39985_g1_i1_2	>c39985_g1_i1_2	357	366	yes	yes	2	0.0039875	102.52	97117000
ELQDIELR	DIDPWAAKELQDIELR	ELQDIELRRLQNFLDG	8	0	1014.53	>c31990_g1_i4_4;>c31990_g1_i1_4;>c31990_g1_i3_4	>c31990_g1_i4_4	386	393	yes	no	2	0.0002362	169.09	478660000
ELTALAPSTMK	GIADRMQKELTALAPS	ALAPSTMKIKIIAPPE	11	0	1160.61	>c3544_g1_i1_1	>c3544_g1_i1_1	34	44	yes	yes	2	0.0004099	123.67	3956600000		35
EMCYCDSLESYAK	CRCPNNQREMCYCDSL	DSLESYAKACAEKGIV	13	0	1654.63	>c40551_g2_i2_2;>c40551_g2_i1_2;>c40551_g2_i3_2	>c40551_g2_i2_2	405	417	yes	no	2	0.0013189	107.65	10403000		59
EMVELPLR	RKQLAQIKEMVELPLR	EMVELPLRHPQLFKAI	8	0	985.527	>c77530_g1_i1_2	>c77530_g1_i1_2	38	45	yes	yes	2	0.0099144	105.14	63028000		98
ENQSILITGESGAGK	YVDMLQDRENQSILIT	TGESGAGKTENTKKVI	15	0	1502.76	>c24509_g1_i1_3	>c24509_g1_i1_3	71	85	yes	yes	2	2.1338e-11	174.68	26017000
EPCCSNCQYNTAGTECR	TNAVCSNREPCCSNCQ	NTAGTECRSSSGNECD	17	0	2105.77	>c40964_g7_i1_1;>c40964_g7_i2_1;>c40964_g7_i8_1;>c40964_g7_i7_1;>c40964_g7_i4_1	>c40964_g7_i1_1	158	174	yes	no	2;3	2.6479e-35	204.13	55299000
EPIPSVIIGSR	IVAIHITREPIPSVII	PSVIIGSRTVSQGIIL	11	0	1166.67	>c23124_g1_i2_3;>c23124_g1_i1_3	>c23124_g1_i2_3	61	71	yes	no	2	4.2086e-06	124.39	14390000000
EPWSSIAK	VKRWTKEREPWSSIAK	EPWSSIAKIIWSYTWP	8	0	916.465	>c40325_g1_i1_3;>c40325_g1_i2_2	>c40325_g1_i1_3	327	334	yes	no	2	0.020662	77.741	0	29		24;25
ESEQGARPLLR	RHRRGHRRESEQGARP	QGARPLLRQPGSGHGP	11	1	1254.67	>c34160_g1_i2_5	>c34160_g1_i2_5	160	170	yes	yes	2	0.0022213	93.096	323540000			19
ESGSSDRRMAR	________________	SSDRRMARPLPVLPPV	11	2	1250.58	>c62440_g1_i1_1	>c62440_g1_i1_1	1	11	yes	yes	3	0.012449	74.841	23982000		93
ESTLHLVLR	LSDYNIQKESTLHLVL	STLHLVLRLRGGMQIF	9	0	1066.61	>c54677_g1_i1_2;>c28941_g1_i1_1;>c41646_g5_i1_1;>c82799_g1_i1_4;>c89657_g1_i1_2;>c41646_g6_i1_1;>c21197_g1_i1_6;>c39900_g2_i3_3;>c39900_g2_i1_3;>c37205_g1_i1_6;>c31976_g1_i1_3;>c28941_g1_i2_3;>c28941_g1_i3_3;>c39900_g2_i2_3;>c39660_g1_i1_1;>c39660_g1_i2_2;>c39900_g2_i4_3;>c51508_g1_i1_1;>c1923_g1_i1_2;>c26378_g1_i1_2;>c13969_g1_i1_5	>c54677_g1_i1_2	23	31	yes	no	2;3	1.65e-26	211.45	2060500000
ETAFLNAIISAGIAR	________________	IISAGIAREVARKCKE	15	0	1545.85	>c34732_g1_i2_1;>c34732_g1_i1_3	>c34732_g1_i2_1	4	18	yes	no	2	5.2217e-33	162	55004000
ETFNETNIAR	SNYYGKTKETFNETNI	FNETNIARTFQKGFSV	10	0	1193.57	>c37390_g1_i1_3	>c37390_g1_i1_3	82	91	yes	yes	3	0.032772	63.816	87009000			94;95
ETVDQDTADQVK	TFLDFMTKETVDQDTA	QDTADQVKASFKILAG	12	0	1347.62	>c35582_g1_i1_5	>c35582_g1_i1_5	531	542	yes	yes	2	0.0047288	119.39	31416000
ETVPYCEMSTLTAIR	KVQYMEQRETVPYCEM	MSTLTAIRLAYVNRNI	15	0	1769.83	>c13466_g1_i1_5	>c13466_g1_i1_5	32	46	yes	yes	2	0.02492	72.315	21232000
EVAHLYSGPR	CLPTKTRREVAHLYSG	AHLYSGPREVEIIDSC	10	0	1127.57	>c40551_g2_i2_3;>c40551_g2_i1_1;>c40551_g2_i3_3	>c40551_g2_i2_3	559	568	yes	no	3	0.000897	112.36	116850000
EVDEQMLNVQNK	FRGRMSMKEVDEQMLN	QMLNVQNKNSSYFVEW	12	0	1445.68	>c40975_g2_i3_1;>c40975_g2_i1_1;>c40975_g2_i2_1;>c90258_g1_i1_2;>c40975_g4_i2_1;>c40975_g4_i1_1;>c22430_g1_i1_3;>c38020_g1_i1_1;>c43733_g1_i1_4	>c40975_g4_i2_1	156	167	no	no	2	1.4709e-16	186.27	122350000		65
EVEVQLSSGDLFQR	PKRSYSMKEVEVQLSS	SSGDLFQRINHCLLGI	14	0	1605.8	>c13466_g1_i1_5	>c13466_g1_i1_5	69	82	yes	yes	2	2.8163e-22	192.14	124770000
EVMNNESDMFK	DDKPVQHREVMNNESD	NNESDMFKSYFKTIEL	11	0	1342.55	>c41619_g1_i10_5;>c41619_g1_i9_5;>c41619_g1_i6_5	>c41619_g1_i10_5	162	172	yes	no	2	0.0041852	85.813	0		83;84
EVVHYIDSK	VPCSNVCKEVVHYIDS	VVHYIDSKLGCCFASF	9	0	1088.55	>c38968_g1_i2_6;>c38968_g1_i3_4	>c38968_g1_i2_6	195	203	yes	no	2	0.0031201	137.69	39665000
FAIQDISVEELSAK	________________	SVEELSAKEGLLLWCQ	14	0	1548.8	>c14591_g1_i1_3	>c14591_g1_i1_3	8	21	yes	yes	2	1.7522e-07	118.51	0
FAVQAINDGGSGPTSNFR	QEENVEYKFAVQAIND	SGPTSNFRAVLFCSSN	18	0	1836.88	>c38980_g1_i1_3;>c38980_g1_i5_3;>c38980_g1_i2_3	>c38980_g1_i1_3	284	301	yes	no	2	2.5479e-20	123.59	0
FAVTQNQLTR	TNFFVDDRFAVTQNQL	VTQNQLTRDAIQNAYD	10	0	1176.63	>c97612_g1_i1_1	>c97612_g1_i1_1	33	42	yes	yes	2	1.6012e-15	188.87	2469600000
FDGMANGPILSLHSK	LVLRACVKFDGMANGP	PILSLHSKNMIFLSLE	15	0	1585.79	>c3160_g1_i1_2;>c3160_g1_i2_2	>c3160_g1_i1_2	92	106	yes	no	2;3	3.9056e-06	147.75	243450000		16
FEELNADLFR	YTSITRARFEELNADL	ELNADLFRGTLDPVEK	10	0	1252.61	>c65284_g1_i1_4	>c65284_g1_i1_4	144	153	yes	yes	2	0.00078417	135.86	51723000
FEELNMDLFR	SETLTRARFEELNMDL	ELNMDLFRSTMKPVQQ	10	0	1312.61	>c35750_g1_i2_1;>c35750_g1_i1_3	>c35750_g1_i2_1	269	278	yes	no	2	0.001819	108.7	62884000		39
FELTGIPPAPR	KDNNLLGKFELTGIPP	TGIPPAPRGVPQIEVT	11	0	1196.66	>c6913_g1_i1_1	>c6913_g1_i1_1	98	108	yes	yes	2	0.0098054	104.82	38423000
FFYLDFSR	CGLRGWERFFYLDFSR	FFYLDFSRNNSHLCPE	8	0	1093.52	>c37098_g1_i1_6	>c37098_g1_i1_6	225	232	yes	yes	2	0.0039232	153.71	1042700000
FGEDGVTGQIVFK	________________	VTGQIVFKQLSPFSPT	13	0	1395.7	>c38606_g1_i2_3;>c38606_g1_i1_3	>c38606_g1_i2_3	2	14	yes	no	2	0.0029081	102.52	33629000
FGFSETEAVER	TNLDVYSRFGFSETEA	SETEAVERGYLFENNP	11	0	1270.58	>c41069_g1_i1_3;>c41069_g1_i2_3	>c41069_g1_i1_3	350	360	yes	no	2	1.8542e-08	160.18	1018100000
FGHSLVSDTFPR	EFNNAAFRFGHSLVSD	LVSDTFPRLDRDNNPL	12	0	1361.67	>c41264_g1_i4_5;>c41264_g1_i1_4;>c41264_g1_i3_4;>c41264_g3_i2_4	>c41264_g1_i4_5	284	295	no	no	2;3	3.7596e-11	149.41	236060000
FGTSVLALPLR	AAYSDRLKFGTSVLAL	SVLALPLRNPVVLAKQ	11	0	1172.69	>c86130_g1_i1_4	>c86130_g1_i1_4	22	32	yes	yes	2	0.02025	80.231	252750000			54;125
FGVEQDVDMVFASFIR	GKDIEDLKFGVEQDVD	MVFASFIRKASDVKAV	16	0	1858.89	>c40434_g1_i1_2;>c40434_g1_i2_2	>c40434_g1_i1_2	204	219	yes	no	2;3	2.8489e-58	224.86	235450000		57
FILEEVSAEK	TGYQSVSRFILEEVSA	LEEVSAEKSSCTNIUI	10	0	1163.61	>c38911_g1_i3_1;>c38911_g1_i1_1;>c38911_g1_i2_3	>c38911_g1_i3_1	459	468	yes	no	2	0.018372	100.88	1158700000
FKPEFTEITTDNINK	VKQDDMKKFKPEFTEI	ITTDNINKFVESYLSG	15	1	1795.9	>c36846_g1_i1_5	>c36846_g1_i1_5	350	364	yes	yes	3	0.019262	74.966	41773000
FLDIGPSENLVGVILFAR	RFASSVSRFLDIGPSE	VGVILFARHATLEFHV	18	0	1959.08	>c39819_g2_i1_4;>c39819_g2_i2_5	>c39819_g2_i1_4	245	262	yes	no	2	3.1082e-20	121.82	0
FLEPTSEK	________________	FLEPTSEKVPKASSST	8	0	949.476	>c96589_g1_i1_2	>c96589_g1_i1_2	1	8	yes	yes	2	0.0098584	87.323	62658000	58		129
FLISDGER	RTSDSDPKFLISDGER	FLISDGERGIGFEMRE	8	0	935.471	>c41584_g1_i8_4;>c41584_g1_i4_5;>c41584_g1_i2_5;>c41584_g1_i5_5;>c41584_g1_i6_6	>c41584_g1_i4_5	190	197	no	no	2	0.0076655	133.12	1156000000
FNLQTGYQR	EHTAIRVRFNLQTGYQ	NLQTGYQRQLNYQASE	9	0	1125.56	>c41889_g3_i8_5;>c41889_g3_i4_5	>c41889_g3_i8_5	642	650	yes	no	2	0.0031477	137.14	491410000
FPGQLNADLR	SGVTTCLRFPGQLNAD	GQLNADLRKLAVNMVP	10	0	1129.59	>c40975_g4_i2_1;>c40975_g4_i1_1;>c66174_g1_i1_2;>c38020_g1_i1_1;CON__ENSEMBL:ENSBTAP00000025008	>c40975_g4_i2_1	73	82	yes	no	2	4.7268e-12	168.29	588800000
FPTKMEVYPR	________________	TKMEVYPRKRIRTYAA	10	1	1266.64	>c76684_g1_i1_6	>c76684_g1_i1_6	2	11	yes	yes	2	0.02347	61.161	25804000			145
FQEAISEIAAAR	ASPTGFVRFQEAISEI	ISEIAAARFEACSPSG	12	0	1304.67	>c40249_g1_i3_3;>c40249_g1_i2_3;>c40249_g1_i1_3	>c40249_g1_i3_3	42	53	yes	no	2;3	1.8539e-06	158.42	1919900000
FSSGRVYYCETIR	LIFDFPSRFSSGRVYY	VYYCETIRQGWAUCU_	13	1	1636.77	>c28786_g1_i1_1	>c28786_g1_i1_1	263	275	yes	yes	2	0.023794	65.179	451030000			82;136;137
FSSSTCFPR	TNDSVQRRFSSSTCFP	SSSTCFPRLLRIRCFT	9	0	1087.48	>c100473_g1_i1_2	>c100473_g1_i1_2	38	46	yes	yes	2	0.034579	87.476	0			74
FSVELNGPNR	VKEFVLPRFSVELNGP	VELNGPNRIERNDTTI	10	0	1131.57	>c62267_g1_i1_1	>c62267_g1_i1_1	37	46	yes	yes	2	1.4166e-15	190.02	134800000
FTADGVTIVVR	MNRKTSERFTADGVTI	DGVTIVVRLFSNSEQR	11	0	1176.65	>c41305_g2_i3_6	>c41305_g2_i3_6	131	141	yes	yes	2	1.6115e-05	147.91	368550000
FTGPLVQHTDDDVER	IDDDDNVKFTGPLVQH	HTDDDVERCCTQKKTK	15	0	1727.81	>c39426_g1_i1_5	>c39426_g1_i1_5	506	520	yes	yes	3	1.0613e-05	141	77259000
FTNFAGGNPEVLANR	QCHVATLRFTNFAGGN	NPEVLANRVRQLIQDD	15	0	1605.79	>c37333_g1_i2_1;>c37333_g1_i1_1;>c37333_g1_i3_1	>c37333_g1_i2_1	385	399	yes	no	2	5.8093e-07	157.23	137120000
FTQAGSEVSALLGR	LFIDNIFRFTQAGSEV	EVSALLGRIPSAVGYQ	14	0	1434.75	>c39074_g1_i3_2;>c39074_g1_i2_2;>c39074_g1_i1_2	>c39074_g1_i3_2	319	332	yes	no	2	0.0001437	146.96	78094000
FVFDRPLPVSR	RQECLDSRFVFDRPLP	DRPLPVSRLVSQIGSK	11	1	1331.73	>c102444_g1_i1_2	>c102444_g1_i1_2	56	66	yes	yes	2;3	0.00042786	137.4	180530000
FYDSPNPFTGR	SSPPLMCKFYDSPNPF	SPNPFTGRKGCQCDDG	11	0	1299.59	>c33984_g1_i2_3;>c33984_g1_i1_1	>c33984_g1_i2_3	368	378	yes	no	2	1.1157e-06	154.15	695240000
FYNPARPETCCGASEAK	CASSSNAKFYNPARPE	CCGASEAKYNVKFVGT	17	1	1956.85	>c37591_g1_i3_5	>c37591_g1_i3_5	93	109	yes	yes	3	0.035367	61.477	137410000
GAAITPFNR	NNLRHPLRGAAITPFN	AAITPFNRLLDSNYDN	9	0	945.503	>c80614_g1_i1_3	>c80614_g1_i1_3	54	62	yes	yes	2	0.00039065	160.11	2457100000
GAASINFFDDASSQDR	KYHGTRNRGAASINFF	DDASSQDRCIGSWSTG	16	0	1699.74	>c41502_g1_i1_2	>c41502_g1_i1_2	357	372	yes	yes	2	1.9031e-09	159.34	244440000
GAGAFGYFEVTHDITK	PERVVHAKGAGAFGYF	EVTHDITKYCKAAVFS	16	0	1711.82	>c37729_g1_i2_1;>c35826_g1_i1_2	>c37729_g1_i2_1	113	128	yes	no	2;3	1.0814e-13	174.21	143490000
GALSDHVIFFTK	AAYTSVGKGALSDHVI	DHVIFFTKELAPTKAP	12	0	1333.7	>c40796_g3_i1_6	>c40796_g3_i1_6	196	207	yes	yes	2	3.779e-30	199.4	74337000
GATQSTDTVIPLVANPITLSFTGDTPR	________________	SFTGDTPRSFRAGLPY	27	0	2771.43	>c41889_g3_i8_5;>c41889_g3_i4_5	>c41889_g3_i8_5	2	28	yes	no	3	8.645e-05	66.828	24408000
GDLGIEIPAEK	SDGIMVARGDLGIEIP	GIEIPAEKVFLAQKMM	11	0	1140.6	>c40434_g1_i1_2;>c40434_g1_i2_2	>c40434_g1_i1_2	268	278	yes	no	2	0.007791	107.09	470540000
GDRVEFELTGR	YTASWRARGDRVEFEL	VEFELTGRGQGWVGIG	11	1	1277.64	>c7365_g1_i1_6	>c7365_g1_i1_6	33	43	yes	yes	3	0.002308	87.641	126480000
GEGDISNEDFVR	KDGQKGDRGEGDISNE	ISNEDFVRYRKILFEV	12	0	1336.59	>c29357_g1_i1_2	>c29357_g1_i1_2	148	159	yes	yes	2;3	6.8864e-51	224.42	16457000000
GEMGMEGPSGPDGPR	RLGPKGFKGEMGMEGP	PSGPDGPRGKPGPKGP	15	0	1472.6	>c34834_g1_i2_6;>c34834_g1_i3_6;>c34834_g1_i4_4;>c34834_g1_i5_6;>c34834_g1_i1_4	>c34834_g1_i2_6	368	382	yes	no	2	4.4418e-06	148.18	98072000		31;32
GENGPEGPR	KPGDDGLRGENGPEGP	ENGPEGPRGPQGPRGP	9	0	911.41	>c27773_g1_i1_3	>c27773_g1_i1_3	48	56	yes	yes	2	0.026366	103.55	124700000
GETGGSGLQGPLGPIGDK	________________	PLGPIGDKGPTGLQGI	18	0	1638.82	>c58706_g1_i1_2	>c58706_g1_i1_2	4	21	yes	yes	2	4.3223e-130	272.13	638050000
GGSGGYGMLVGPHATPR	________________	VGPHATPREREEYARE	17	0	1612.78	>c27240_g1_i1_2	>c27240_g1_i1_2	1	17	yes	yes	2	0.0069612	74.296	369340000		12	80;134
GGSIIPGQGSGMTTTESR	DYIPVFIRGGSIIPGQ	GMTTTESRQNNYKLWV	18	0	1734.82	>c37281_g1_i1_3;>c37281_g1_i2_3	>c37281_g1_i1_3	269	286	yes	no	2;3	5.6962e-12	145.17	523610000		45
GGTNLDLGLQR	FARNLIARGGTNLDLG	NLDLGLQRGITFLKET	11	0	1142.6	>c41224_g1_i2_6;>c41224_g1_i1_5;>c41224_g1_i4_5;>c41224_g1_i3_6	>c41224_g1_i2_6	133	143	yes	no	2	0.00050372	130.23	71881000
GIDGKVLGFNFR	________________	KVLGFNFRDTQPLNGR	12	1	1321.71	>c94004_g1_i1_2	>c94004_g1_i1_2	2	13	yes	yes	2	0.0082612	122.55	9380900
GIGFEMREEAIR	FLISDGERGIGFEMRE	EMREEAIRCQGVQGLM	12	1	1406.7	>c41584_g1_i4_5;>c41584_g1_i2_5;>c41584_g1_i5_5;>c41584_g1_i6_6	>c41584_g1_i4_5	198	209	yes	no	3	0.003216	92.112	179320000		80
GIIQSSVGLLSK	RHVLNNMRGIIQSSVG	SSVGLLSKLSVKSLSP	12	0	1200.71	>c40375_g1_i4_5;>c40375_g1_i3_4;>c40375_g1_i1_4;>c40375_g1_i2_6	>c40375_g1_i4_5	442	453	yes	no	2	0.0064669	111.79	126430000
GIQGNMGDTLGSR	ETGAVRCRGIQGNMGD	MGDTLGSRLVTPGGAR	13	0	1304.61	>c41584_g1_i8_4	>c41584_g1_i8_4	258	270	yes	yes	2	0.0012905	115.37	166650000		81
GKPGDDGLRGENGPEGPR	EPGPAGYKGKPGDDGL	ENGPEGPRGPQGPRGP	18	2	1806.86	>c27773_g1_i1_3	>c27773_g1_i1_3	39	56	yes	yes	4	0.012027	65.423	16746000
GLGLETRTVR	HHGLQMMRGLGLETRT	GLETRTVRAAA_____	10	1	1100.63	>c50715_g1_i1_6	>c50715_g1_i1_6	73	82	yes	yes	2	0.0097177	86.67	8734200			110;111
GLTGPAGLNGQDGIDGQR	AQGQRGDRGLTGPAGL	QDGIDGQRGPLGPAGV	18	0	1724.84	>c40781_g1_i1_2	>c40781_g1_i1_2	262	279	yes	yes	2	4.8466e-77	239.18	121080000
GPAGPQGPAGDR	AQGERGGKGPAGPQGP	PQGPAGDRGAPGRLGS	12	0	1078.52	>c34834_g1_i2_6;>c34834_g1_i3_6;>c34834_g1_i4_4;>c34834_g1_i5_6;>c34834_g1_i1_4	>c34834_g1_i2_6	49	60	yes	no	2	1.3982e-10	174.42	189270000
GPASAPMSAGRR	PLPIRWRRGPASAPMS	APMSAGRRSTSARILA	12	1	1156.58	>c22299_g1_i1_6	>c22299_g1_i1_6	167	178	yes	yes	2	0.01622	69.721	23389000	6		8
GPHGPLGVDGPPGR	VPGEKGERGPHGPLGV	GVDGPPGRRGSEGPRG	14	0	1311.67	>c34834_g1_i2_6;>c34834_g1_i3_6;>c34834_g1_i4_4;>c34834_g1_i5_6;>c34834_g1_i1_4	>c34834_g1_i2_6	320	333	yes	no	3	0.00019947	122.55	211910000
GPNPVCTADGEPEYR	NIKFYLPKGPNPVCTA	ADGEPEYRVRFKSTWT	15	0	1660.72	>c37591_g1_i3_5	>c37591_g1_i3_5	337	351	yes	yes	2;3	2.0309e-121	272.81	2048700000
GPTGNQGDKGEVGDK	QKGEAGARGPTGNQGD	DKGEVGDKGLRGPDGP	15	1	1457.67	>c27773_g1_i1_3	>c27773_g1_i1_3	154	168	yes	yes	3	9.5501e-05	120.92	52490000
GPTIGGSIYFR	ELYVATFRGPTIGGSI	IGGSIYFRQSGLEPDI	11	0	1166.61	>c39537_g2_i2_5	>c39537_g2_i2_5	52	62	yes	yes	2	0.00031836	134.57	57812000
GSNLPSVVASTTPNR	AINMITYRGSNLPSVV	VASTTPNRLVYTGRCG	15	0	1498.77	>c41391_g1_i1_2	>c41391_g1_i1_2	111	125	yes	yes	2	0.0011067	89.484	0
GTHNINFEELGFIASRPELR	DVYAIGIRGTHNINFE	IASRPELRFEIQEFTP	20	1	2299.17	>c39819_g2_i1_4;>c39819_g2_i2_5	>c39819_g2_i1_4	104	123	yes	no	4	6.7383e-06	109.65	127810000
GVQLVGESFTPVIK	STANTTGKGVQLVGES	ESFTPVIKKRCEDGPI	14	0	1472.82	>c33984_g1_i2_3;>c33984_g1_i1_3	>c33984_g1_i2_3	52	65	yes	no	2	7.3401e-10	167.32	320120000
GVVDSEDLPLNISR	PEYLNFIKGVVDSEDL	DLPLNISREMLQQSKV	14	0	1512.78	>c39107_g1_i1_3	>c39107_g1_i1_3	410	423	yes	yes	2	6.7505e-54	227.47	231030000
GYAFNHSADFETVR	LIKLLLLRGYAFNHSA	SADFETVRMMKEKLCY	14	0	1612.73	>c40448_g2_i9_5;>c40448_g2_i2_5;>c40448_g2_i7_5;>c40448_g2_i3_4;>c40448_g2_i1_5;>c40448_g2_i6_5	>c40448_g2_i9_5	445	458	yes	no	3	0.0047265	85.493	30197000
GYQYYTTDAFDLR	HEICGKARGYQYYTTD	TTDAFDLRNSLLKSID	13	0	1611.72	>c41299_g2_i1_6	>c41299_g2_i1_6	182	194	yes	yes	2	0.0018926	136.24	75007000
GYSFTTTAER	LMKILTERGYSFTTTA	SFTTTAEREIVRDIKE	10	0	1131.52	>c41075_g1_i4_4;>c41075_g1_i2_4;>c14026_g1_i1_3	>c41075_g1_i4_4	214	223	no	no	2	0.0034927	119.53	3369500000
GYVLIGASQR	VVTHSCNRGYVLIGAS	VLIGASQRECLSNRSW	10	0	1062.58	>c95121_g1_i1_3	>c95121_g1_i1_3	28	37	yes	yes	2	0.0019162	125.71	729310000
HAVSEGTK	LLPGELAKHAVSEGTK	HAVSEGTKAVTKYTSS	8	0	827.414	>c18914_g1_i1_1;>c41117_g1_i1_6;>c69201_g1_i1_2	>c18914_g1_i1_1	114	121	no	no	2	0.0044862	141.2	31400000
HGQVTITAGGSPAR	AVGDLSRKHGQVTITA	TAGGSPARTLVATDSN	14	0	1350.7	>c39537_g2_i2_5	>c39537_g2_i2_5	446	459	yes	yes	3	0.010002	78.505	18453000
HIAELQTQIK	EQEDLVQRHIAELQTQ	AELQTQIKECCESSQS	10	0	1179.66	>c47508_g1_i1_1	>c47508_g1_i1_1	9	18	yes	yes	2	0.00022368	150.46	171830000
HIDTFITADDETR	KKKGFTLKHIDTFITA	ITADDETRFCTVFTDE	13	0	1532.71	>c31300_g1_i1_1;>c31300_g1_i2_3	>c31300_g1_i1_1	236	248	yes	no	2	0.0056335	119.87	11746000
HITDPDDLTLR	GIGDIYYRHITDPDDL	DPDDLTLRAISRDINE	11	0	1294.65	>c36352_g1_i1_6	>c36352_g1_i1_6	135	145	yes	yes	2	3.9458e-07	160.67	352490000
HIVLSGGSTMYPGLPSR	DTRSEFYKHIVLSGGS	MYPGLPSRLEREIKQL	17	0	1770.91	>c40448_g2_i9_5;>c40448_g2_i2_5;>c40448_g2_i7_5;>c40448_g2_i3_4;>c40448_g2_i1_5;>c40448_g2_i6_5	>c40448_g2_i9_5	544	560	yes	no	3	0.0034363	80.719	19839000		58
HLQLAIR	KVKRISPRHLQLAIRG	RHLQLAIRGDEELDAL	7	0	849.518	>c20021_g1_i1_2;>c86157_g1_i1_5;>c33482_g1_i1_1;>c41117_g4_i3_6;>c41117_g4_i2_5;>c41117_g4_i1_5;>c96404_g1_i1_3	>c20021_g1_i1_2	66	72	yes	no	2	3.993e-05	180.49	3881400000
HMGNIEIISNK	VGDLSVERHMGNIEII	NIEIISNKNCAVTTLI	11	0	1254.64	>c99840_g1_i1_1	>c99840_g1_i1_1	61	71	yes	yes	2;3	1.7204e-10	173.72	4537300000		106
HQGVMVGMGQK	PSIVGRPRHQGVMVGM	VMVGMGQKDSYVGDEA	11	0	1170.56	>c41075_g1_i4_4;>c41075_g1_i2_4;>c57135_g1_i1_2;>c31580_g1_i3_4;>c31580_g1_i2_4	>c41075_g1_i4_4	57	67	yes	no	2;3	0.00017692	126.03	669800000		72;73
HRQHTAEPDAEQR	VVGVRHRRHRQHTAEP	AEPDAEQRGEEEQRIG	13	1	1573.73	>c60932_g1_i1_4	>c60932_g1_i1_4	68	80	yes	yes	3	0.019637	77.185	29082000	38		114
IADINTDR	GNKGGWMRIADINTDR	IADINTDRGDTCPTGW	8	0	916.461	>c41693_g1_i7_5;>c41693_g1_i3_6;>c41693_g1_i1_5;>c41693_g1_i4_5	>c41693_g1_i7_5	91	98	yes	no	2	0.00033959	152.63	1042800000
IADLDTSR	GRKGGWMRIADLDTSR	IADLDTSRGDDCPTGW	8	0	889.451	>c41299_g2_i1_6	>c41299_g2_i1_6	121	128	yes	yes	2	0.026274	104.06	219880000
IAEGANAAEELTGFLR	TNFGIAKRIAEGANAA	EELTGFLREIASPALA	16	0	1660.84	>c41224_g1_i2_6;>c41224_g1_i1_5;>c41224_g1_i4_5;>c41224_g1_i3_6	>c41224_g1_i2_6	221	236	yes	no	2	2.299e-86	232.26	174080000
IANVEDELR	HLQRNEVKIANVEDEL	ANVEDELREQLRLTTE	9	0	1057.54	>c41515_g2_i1_5;>c41515_g2_i5_5;>c41515_g2_i6_4;>c41515_g2_i11_6;>c41515_g2_i9_5;>c41515_g2_i10_5;>c41515_g2_i12_6	>c41515_g2_i1_5	221	229	yes	no	2	0.02039	107.79	27757000
IASNVGVTASPTGFVR	SNMQVYERIASNVGVT	ASPTGFVRFQEAISEI	16	0	1574.84	>c40249_g1_i3_3;>c40249_g1_i2_3;>c40249_g1_i1_3	>c40249_g1_i3_3	26	41	yes	no	2;3	4.3993e-46	220.72	1841500000
ICSELFSTATK	NKWRRYVKICSELFST	ELFSTATKSDRVATPN	11	0	1255.61	>c37591_g1_i3_5	>c37591_g1_i3_5	483	493	yes	yes	2	4.0337e-06	151.79	758890000
IDDFEAFAEFADR	TFGIVVNRIDDFEAFA	AFAEFADRVGRFSLDS	13	0	1544.68	>c40249_g1_i3_3;>c40249_g1_i2_3;>c40249_g1_i1_3	>c40249_g1_i3_3	305	317	yes	no	2	6.2868e-22	194.98	766320000
IDDFSASEFQR	SEPSFVIRIDDFSASE	FSASEFQRFEEQLVRQ	11	0	1313.59	>c33066_g1_i1_6	>c33066_g1_i1_6	29	39	yes	yes	2	0.00052133	129.82	110180000
IDDHTILR	LTAVNFNKIDDHTILR	IDDHTILRITWEGNMR	8	0	981.524	>c38911_g1_i3_1	>c38911_g1_i3_1	30	37	yes	yes	2;3	4.1884e-11	195.06	2958800000
IDGQTTPSDITITFR	CGNQIDSRIDGQTTPS	SDITITFRSNEMVENN	15	0	1663.84	>c36203_g1_i1_2	>c36203_g1_i1_2	39	53	yes	yes	2	0.00044198	124.5	95699000
IDIEYEDGTR	ETGQWELRIDIEYEDG	IEYEDGTRSYLHYNEF	10	0	1209.55	>c41614_g1_i6_6;>c41614_g1_i2_5	>c41614_g1_i6_6	213	222	yes	no	2	0.0033568	120.06	913910000
IDLLNDIAR	DLNAHKERIDLLNDIA	DLLNDIARELNELGYQ	9	0	1041.58	>c35582_g1_i1_5	>c35582_g1_i1_5	170	178	yes	yes	2	0.022552	105.98	42923000
IDQHQLPLDR	GVPWHLDRIDQHQLPL	QHQLPLDRKFISSEQG	10	0	1233.65	>c38774_g1_i4_5	>c38774_g1_i4_5	98	107	yes	yes	3	0.0050612	89.266	80270000
IDSIRAHITR	ISSSLACKIDSIRAHI	SIRAHITRLDHKFTMA	10	1	1180.67	>c41232_g2_i4_1	>c41232_g2_i4_1	29	38	yes	yes	2	0.032702	93.649	887530000			105
IEGQGMQANLEETGR	VTKILEQRIEGQGMQA	ANLEETGRVLSIGDGI	15	0	1631.76	>c37405_g1_i1_6;>c37405_g1_i2_4	>c37405_g1_i1_6	60	74	yes	no	2	5.0697e-06	149.6	12280000		46
IENPSFVELR	TQATKSGRIENPSFVE	NPSFVELRFSSAKRCN	10	0	1202.63	>c40375_g1_i4_5;>c40375_g1_i3_4	>c40375_g1_i4_5	677	686	yes	no	2	0.00067645	133.81	192380000
IETQNCLLGESR	QWAVSDGRIETQNCLL	NCLLGESRVIERRKTE	12	0	1418.68	>c36791_g1_i3_1	>c36791_g1_i3_1	225	236	yes	yes	2	7.0329e-15	177.16	89324000
IFGVTTLDIVR	AGVYDPKRIFGVTTLD	VTTLDIVRANTFVAEA	11	0	1232.71	>c39828_g1_i3_5;>c39828_g1_i1_6	>c39828_g1_i3_5	178	188	yes	no	2	9.5564e-05	139.78	309460000
IGGGLIR	DLTTEIFRIGGGLIRI	RIGGGLIRINDGGEVF	7	0	684.428	>c40380_g1_i3_3;>c40380_g1_i1_3;>c40380_g1_i5_3;>c40380_g1_i4_3;>c40380_g1_i2_2	>c40380_g1_i3_3	219	225	yes	no	2	0.0023317	172.15	1575500000
IGGIGTVPVGR	LPLQDVYKIGGIGTVP	IGTVPVGRVETGVIKP	11	0	1024.6	>c37486_g1_i1_5	>c37486_g1_i1_5	85	95	no	no	2	0.00043581	131.82	980120000
IGGYQHGLSTAFR	RYNEVCAKIGGYQHGL	HGLSTAFRPYGNDDYN	13	0	1405.71	>c37098_g1_i1_6	>c37098_g1_i1_6	284	296	yes	yes	3	0.0054239	99.498	79742000
IGLSGGLR	DPTTFLVKIGLSGGLR	IGLSGGLRGYQAITGL	8	0	771.46	>c40978_g2_i6_1	>c40978_g2_i6_1	165	172	yes	yes	2	1.8787e-05	175.24	7792000000
IGTQLASLAAGEFVGVAR	APDQMCSRIGTQLASL	GEFVGVARKAHVYSIN	18	0	1758.96	>c38774_g1_i4_5;>c38774_g1_i1_6	>c38774_g1_i4_5	152	169	yes	no	2;3	3.4288e-14	145.79	157950000
IGVFAYDAAGR	ENGNIISKIGVFAYDA	FAYDAAGRCIQIEVDV	11	0	1138.58	>c41463_g1_i1_6;>c41463_g1_i2_6;>c41463_g1_i5_4	>c41463_g1_i1_6	265	275	yes	no	2	0.0046619	108.31	380250000
IGVPHEMECACSK	EETDEIVKIGVPHEME	EMECACSKCSRIRDNV	13	0	1516.65	>c33119_g1_i2_1;>c33119_g1_i1_2	>c33119_g1_i2_1	161	173	yes	no	3	0.0054371	83.087	45397000		23
IHQIEYAMEAVK	TVWSPQGRIHQIEYAM	EYAMEAVKQGSATVGL	12	0	1430.72	>c34502_g1_i3_2;>c34502_g1_i1_2	>c34502_g1_i3_2	39	50	yes	no	3	0.0051332	84.102	33502000		29
IINEPTAAAIAYGLDKK	ISGLNVLRIINEPTAA	IAYGLDKKVGVERNVL	17	1	1786.98	>c65284_g1_i1_4;>c94913_g1_i1_1;>c35750_g1_i2_1;>c35750_g1_i1_1	>c65284_g1_i1_4	14	30	no	no	3	1.5834e-08	141.6	85144000
IINEPTAAALAYGLDK	IAGLEVKRIINEPTAA	ALAYGLDKSKAGDRKI	16	0	1658.89	>c93701_g1_i1_1;>c41484_g1_i1_1	>c93701_g1_i1_1	78	93	yes	no	2	0.0020697	109.87	149800000
IINVIGEPIDER	VGPKTLGRIINVIGEP	IGEPIDERGPVVTESK	12	0	1366.75	>c39074_g1_i3_2;>c39074_g1_i2_2;>c39074_g1_i1_2	>c39074_g1_i3_2	152	163	yes	no	2	0.0098317	104.24	40906000
IITATAIIR	PMANNNVRIITATAII	ITATAIIRGGINRTIV	9	0	970.618	>c39537_g2_i2_5	>c39537_g2_i2_5	335	343	yes	yes	2	0.0033007	134.05	198440000
IIVVQQAIATNR	SNRSQKGKIIVVQQAI	QQAIATNRIGLNGGQV	12	0	1324.78	>c41069_g1_i1_3;>c41069_g1_i2_3	>c41069_g1_i1_3	583	594	yes	no	2;3	3.4231e-15	182.35	304190000
ILFEVIQK	EDFVRYRKILFEVIQK	ILFEVIQKIEGKKCCV	8	0	988.596	>c29357_g1_i1_2	>c29357_g1_i1_2	163	170	yes	yes	2	5.2924e-05	174.27	1811500000
ILMVGLDAAGK	LFSKKEMRILMVGLDA	VGLDAAGKTTILYKLK	11	0	1086.61	>c31923_g1_i2_1;>c40302_g1_i2_3	>c31923_g1_i2_1	77	87	yes	no	2	0.024115	73.951	50952000
ILTSTDFDSVISAGTTFVK	KESVPQVKILTSTDFD	SAGTTFVKFYAPWCGH	19	0	2001.03	>c39958_g1_i3_5;>c39958_g1_i6_5;>c39958_g1_i2_4;>c39958_g1_i4_5;>c39958_g1_i7_5;>c39958_g1_i5_5;>c39958_g1_i1_5	>c39958_g1_i3_5	268	286	yes	no	3	2.161e-07	127.97	14955000
IMDPNVVGR	DPLDSTSRIMDPNVVG	MDPNVVGREHYDIARG	9	0	999.517	>c39074_g1_i3_2;>c39074_g1_i2_2;>c39074_g1_i1_2	>c39074_g1_i3_2	415	423	yes	no	2	0.021284	78.113	0
IMNTFSVVPSPK	IREEYPDRIMNTFSVV	FSVVPSPKVSDTVVEP	12	0	1318.7	>c9997_g1_i1_5	>c9997_g1_i1_5	108	119	yes	yes	2	0.035307	60.345	0
INAELAMPTEYKK	FHSLKIYRINAELAMP	AMPTEYKKFKKUKYKN	13	1	1506.78	>c97123_g1_i1_6	>c97123_g1_i1_6	48	60	yes	yes	2	0.018743	83.226	8678300000			130
INNFDCATLHFLGTSR	CCKDHPNKINNFDCAT	LHFLGTSRCNKVIDGR	16	0	1864.89	>c33984_g1_i2_3;>c33984_g1_i1_1	>c33984_g1_i2_3	470	485	yes	no	3	1.8743e-06	127.3	117540000
INVYYNEATGGK	DSDLQLERINVYYNEA	YNEATGGKYVPRAVLV	12	0	1327.64	>c40975_g3_i1_1	>c40975_g3_i1_1	76	87	yes	yes	2	0.0059384	114.24	76526000
IQDKEGIPPDQQR	TIENVKAKIQDKEGIP	GIPPDQQRLIFAGKQL	13	1	1522.77	>c54677_g1_i1_2;>c28941_g1_i1_1;>c41646_g5_i1_1;>c82799_g1_i1_4;>c89657_g1_i1_2;>c41646_g6_i1_1;>c21197_g1_i1_6;>c39900_g2_i3_3;>c39900_g2_i1_3;>c28941_g1_i2_3;>c28941_g1_i3_3;>c39660_g1_i1_1;>c39660_g1_i2_2	>c54677_g1_i1_2	65	77	yes	no	2;3	2.5698e-06	162.88	464850000
IQEVKILMSR	________________	EVKILMSRIFISNLUC	10	1	1215.7	>c44723_g1_i1_4	>c44723_g1_i1_4	5	14	yes	yes	2	0.012435	96.143	73843000		89
IQLATTGTSK	QFVTRVQKIQLATTGT	LATTGTSKHULTQPPC	10	0	1018.57	>c39584_g4_i6_4;>c39584_g4_i2_4	>c39584_g4_i6_4	493	502	yes	no	2	0.031411	65.224	34492000			100
IQTQVDQCVPLMNR	DISEVLEKIQTQVDQC	QCVPLMNRLNNLLHEG	14	0	1700.83	>c41606_g1_i1_2;>c41606_g1_i2_1	>c41606_g1_i1_2	176	189	yes	no	2	0.0062158	89.301	726080000		82
ISEFFGLTK	TDVEDNSRISEFFGLT	SEFFGLTKEDFPCLRL	9	0	1040.55	>c36846_g1_i1_5	>c36846_g1_i1_5	323	331	yes	yes	2	0.0053498	126.31	663600000
ISEQFTAMFR	AVQELFKRISEQFTAM	EQFTAMFRRKAFLHWY	10	0	1228.59	>c40975_g4_i2_1;>c40975_g4_i1_1;>c22430_g1_i1_3;>c53194_g1_i1_6	>c40975_g4_i2_1	212	221	yes	no	2	7.6945e-09	130.98	184790000		69
ISFPVPTNPIDVR	ILSTTAIRISFPVPTN	PTNPIDVRVVLPVAIV	13	0	1453.79	>c37333_g1_i2_1;>c37333_g1_i1_1;>c37333_g1_i3_1	>c37333_g1_i2_1	327	339	yes	no	2	0.016028	96.464	364330000
ISGLIYEETR	ARRGGVKRISGLIYEE	GLIYEETRGVLKVFLE	10	0	1179.61	>c41117_g3_i2_4;>c41117_g3_i3_5;>c41117_g3_i1_5;>c41117_g3_i4_6	>c41117_g3_i2_4	71	80	yes	no	2	0.00043063	146.11	1611100000
ISGVLGSETTVDR	QLVRQTCRISGVLGSE	GSETTVDRTLGQGSVA	13	0	1332.69	>c33066_g1_i1_6	>c33066_g1_i1_6	51	63	yes	yes	2	8.8571e-07	126.1	141370000
ISLSPNQQLDIIDQR	DPQLVVIKISLSPNQQ	QLDIIDQRIAAWSGLA	15	0	1738.92	>c45742_g1_i1_2	>c45742_g1_i1_2	90	104	yes	yes	2	5.2063e-13	147.83	119480000
ISQCCSVLR	TIDIVRQKISQCCSVL	SQCCSVLRLGRDINRL	9	0	1121.53	>c40551_g1_i1_3	>c40551_g1_i1_3	65	73	yes	yes	2	0.00012655	120.99	0
ISSGALSGDFCGLCGR	TLSDLQVRISSGALSG	DFCGLCGRLDGDLVHS	16	0	1655.74	>c32287_g1_i1_1	>c32287_g1_i1_1	72	87	yes	yes	2;3	1.3891e-18	181.58	501620000
ISSLENENSELQSR	MKETLKFRISSLENEN	ENSELQSRAGSYEEKY	14	0	1604.76	>c41735_g5_i5_3;>c41735_g5_i2_3;>c41735_g5_i6_3	>c41735_g5_i5_3	77	90	yes	no	2	4.0923e-07	162.88	16254000
ISSQSSSQSHLKR	KERSTNVKISSQSSSQ	SSQSHLKRKKKRIESY	13	1	1443.74	>c69201_g1_i1_2	>c69201_g1_i1_2	9	21	yes	yes	2	0.001891	108.72	334530000			42;43
ITATSSQANAQDAVQK	GIGNFPIKITATSSQA	NAQDAVQKLLFVKPGC	16	0	1631.81	>c41889_g3_i8_5;>c41889_g3_i4_5	>c41889_g3_i8_5	522	537	yes	no	2;3	1.5534e-125	277.94	374600000
ITNIVIVEVSSSDR	LCLEKLGKITNIVIVE	VEVSSSDRSATAPSDY	14	0	1530.83	>c31462_g1_i1_1	>c31462_g1_i1_1	29	42	yes	yes	2	1.1225e-16	182.35	177320000
ITPCPNLQFSPLLR	TTPKDCNKITPCPNLQ	LQFSPLLRTNCYWEYP	14	0	1654.89	>c33984_g1_i2_3;>c33984_g1_i1_3	>c33984_g1_i2_3	164	177	yes	no	3	0.0012577	97.273	11665000
ITPSYVAFTPEGER	________________	AFTPEGERLIGDAAKN	14	0	1565.77	>c35750_g1_i2_1;>c35750_g1_i1_1	>c35750_g1_i2_1	4	17	yes	no	2	0.0013538	128.35	172650000
ITVGLQNAIR	RYADITVKITVGLQNA	VGLQNAIRSGDSDPKF	10	0	1083.64	>c41584_g1_i8_4	>c41584_g1_i8_4	217	226	no	no	2	6.8062e-07	166.09	772550000
IVAIVVHSQR	SHKSDGYRIVAIVVHS	AIVVHSQRSFPLFMAV	10	0	1120.67	>c31300_g1_i1_1;>c31300_g1_i2_3	>c31300_g1_i1_1	288	297	yes	no	3	0.00388	92.538	80418000
IVSQLLTLMDGLK	THGEVERRIVSQLLTL	LTLMDGLKQRAHVVVM	13	0	1429.82	>c35830_g1_i1_2	>c35830_g1_i1_2	22	34	yes	yes	2	0.001191	119.96	18751000		40
IVVFITDGRPNTR	REDSTVTKIVVFITDG	TDGRPNTRGLTGNTRQ	13	1	1486.83	>c39819_g2_i1_4;>c39819_g2_i2_5	>c39819_g2_i1_4	329	341	yes	no	2;3	0.0011006	105.65	114580000
KADEHPTHR	FLFSFNLKKADEHPTH	ADEHPTHRDESVTRPP	9	1	1089.53	>c43838_g1_i1_4	>c43838_g1_i1_4	12	20	yes	yes	2	0.028802	69.915	161680000			106
KDEDTICVCSR	YAYEEMFRKDEDTICV	DTICVCSRGGKEKCLK	11	1	1381.6	>c41679_g3_i1_3	>c41679_g3_i1_3	10	20	yes	yes	2;3	8.2897e-19	190.85	60930000
KDLYANTVLSGGTTMYPGIADR	MKCDVDIRKDLYANTV	MYPGIADRMQKEITAL	22	1	2342.16	>c21396_g1_i1_4	>c21396_g1_i1_4	27	48	yes	yes	2;3	7.2581e-216	311.46	398820000		8
KILFEVIQK	NEDFVRYRKILFEVIQ	ILFEVIQKIEGKKCCV	9	1	1116.69	>c29357_g1_i1_2	>c29357_g1_i1_2	162	170	yes	yes	2	0.00074648	156.26	97027000
KLMVALAK	SDTSGDFRKLMVALAK	KLMVALAKGRRQEDGN	8	1	872.552	>c80184_g1_i1_1	>c80184_g1_i1_1	103	110	yes	yes	2	0.0024433	134.3	100980000		101
KMQSIYVASK	ETLILLYRKMQSIYVA	QSIYVASKYAWPSFTA	10	1	1153.62	>c40794_g1_i7_4;>c40794_g1_i6_4;>c40794_g1_i4_4	>c40794_g1_i7_4	237	246	yes	no	2	0.012149	76.228	13478000		64	26
KPSAPPGVDCSIFNTLGSK	DDGGCCIRKPSAPPGV	IFNTLGSKRCNAVKQG	19	1	1973.99	>c33984_g1_i2_3;>c33984_g1_i1_1	>c33984_g1_i2_3	392	410	yes	no	2;3	3.6233e-14	154.95	271760000
KTVTAMDVVYALK	TYTEHAKRKTVTAMDV	MDVVYALKRQGRTLYG	13	1	1437.79	>c41117_g3_i2_4;>c41117_g3_i3_5;>c41117_g3_i1_5;>c41117_g3_i4_6	>c41117_g3_i2_4	104	116	yes	no	2;3	0.00061666	136.57	102940000		74
KTVTAMDVVYALKR	TYTEHAKRKTVTAMDV	DVVYALKRQGRTLYGF	14	2	1593.89	>c41117_g3_i2_4;>c41117_g3_i3_5;>c41117_g3_i1_5;>c41117_g3_i4_6	>c41117_g3_i2_4	104	117	yes	no	3	0.00029763	106.82	28370000		74
KVDPSDGCCPICGGAVDVALDEK	RSHRNCEKKVDPSDGC	VDVALDEKGLGKYAQL	23	1	2461.09	>c32738_g1_i1_3;>c32738_g1_i3_3	>c32738_g1_i1_3	14	36	yes	no	2;3	3.4131e-20	151.18	964320000
LAIDTSQFGR	SGADFGLRLAIDTSQF	IDTSQFGRTFQDRSHT	10	0	1106.57	>c41069_g1_i1_3;>c41069_g1_i2_3	>c41069_g1_i1_3	382	391	yes	no	2	0.00060572	142.43	38719000
LAIEVYVPKR	GPEDPLVRLAIEVYVP	IEVYVPKRSGDFDYRI	10	1	1186.71	>c79908_g1_i1_3	>c79908_g1_i1_3	52	61	yes	yes	2	0.020405	60.398	0			147
LALNTVVAK	CGEQNLVKLALNTVVA	ALNTVVAKYLQRTISL	9	0	927.575	>c41889_g3_i8_5;>c41889_g3_i4_5	>c41889_g3_i8_5	616	624	yes	no	2	0.0087662	120.15	282310000
LAVLDSLYLEDR	PPCPPNVRLAVLDSLY	DSLYLEDRQSKNYREF	12	0	1405.75	>c100552_g1_i1_1	>c100552_g1_i1_1	26	37	yes	yes	2	0.034541	89.43	8032000
LAVNMVPFPR	QLNADLRKLAVNMVPF	VNMVPFPRLHFFMPGF	10	0	1142.63	>c40975_g4_i2_1;>c40975_g4_i1_1;>c66174_g1_i1_2;>c38020_g1_i1_1;CON__ENSEMBL:ENSBTAP00000025008	>c40975_g4_i2_1	84	93	yes	no	2	6.0898e-05	131.62	227830000		70
LCYVALDFEQEMATAASSSSLEK	IVRDIKEKLCYVALDF	ASSSSLEKSYELPDGQ	23	0	2549.17	>c14026_g1_i1_3	>c14026_g1_i1_3	141	163	yes	yes	3	0.00021725	76.049	33352000		1
LDGDLVHSDR	DFCGLCGRLDGDLVHS	GDLVHSDRTTVAEITN	10	0	1125.54	>c32287_g1_i1_1	>c32287_g1_i1_1	88	97	yes	yes	2;3	6.2597e-07	166.86	6099800000
LDRDNNPLPIGPLGLR	LVSDTFPRLDRDNNPL	PIGPLGLRESFLNSLQ	16	1	1758.97	>c41264_g1_i4_5;>c41264_g1_i1_4	>c41264_g1_i4_5	296	311	no	no	3	0.024492	69.261	246600000
LDSDNNPLPIGPLGLR	LVSDTFPRLDSDNNPL	PIGPLGLRESFLNSLQ	16	0	1689.9	>c41264_g1_i3_4;>c41264_g3_i2_4	>c41264_g1_i3_4	58	73	yes	no	2	4.0197e-08	139.49	40473000
LEEGLEQCR	HLQGFVSKLEEGLEQC	EEGLEQCRKVANTLDI	9	0	1132.52	>c31990_g1_i4_4;>c31990_g1_i1_4;>c31990_g1_i3_4	>c31990_g1_i4_4	461	469	yes	no	2	4.8153e-06	174.41	251780000
LELQPGNLSR	FLEDGLURLELQPGNL	LQPGNLSRSLAPSSTS	10	0	1125.61	>c34485_g1_i2_6;>c34485_g1_i1_6	>c34485_g1_i2_6	234	243	yes	no	2	0.003826	123.35	129750000	21		20
LEVANCPR	GAGDHTIRLEVANCPR	LEVANCPRSGVADLAT	8	0	957.47	>c38911_g1_i3_1	>c38911_g1_i3_1	110	117	yes	yes	2	0.0060563	137.18	412510000
LFESPLLFSDSR	FFVDSSGKLFESPLLF	PLLFSDSRMHSAITLA	12	0	1409.72	>c36455_g1_i1_1	>c36455_g1_i1_1	75	86	yes	yes	2	1.1241e-05	113.24	0
LFIALAPVAR	PELAAKVKLFIALAPV	IALAPVARVSNIADGA	10	0	1069.66	>c41727_g3_i2_1;>c41727_g3_i3_1;>c41727_g3_i1_1;>c41727_g2_i1_1	>c41727_g3_i2_1	211	220	yes	no	2	0.010823	107.57	559380000
LFTVEDVSSTLIINENTVFNGK	SLSRNTGRLFTVEDVS	ENTVFNGKLNSNTGGV	22	0	2439.25	>c99840_g1_i1_1	>c99840_g1_i1_1	172	193	yes	yes	3	2.1138e-06	94.45	83850000
LGIHEDSTNR	________________	IHEDSTNRKKLSELLR	10	0	1140.55	>c75444_g1_i1_5	>c75444_g1_i1_5	6	15	yes	yes	3	0.0023716	99.34	20706000
LGLLSRPPR	FGSLSALRLGLLSRPP	GLLSRPPRSU______	9	1	1007.62	>c31605_g2_i1_5	>c31605_g2_i1_5	160	168	yes	yes	2	0.0064072	95.909	0	13;14		12
LGLQYVPPELR	TEEALYARLGLQYVPP	QYVPPELRQGGDEVAQ	11	0	1283.72	>c90218_g1_i1_6	>c90218_g1_i1_6	20	30	yes	yes	3	0.025879	64.82	405640000			149
LGVIADKIDTNK	SPAESERRLGVIADKI	ADKIDTNKDGIVTKDE	12	1	1285.72	>c40657_g1_i2_4;>c40657_g1_i1_4	>c40657_g1_i2_4	103	114	yes	no	2;3	5.8224e-05	151.68	107250000
LHFFMPGFAPLTSR	VNMVPFPRLHFFMPGF	GFAPLTSRGSQQYRAL	14	0	1619.83	>c40975_g4_i2_1;>c40975_g4_i1_1;>c66174_g1_i1_2	>c40975_g4_i2_1	94	107	yes	no	3	0.015704	70.438	18324000
LHFTLLEIK	NLYLNGERLHFTLLEI	HFTLLEIKARPPNCAE	9	0	1112.66	>c64227_g1_i1_3	>c64227_g1_i1_3	93	101	yes	yes	2;3	1.0241e-18	199.46	3000400000
LHSFSQGVNELVLR	TSLTIQRKLHSFSQGV	GVNELVLRACVKFDGM	14	0	1597.86	>c3160_g1_i1_2;>c3160_g1_i2_2	>c3160_g1_i1_2	74	87	yes	no	2;3	8.4294e-31	198.87	78690000
LICDNADDIPSIK	LATIKFSKLICDNADD	ADDIPSIKRNVFLPGG	13	0	1472.72	>c41264_g1_i4_5;>c41264_g1_i1_4	>c41264_g1_i4_5	482	494	yes	no	2	0.0061909	109	50885000
LIFVFMEMK	NLYLNGQRLIFVFMEM	IFVFMEMKIRPLGCIF	9	0	1156.6	>c77644_g1_i1_3	>c77644_g1_i1_3	44	52	yes	yes	2	0.0078871	88.181	16392000000		99;100
LIGQIVSSITASLR	PTYTNLNRLIGQIVSS	SSITASLRFDGALNVD	14	0	1456.86	>c41202_g1_i3_5;>c54657_g1_i1_2;>c41202_g1_i2_5;>c41202_g1_i4_5	>c41202_g1_i3_5	271	284	no	no	2	0.0042404	84.759	0
LIVTLSDLQVR	DLARIGVKLIVTLSDL	TLSDLQVRISSGALSG	11	0	1255.75	>c32287_g1_i1_1	>c32287_g1_i1_1	61	71	yes	yes	2;3	7.6756e-45	226.71	15256000000
LKTALGIEELPRFDR	TEPGAGLKLKTALGIE	EELPRFDRDELARYFG	15	2	1756.98	>c67079_g1_i1_3	>c67079_g1_i1_3	30	44	yes	yes	3	0.0045547	72.321	0			116
LLAKGVSELGGNAIGPSTRR	________________	AIGPSTRRILRCLRHS	20	2	1995.12	>c79375_g1_i1_2	>c79375_g1_i1_2	7	26	yes	yes	2	0.0088796	64.275	510300000	48		49;50;123
LLDSNYDNDLSLPR	AAITPFNRLLDSNYDN	DNDLSLPRGWTRPLPS	14	0	1633.79	>c80614_g1_i1_3	>c80614_g1_i1_3	63	76	yes	yes	2	8.8027e-158	294.31	320100000
LLEEDLDKAEDQLAEANAR	QSYQRKVRLLEEDLDK	QLAEANARVKESENEL	19	1	2142.04	>c41515_g2_i1_5;>c41515_g2_i5_5;>c41515_g2_i6_4;>c41515_g2_i11_6;>c41515_g2_i9_5;>c41515_g2_i10_5;>c41515_g2_i12_6	>c41515_g2_i1_5	101	119	yes	no	3	0.00010726	97.271	10148000
LLLPGELAKHAVSEGTK	REIQTAVRLLLPGELA	HAVSEGTKAVTKYTSS	17	1	1762	>c18914_g1_i1_1;>c41117_g1_i1_6;>c69201_g1_i1_2	>c18914_g1_i1_1	105	121	no	no	4	0.0021012	85.563	19707000
LLQDFFNGK	TRIPKIQKLLQDFFNG	LQDFFNGKELNKSINP	9	0	1080.56	>c65284_g1_i1_4;>c38376_g1_i1_4;>c94913_g1_i1_1	>c65284_g1_i1_4	191	199	no	no	2	0.0087662	120.15	42469000
LMVALAK	DTSGDFRKLMVALAKG	KLMVALAKGRRQEDGN	7	0	744.457	>c80184_g1_i1_1	>c80184_g1_i1_1	104	110	yes	yes	2	0.020545	97.596	706400000		101
LNELPMSPGK	IYQAIGSRLNELPMSP	ELPMSPGKVQAAVGSN	10	0	1084.56	>c34025_g2_i1_5	>c34025_g2_i1_5	47	56	yes	yes	2	0.019423	67.334	0	19
LNSNTGGVTLER	ENTVFNGKLNSNTGGV	TGGVTLERNIFQFLTC	12	0	1259.65	>c99840_g1_i1_1	>c99840_g1_i1_1	194	205	yes	yes	2;3	6.2067e-32	210.15	28130000000
LNYIYINMLR	FFSVCFERLNYIYINM	YIYINMLRFHRLTVRS	10	0	1311.7	>c100994_g1_i1_1	>c100994_g1_i1_1	79	88	yes	yes	2	0.01698	76.221	476660000			133
LPLLPPSLLSR	TTFKRLFKLPLLPPSL	LPPSLLSRYANITVKL	11	0	1204.75	>c41584_g1_i4_5;>c41584_g1_i2_5;>c41584_g1_i5_5;>c41584_g1_i7_4	>c41584_g1_i4_5	155	165	yes	no	2	0.0030558	118.9	761400000
LPPVPTPSPSRPWLR	RGARUATRLPPVPTPS	SPSRPWLRPPGPFSRR	15	1	1698.96	>c101262_g1_i1_4	>c101262_g1_i1_4	37	51	yes	yes	3	0.017558	66.989	371740000	1;2;3;4;5		3;4;75
LPVAPDPVVSFLTAGVK	NGQGKDGKLPVAPDPV	SFLTAGVKLEEKSKEK	17	0	1708.98	>c32738_g1_i1_3	>c32738_g1_i1_3	119	135	yes	yes	2	0.022625	82.865	53532000
LPYVTMGSGSLAAMAVFESR	YPHGSTDKLPYVTMGS	AMAVFESRYRANMEVD	20	0	2086.02	>c35520_g1_i1_3;>c35520_g1_i2_3	>c35520_g1_i1_3	186	205	yes	no	2	5.5813e-21	162.09	14833000		37;38
LQDGTEIK	________________	LQDGTEIKTKLLIAAD	8	0	902.471	>c35906_g1_i3_2;>c35906_g1_i1_2;>c35906_g1_i2_2;>c35906_g1_i4_2	>c35906_g1_i3_2	2	9	yes	no	2	0.01974	103.74	499960000			93
LQFMGAR	LKDHDYLRLQFMGARD	RLQFMGARDAWIGCPD	7	0	821.422	>c39500_g1_i1_2;>c39500_g1_i3_2	>c39500_g1_i1_2	75	81	yes	no	2	0.021225	95.793	194870000
LQNFLDGANR	LQDIELRRLQNFLDGA	NFLDGANRAREEQRKQ	10	0	1146.58	>c31990_g1_i4_4;>c31990_g1_i1_4;>c31990_g1_i3_4	>c31990_g1_i4_4	395	404	yes	no	2	7.1619e-07	165.58	1505100000
LQTTIDIVR	VSPSLIHRLQTTIDIV	QTTIDIVRQKISQCCS	9	0	1057.61	>c40551_g1_i1_3	>c40551_g1_i1_3	54	62	yes	yes	2	0.015288	112.8	465050000
LQTVGNGIVGFK	SRSFSRIRLQTVGNGI	GNGIVGFKMSSDCEYP	12	0	1231.69	>c40375_g1_i4_5;>c40375_g1_i3_4;>c40375_g1_i1_4;>c40375_g1_i2_6	>c40375_g1_i4_5	506	517	yes	no	2	0.010767	81.525	0
LQVDNFDVGSIVR	KTSTFQTKLQVDNFDV	FDVGSIVRIGTQVYKT	13	0	1460.76	>c39849_g1_i1_6	>c39849_g1_i1_6	83	95	yes	yes	2	0.00016286	150.26	105210000
LQVISDPHSPGPIR	LYTPEYLKLQVISDPH	PHSPGPIRVLGALSNS	14	0	1514.82	>c37353_g1_i2_4	>c37353_g1_i2_4	336	349	yes	yes	3	0.0018272	94.023	22170000
LSELLDDTDPDTLR	ATVEYFSKLSELLDDT	DTDPDTLRNYAKWHVI	14	0	1601.78	>c39733_g1_i2_1	>c39733_g1_i2_1	145	158	yes	yes	2	0.00053821	138.21	21621000
LSLCSMPR	________________	LSLCSMPRELTVPCVL	8	0	962.468	>c82376_g1_i1_6	>c82376_g1_i1_6	1	8	yes	yes	2	0.017259	77.058	18885000	49
LSPTGTLLTYRHCPR	SFPGVPLRLSPTGTLL	LTYRHCPRLRKLPQEN	15	1	1770.92	>c24993_g1_i1_4	>c24993_g1_i1_4	193	207	yes	yes	2	0.0053075	102.87	86648000			77
LTAKETDQR	________________	TAKETDQREQLQELVT	9	1	1060.55	>c40382_g1_i2_4;>c40382_g1_i1_5	>c40382_g1_i2_4	1	9	yes	no	2	0.020702	66.299	21747000			101
LTDEEVDEMIR	VMVNLGERLTDEEVDE	EEVDEMIREADVDGDG	11	0	1348.62	>c27518_g1_i1_4;>c95380_g1_i1_3;>c39900_g2_i3_4;>c39900_g2_i2_4;>c39900_g2_i1_4;>c39900_g2_i4_4	>c27518_g1_i1_4	137	147	yes	no	2	1.9758e-06	150.09	223290000		13
LTDSTQKRLITHWK	QEGYVLAKLTDSTQKR	KRLITHWKRVLHQKYN	14	2	1725.95	>c38521_g1_i1_2	>c38521_g1_i1_2	151	164	yes	yes	2	0.030609	70.563	96578000			98
LTELMLGGLPTER	FNPAMVSRLTELMLGG	LGGLPTERLGFPLHSR	13	0	1428.76	>c66270_g1_i1_6	>c66270_g1_i1_6	13	25	yes	yes	2	0.00895	140.24	2953800000	40
LTIGLQSSIR	RYANITVKLTIGLQSS	IGLQSSIRTSDSDPKF	10	0	1086.64	>c41584_g1_i4_5;>c41584_g1_i2_5;>c41584_g1_i5_5;>c41584_g1_i7_4	>c41584_g1_i4_5	173	182	yes	no	2	9.329e-08	174.41	793860000
LTIQNVVVEDSGVYR	NINRQGEKLTIQNVVV	VEDSGVYRCLAIGNDG	15	0	1690.89	>c95078_g1_i1_2	>c95078_g1_i1_2	76	90	yes	yes	2;3	4.0269e-69	242.26	2428000000
LTIVDDDDVTVR	RGSPFRSRLTIVDDDD	DDDDVTVRFDKATDTV	12	0	1359.69	>c35050_g1_i1_1	>c35050_g1_i1_1	50	61	yes	yes	2	2.4392e-07	163.45	898780000
LTQEQQQLQEK	KLFQDQQRLTQEQQQL	EQQQLQEKLNHCESSL	11	0	1371.7	>c40959_g4_i1_2;>c40959_g4_i2_2;>c40959_g4_i3_2	>c40959_g4_i1_2	177	187	yes	no	2	4.9979e-70	247.29	32476000
LVGGNSPVGGR	________________	GNSPVGGRVEVFHSGQ	11	0	1011.55	>c35019_g1_i1_3;>c35019_g1_i2_3	>c35019_g1_i1_3	8	18	yes	no	2	0.0027124	96.113	0
LVGGSSHEQGR	IHTGPLIRLVGGSSHE	GSSHEQGRVEVYYNGE	11	0	1125.55	>c36962_g2_i1_6	>c36962_g2_i1_6	29	39	yes	yes	2;3	0.00039174	132.85	795440000
LVGGSSYNEGR	DSPGYNVRLVGGSSYN	GSSYNEGRVEVNYNGE	11	0	1137.54	>c36962_g2_i3_6;>c80079_g1_i1_2	>c36962_g2_i3_6	21	31	yes	no	2	3.066e-05	143.24	4122900000
LVPESDYGNNIIK	QLNVNPDRLVPESDYG	DYGNNIIKCLIKLTGR	13	0	1460.75	>c41731_g1_i13_5;>c41731_g1_i5_5;>c41731_g1_i7_5	>c41731_g1_i13_5	488	500	yes	no	2;3	0.0034604	110.31	1111000000
LYTPGVIQSEAK	KMYMPFCRLYTPGVIQ	GVIQSEAKFTSIYYNY	12	0	1304.7	>c41584_g1_i8_4	>c41584_g1_i8_4	160	171	no	no	2	0.0072935	107.97	170720000
MACSRRPPIGASYR	ATTSSSSRMACSRRPP	PPIGASYRESPAAUSS	14	2	1620.8	>c30389_g1_i2_5	>c30389_g1_i2_5	108	121	yes	yes	2	0.022913	64.224	451440000			138
MDFYTAEEVR	PRYLMQARMDFYTAEE	FYTAEEVRTNTIYNTL	10	0	1259.55	>c32545_g1_i1_1;>c32545_g1_i2_1	>c32545_g1_i1_1	376	385	yes	no	2	0.0057667	94.465	166160000		20
MDSTTNELEDIR	SEDIIIAKMDSTTNEL	TNELEDIRIEGFPTLK	12	0	1422.63	>c36846_g1_i1_5	>c36846_g1_i1_5	448	459	yes	yes	2	3.4675e-05	145.81	272970000		43
MFGILSVFK	KQDLLRNRMFGILSVF	FGILSVFKDIYQADPD	9	0	1040.57	>c31990_g1_i4_4;>c31990_g1_i1_4;>c31990_g1_i3_4	>c31990_g1_i4_4	429	437	yes	no	2	0.01801	81.95	321000000
MGEFYYR	LRTIEIFRMGEFYYRS	RMGEFYYRSGVNTLSD	7	0	964.411	>c41377_g2_i1_1;>c41377_g2_i3_1;>c41377_g2_i2_1	>c41377_g2_i1_1	241	247	no	no	2	0.01278	124.12	439140000		75
MIGVAGLK	MLAPSMDRMIGVAGLK	MIGVAGLKLCNGDTWK	8	0	787.463	>c37591_g1_i3_5	>c37591_g1_i3_5	225	232	yes	yes	2	0.024459	82.671	15502000000
MKETAEAYLGK	ISSMVLTKMKETAEAY	TAEAYLGKTVTNVVVT	11	1	1239.62	>c94913_g1_i1_1	>c94913_g1_i1_1	145	155	yes	yes	2;3	0.0034034	101.38	40281000		104
MLVDLAK	PFTLDKIKMLVDLAKG	KMLVDLAKGAKMIVIP	7	0	788.447	>c33388_g1_i1_2;>c33388_g1_i3_3;>c33388_g1_i2_2	>c33388_g1_i1_2	86	92	yes	no	2	0.014252	120.52	86917000		24
MNTVVVFK	VAEALEAKMNTVVVFK	MNTVVVFKKFDEGKAV	8	0	936.51	>c36846_g1_i1_5	>c36846_g1_i1_5	222	229	yes	yes	2	0.0063371	109.48	26104000		44
MNVDTSLLAESDIK	YGFMIGFRMNVDTSLL	LLAESDIKAAMAVLNR	14	0	1534.75	>c40375_g1_i4_5;>c40375_g1_i3_4;>c40375_g1_i1_4;>c40375_g1_i2_6	>c40375_g1_i4_5	34	47	yes	no	2	8.1045e-05	140.03	98150000		56
MPLSGLPDTK	TKMAPPSRMPLSGLPD	LSGLPDTKALMSFMGT	10	0	1057.55	>c101981_g1_i1_5	>c101981_g1_i1_5	77	86	yes	yes	2	0.012705	78.556	0		0
MQKELTALAPSTMK	MFPGIADRMQKELTAL	ALAPSTMKIKIIAPPE	14	1	1547.81	>c3544_g1_i1_1	>c3544_g1_i1_1	31	44	yes	yes	2;3	0.0029686	92.703	155030000		35;36
MTFSLIGEGSLSK	RLSDESGKMTFSLIGE	IGEGSLSKSMLDSSDV	13	0	1368.7	>c41619_g1_i10_5;>c41619_g1_i7_5;>c41619_g1_i11_5;>c41619_g1_i9_6;>c41619_g1_i2_5;>c41619_g1_i8_6;>c41619_g1_i3_5;>c41619_g1_i1_5;>c41619_g1_i6_6	>c41619_g1_i10_5	319	331	yes	no	2	1.8064e-06	112.42	0		85
MVDTLCR	CYDDVDAKMVDTLCRS	KMVDTLCRSSSEPRFM	7	0	893.41	>c41731_g1_i13_5	>c41731_g1_i13_5	244	250	yes	yes	2	0.014642	119.57	17859000		87
MVEQFIQEGR	TLSEWRSRMVEQFIQE	EQFIQEGRGGYWVDEG	10	0	1235.6	>c39985_g1_i1_2	>c39985_g1_i1_2	378	387	yes	yes	2	0.00015275	138.76	658180000		55
MVFSAVFTTR	NARLLGSRMVFSAVFT	FSAVFTTRKYGNCDYL	10	0	1157.59	>c41391_g2_i4_1;>c41391_g2_i1_2;>c41391_g2_i5_1;>c41391_g2_i3_3	>c41391_g2_i4_1	519	528	yes	no	2	0.00017494	113.44	138150000		78
NAFGVFSSSQDSVVAIK	SSWLARQKNAFGVFSS	QDSVVAIKALTEVASL	17	0	1754.88	>c41889_g3_i8_5;>c41889_g3_i4_5	>c41889_g3_i8_5	887	903	yes	no	2	6.1649e-24	147.64	31371000
NATQVRMYDAR	ANSLLSNRNATQVRMY	QVRMYDARQNFIKEIL	11	1	1323.64	>c78448_g1_i1_6	>c78448_g1_i1_6	37	47	yes	yes	2	0.015365	66.056	0			146
NAVPTHINVYR	FIEANRIRNAVPTHIN	PTHINVYRDDSDMLFS	11	0	1282.68	>c41391_g2_i4_1;>c41391_g2_i1_2	>c41391_g2_i4_1	338	348	yes	no	3	0.0020022	97.813	55964000
NCAVTTLIR	NIEIISNKNCAVTTLI	CAVTTLIRGLNALKGT	9	0	1046.55	>c99840_g1_i1_1	>c99840_g1_i1_1	72	80	yes	yes	2	2.3451e-05	169.21	3970200000
NCLTNFHGMDLTR	ITEDVQGKNCLTNFHG	FHGMDLTRDKMCSMVK	13	0	1577.71	>c102810_g1_i1_5	>c102810_g1_i1_5	14	26	yes	yes	3	0.021473	63.727	23898000
NCVGTSISSR	PPSSGGGRNCVGTSIS	VGTSISSRFCHIANCP	10	0	1079.5	>c40964_g7_i1_1;>c40964_g7_i3_2;>c40964_g7_i6_1	>c40964_g7_i1_1	718	727	yes	no	2	0.0013244	128.03	1009100000
NGASPSLVSETISLRMPSR	AGPAPRHRNGASPSLV	ISLRMPSRRRRMTPLA	19	1	2001.03	>c5823_g1_i1_5	>c5823_g1_i1_5	157	175	yes	yes	2	0.013858	63.691	148860000		91	35;36
NIELAVMR	EVVQSGGKNIELAVMR	NIELAVMRRDQPLKIL	8	0	944.511	>c53357_g1_i1_2	>c53357_g1_i1_2	70	77	yes	yes	2	0.023622	83.206	339750000
NIETLPIQQQVHCVK	LCRSITMKNIETLPIQ	QQQVHCVKVVHCFLIP	15	0	1805.95	>c31588_g1_i1_1	>c31588_g1_i1_1	9	23	yes	yes	2	5.8308e-05	145	364930000
NIGTLIIR	VNGINLKRNIGTLIIR	NIGTLIIRNVIDYSDV	8	0	898.56	>c99840_g1_i1_1	>c99840_g1_i1_1	128	135	yes	yes	2	0.00923	121.67	12472000000
NLAETTLFTYR	GFYQVEIRNLAETTLF	ETTLFTYRLIVEDCEA	11	0	1327.68	>c41845_g1_i3_4;>c41845_g1_i1_5	>c41845_g1_i3_4	218	228	yes	no	2	6.7975e-05	113.22	32683000
NLERELYLK	VTUNFLVKNLERELYL	LERELYLKLANPLLQI	9	1	1176.65	>c37730_g1_i1_4	>c37730_g1_i1_4	111	119	yes	yes	2	0.017163	96.948	805760000			140
NLGVLTAVNFNK	NLSSNTERNLGVLTAV	LTAVNFNKIDDHTILR	12	0	1288.71	>c38911_g1_i3_1	>c38911_g1_i3_1	18	29	yes	yes	2	5.5834e-22	191.53	1710700000
NMIFLSLEVGEGK	PILSLHSKNMIFLSLE	SLEVGEGKIKVSFIHN	13	0	1435.74	>c3160_g1_i1_2;>c3160_g1_i2_2	>c3160_g1_i1_2	107	119	yes	no	2	0.00047946	134.68	65155000		17
NMITGTSQADCAVLIVAAGVGEFEAGISK	PGHRDFIKNMITGTSQ	EFEAGISKNGQTREHA	29	0	2908.43	>c32626_g1_i1_4	>c32626_g1_i1_4	76	104	no	no	3	1.2372e-45	155.5	196900000		22
NPIAAVHSNDQTGR	QLITRGLRNPIAAVHS	HSNDQTGRLFVAEQVG	14	0	1478.72	>c40728_g3_i3_4;>c40728_g3_i2_4;>c40728_g3_i5_5;>c40728_g3_i6_6	>c40728_g3_i3_4	97	110	yes	no	2	0.00018645	98.253	0
NQVAMNPTNSIFDAK	RLIGDSAKNQVAMNPT	TNSIFDAKRLIGRKWD	15	0	1648.79	>c94913_g1_i1_1	>c94913_g1_i1_1	75	89	yes	yes	2	1.7084e-11	171.76	236980000		105
NSASIDNEDIAVEK	DFEIRICKNSASIDNE	NEDIAVEKVELFVLUU	14	0	1503.71	>c41797_g9_i2_6	>c41797_g9_i2_6	315	328	yes	yes	2	8.6144e-10	165.86	194290000
NSIEDELAR	YESVINDKNSIEDELA	SIEDELARVKSELESL	9	0	1045.5	>c40959_g4_i1_2;>c40959_g4_i2_2;>c40959_g4_i3_2	>c40959_g4_i1_2	96	104	yes	no	2	0.0049388	99.855	0
NSIHFFLSR	INNATQLRNSIHFFLS	SIHFFLSRDGCGDFTP	9	0	1119.58	>c40249_g1_i3_3;>c40249_g1_i2_3;>c40249_g1_i1_3	>c40249_g1_i3_3	273	281	yes	no	2	0.0045078	127.83	48954000
NSLESYAFNMK	QRERISAKNSLESYAF	ESYAFNMKSTMEDEKV	11	0	1302.59	>c94913_g1_i1_1;>c6913_g1_i1_1;>c64904_g1_i1_3	>c94913_g1_i1_1	558	568	no	no	2	0.00439	94.767	11409000		95
NSMCLAPLACASPTR	QUPRQVWRNSMCLAPL	LACASPTRAV______	15	0	1647.75	>c75737_g1_i1_6	>c75737_g1_i1_6	87	101	yes	yes	2	0.030414	61.409	329460000			122
NSNTNGLIAR	DYSYINARNSNTNGLI	NTNGLIARCITGLGPT	10	0	1058.55	>c96524_g1_i1_4	>c96524_g1_i1_4	86	95	yes	yes	2	5.0398e-05	159.34	57880000
NSSYFVEWIPNNVK	QMLNVQNKNSSYFVEW	EWIPNNVKTAVCDIPP	14	0	1695.83	>c40975_g2_i3_1;>c40975_g2_i1_1;>c40975_g2_i2_1;>c40975_g4_i2_1;>c40975_g4_i1_1;>c22430_g1_i1_3;>c53194_g1_i1_6	>c40975_g4_i2_1	168	181	no	no	2	0.024156	91.07	9844800
NSVSPPTRTR	RTRRTRRRNSVSPPTR	VSPPTRTRPAIWIRWA	10	1	1113.59	>c31293_g1_i1_6;>c31293_g1_i2_6	>c31293_g1_i1_6	79	88	yes	no	2	0.0036829	98.048	1179100000	11;12		83;84
NTNNDLDYENDDAR	RFSETIIRNTNNDLDY	DYENDDARLMTSRLKS	14	0	1667.67	>c27173_g1_i1_3	>c27173_g1_i1_3	107	120	yes	yes	2	4.7259e-22	187.63	22892000
NTQVQVPLAHTYNVLTDGGK	DYCIVVDRNTQVQVPL	NVLTDGGKKCTTQLCG	20	0	2154.11	>c41679_g3_i1_3	>c41679_g3_i1_3	53	72	yes	yes	3	8.3272e-06	96.234	18492000
NVITLLLSIPMK	________________	LLLSIPMKEDWLTTFR	12	0	1340.81	>c60240_g1_i1_3	>c60240_g1_i1_3	5	16	yes	yes	2	0.014096	75.416	431220000	37	92	37;113
NVLIFDLGGGTFDVSILTIEDGIFEVK	DKKVGVERNVLIFDLG	EDGIFEVKSTAGDTHL	27	0	2910.53	>c65284_g1_i1_4	>c65284_g1_i1_4	36	62	yes	yes	3	4.0953e-66	187.51	56753000
NYQSVPHDSSLQLK	QILVYGGKNYQSVPHD	HDSSLQLKDHDYLRLQ	14	0	1614.8	>c39500_g1_i1_2;>c39500_g1_i3_2	>c39500_g1_i1_2	55	68	yes	no	2;3	3.8375e-07	130.12	131230000
PAPSSWFRRATR	TTGSSTRRPAPSSWFR	SWFRRATRPTVRRCCA	12	2	1430.75	>c33816_g1_i1_5	>c33816_g1_i1_5	268	279	yes	yes	2;3	0.00098117	110.39	2666000000			88
PASTAPRTDLPSR	MAVKALPKPASTAPRT	PRTDLPSRSSSRMRSK	13	1	1367.72	>c50502_g1_i1_2	>c50502_g1_i1_2	19	31	yes	yes	2	0.012252	80.245	59962000	32;33		109
PAYTIGQQPARVQAK	VRSPQTCRPAYTIGQQ	QPARVQAKCRUSNCPA	15	1	1626.88	>c2852_g1_i1_6	>c2852_g1_i1_6	48	62	yes	yes	2	0.012183	71.879	151230000	7;8		81;135
PGMVVTFAPVNVTTEVK	RVETGVIKPGMVVTFA	VNVTTEVKSVEMHHEA	17	0	1787.95	>c37486_g1_i1_5	>c37486_g1_i1_5	103	119	yes	yes	2	0.026621	64.385	0		47
PGSDISPGLVPDGAK	RCKSYTTRPGSDISPG	GLVPDGAKCGNNMVCM	15	0	1408.72	>c40964_g7_i1_1;>c40964_g7_i2_1;>c40964_g7_i8_1;>c40964_g7_i4_2	>c40964_g7_i1_1	316	330	yes	no	2	4.9666e-16	181.87	534240000
PGTSGRNGGAPGSRAR	RUPUGCSRPGTSGRNG	GAPGSRARRMEASRSS	16	2	1496.76	>c71457_g1_i1_5	>c71457_g1_i1_5	39	54	yes	yes	2;3	2.7568e-05	125.36	7175600000	46		46
PLTTLSLMR	SLIRRLRKPLTTLSLM	LTTLSLMRTGCPSPVV	9	0	1030.58	>c40708_g2_i1_2	>c40708_g2_i1_2	47	55	yes	yes	2	0.012001	89.698	195380000		63
PPPECAWIR	TUVYSDRRPPPECAWI	PPECAWIRSSLPLGRR	9	0	1124.54	>c96801_g1_i1_1	>c96801_g1_i1_1	86	94	yes	yes	3	0.0085551	83.206	688760000	59;60;61
PSATATAAR	RPFRAIHRPSATATAA	SATATAARKE______	9	0	844.44	>c56646_g1_i1_3	>c56646_g1_i1_3	78	86	yes	yes	2	0.00050473	121.09	166300000
PSRRSESGSR	________________	RRSESGSRGIPDSGPC	10	2	1117.56	>c73714_g1_i1_5	>c73714_g1_i1_5	1	10	yes	yes	2	0.013984	71.451	88129000	47		47;48
PTPMPIITK	________________	TPMPIITKTETTFNNA	9	0	996.568	>c96267_g1_i1_5	>c96267_g1_i1_5	1	9	yes	yes	2	0.014213	80.455	130020000	55;56;57		128
PTVNQPVTLK	VNINTVSRPTVNQPVT	VNQPVTLKCNVVTARG	10	0	1095.63	>c35925_g1_i1_3;>c35925_g1_i2_3;>c35925_g1_i4_3;>c35925_g1_i3_3	>c35925_g1_i1_3	40	49	yes	no	2	1.4678e-22	208.17	669740000
PVTSNPSATVTR	TLFYKASRPVTSNPSA	NPSATVTRPLFFEFPH	12	0	1228.64	>c37281_g1_i1_3;>c37281_g1_i2_3	>c37281_g1_i1_3	178	189	yes	no	2	0.0059928	113.99	46607000
PVTSNPSATVTRPLFFEFPHDLR	TLFYKASRPVTSNPSA	FEFPHDLRTHYIDKQF	23	1	2627.35	>c37281_g1_i1_3	>c37281_g1_i1_3	178	200	yes	yes	4	3.6916e-39	185.62	38798000
QADEGIQQIADEVK	QGGLTEPRQADEGIQQ	QQIADEVKAQVEEKLG	14	0	1542.75	>c37261_g1_i1_1;>c37261_g1_i3_3;>c37261_g1_i4_3	>c37261_g1_i1_1	28	41	yes	no	2	1.0685e-67	236.12	187810000
QEDAENTEDAAAR	RGLTGNTRQEDAENTE	NTEDAAARLHESGIYD	13	0	1418.59	>c39819_g2_i1_4;>c39819_g2_i2_5	>c39819_g2_i1_4	349	361	yes	no	2	5.9279e-06	157.56	52076000
QEYDESGPAIVHR	FQQMWISKQEYDESGP	SGPAIVHRKCFUELNU	13	0	1499.7	>c41075_g1_i4_4;>c41075_g1_i2_4;>c41075_g1_i5_5;>c41075_g1_i1_4;>c41075_g1_i3_5	>c41075_g1_i4_4	377	389	yes	no	2;3	0.00070938	116.98	149810000
QEYDESGPSIVHR	FQQMWISKQEYDESGP	SGPSIVHRKCFURDRP	13	0	1515.7	>c21396_g1_i1_4;>c13368_g1_i1_6	>c21396_g1_i1_4	96	108	yes	no	2;3	3.9049e-67	237.32	3803400000
QFISFTSAGSR	GSITFLRKQFISFTSA	SFTSAGSRGYLFVKTD	11	0	1199.59	>c34763_g1_i1_1;>c34763_g1_i4_1;>c34763_g1_i2_1	>c34763_g1_i1_1	139	149	yes	no	2	0.024668	93.345	29939000
QFPTEQQDDLVAR	VGMPWFFRQFPTEQQD	QQDDLVARLCQDEGFN	13	0	1545.74	>c40163_g1_i3_5;>c40163_g1_i1_5;>c40163_g1_i2_6	>c40163_g1_i3_5	169	181	yes	no	2	0.0018475	98.592	173320000
QFPTTVNGDIEVR	AGMPWFFRQFPTTVNG	VNGDIEVRICHDQDFV	13	0	1474.74	>c41693_g1_i7_5;>c41693_g1_i3_6	>c41693_g1_i7_5	272	284	yes	no	2	0.0006078	124.51	263890000
QFVAELFHR	DHPDDPPRQFVAELFH	FVAELFHRTWDKSRKP	9	0	1145.6	>c41463_g2_i1_6	>c41463_g2_i1_6	41	49	yes	yes	2	0.00042775	135.43	386090000
QGTFSELQKDR	LLHLQISRQGTFSELQ	FSELQKDRKSYSU___	11	1	1307.65	>c64123_g1_i1_2	>c64123_g1_i1_2	74	84	yes	yes	2	0.013786	107.79	23553000			38
QISCCAPTSFPQR	PPAPASRRQISCCAPT	APTSFPQRLRSNTTNL	13	0	1550.7	>c66650_g1_i1_2	>c66650_g1_i1_2	22	34	yes	yes	2	0.0060219	73.435	0	41;42
QITACPSANSR	MNRRCVARQITACPSA	ACPSANSRECSGFGVC	11	0	1203.57	>c40964_g7_i1_1;>c40964_g7_i2_1;>c40964_g7_i8_1;>c40964_g7_i4_2	>c40964_g7_i1_1	346	356	yes	no	2	0.002029	106.38	646350000
QLFHPEQLITGK	EVRTGTYRQLFHPEQL	PEQLITGKEDAANNYA	12	0	1409.77	>c41202_g1_i3_5;>c59259_g1_i1_1;>c41202_g1_i2_5;>c41202_g1_i4_5	>c41202_g1_i3_5	126	137	no	no	2;3	6.7763e-05	142.39	374970000
QLGFGSSGTAVR	TDAGVVCRQLGFGSSG	GSSGTAVRSAGFGQGS	12	0	1178.6	>c36962_g2_i1_6;>c36962_g2_i2_6	>c36962_g2_i1_6	67	78	yes	no	2;3	0.00058009	120.57	31100000000
QLLSVNYNR	KDASVISKQLLSVNYN	LLSVNYNRGETRFEAK	9	0	1105.59	>c40380_g1_i3_3;>c40380_g1_i1_3;>c40380_g1_i5_3;>c40380_g1_i4_3;>c40380_g1_i2_3	>c40380_g1_i3_3	108	116	yes	no	2	0.0029987	140.14	254680000
QLYKKPPGMQTK	KTPLLTTRQLYKKPPG	KPPGMQTKLVGKSLTQ	12	2	1417.78	>c36522_g1_i3_5;>c36522_g1_i8_5;>c36522_g1_i7_5;>c36522_g1_i1_5;>c36522_g1_i5_5;>c36522_g1_i4_5	>c36522_g1_i3_5	492	503	yes	no	2	0.011203	66.56	0	23;24		139
QPIRVPAVFLDALR	IVQWFVLKQPIRVPAV	AVFLDALRSTVRGIDG	14	1	1593.94	>c7761_g1_i1_1	>c7761_g1_i1_1	117	130	yes	yes	2;3	7.7973e-06	151.07	491390000
QQEQYLLAK	ULANVKSRQQEQYLLA	QEQYLLAKASUVSHNG	9	0	1119.59	>c41686_g1_i1_4	>c41686_g1_i1_4	394	402	yes	yes	2	0.0022985	110.76	67891000
QQGGLTPQQK	________________	GGLTPQQKQQFHDDGF	10	0	1083.57	>c58076_g1_i1_4	>c58076_g1_i1_4	1	10	yes	yes	2	0.0048999	87.806	701730000	36		112
QQLNQVTHYLDGSAIYGSNAQELASLR	MTLRMAARQQLNQVTH	AQELASLRMFKAGLMK	27	0	2975.47	>c41264_g1_i4_5;>c41264_g1_i1_4	>c41264_g1_i4_5	123	149	no	no	3	5.1531e-07	75.637	101130000
QSGLEPDIGVYIYAK	IGGSIYFRQSGLEPDI	IGVYIYAKLYYTNANT	15	0	1651.85	>c39537_g2_i2_5	>c39537_g2_i2_5	63	77	yes	yes	2	0.021731	71.08	0
QSILNRTAAPCPDVQK	DSKWSYQRQSILNRTA	APCPDVQKDACCVKLA	16	1	1796.92	>c32382_g1_i1_6	>c32382_g1_i1_6	87	102	yes	yes	2	0.00041286	117.08	21828000000	15;16
QTAFEEPLDTK	VEEPLDTKQTAFEEPL	FEEPLDTKQTASELNV	11	0	1277.61	>c31990_g1_i4_4;>c31990_g1_i1_4;>c31990_g1_i3_4	>c31990_g1_i4_4	636	646	yes	no	2	0.0046428	114.71	97319000
QTMGFFSILMLIK	________________	FSILMLIKMNLSRDUR	13	0	1527.82	>c30313_g1_i1_4	>c30313_g1_i1_4	1	13	yes	yes	2	0.016564	85.554	320030000			11
QTQTFTTYSDNQPGVLIQVYEGER	RNTTIPTKQTQTFTTY	IQVYEGERAMTKDNNL	24	0	2773.32	>c6913_g1_i1_1	>c6913_g1_i1_1	63	86	yes	yes	2;3	0	379.79	85758000
QTVGAEPVPDPSRR	UHRHLHDRQTVGAEPV	PVPDPSRRKUDAGDGL	14	1	1507.77	>c65471_g1_i1_3	>c65471_g1_i1_3	94	107	yes	yes	2	0.013467	63.185	0			39
QVDLSLSGEMK	TNLRAETRQVDLSLSG	LSLSGEMKQIEDNVLG	11	0	1205.6	>c32548_g1_i1_2;>c32548_g1_i2_2	>c32548_g1_i1_2	55	65	yes	no	2	0.0061824	91.752	12437000000		21
QVGDAADRIGR	________________	DAADRIGRLGDGAAGR	11	1	1156.59	>c53073_g1_i1_6	>c53073_g1_i1_6	1	11	yes	yes	2	0.0023063	84.31	0
QVHPDTGISSK	IYIYKVLKQVHPDTGI	PDTGISSKAMSIMNSF	11	0	1167.59	>c18914_g1_i1_1;>c41117_g1_i1_6	>c18914_g1_i1_1	52	62	yes	no	2;3	4.1777e-09	165.35	1048500000
RECTDTAPTCDQVCK	________________	PTCDQVCKDTNLRAQD	15	1	1839.76	>c26034_g1_i1_1	>c26034_g1_i1_1	3	17	yes	yes	3	0.0035505	88.311	7882100
RILSTLQGSSHDIQTYTK	RYNNRNGRRILSTLQG	HDIQTYTKMNTSNQU_	18	1	2047.07	>c35207_g1_i4_6;>c35207_g1_i3_6	>c35207_g1_i4_6	193	210	yes	no	2	0.026744	69.331	3138700000			90;91
RKPDTIEVQQMK	NHELYMRRRKPDTIEV	TIEVQQMKAQAREDKH	12	2	1471.78	>c35111_g1_i1_5	>c35111_g1_i1_5	326	337	yes	yes	3	0.0074823	81.48	9356000		34
RLQNFLDGANR	ELQDIELRRLQNFLDG	NFLDGANRAREEQRKQ	11	1	1302.68	>c31990_g1_i4_4;>c31990_g1_i1_4;>c31990_g1_i3_4	>c31990_g1_i4_4	394	404	yes	no	2	2.5723e-05	145.14	153300000
RNIGTLIIR	FVNGINLKRNIGTLII	NIGTLIIRNVIDYSDV	9	1	1054.66	>c99840_g1_i1_1	>c99840_g1_i1_1	127	135	yes	yes	2	0.03094	101.38	96137000
RSASPPSHPR	RPPHARARRSASPPSH	ASPPSHPRCURARLSC	10	1	1090.56	>c68053_g1_i1_4	>c68053_g1_i1_4	82	91	yes	yes	2	0.019769	68.626	73579000	43;44;45		40;41
RSMPSLSAVR	UGPARAARRSMPSLSA	MPSLSAVRTCPEPGPA	10	1	1102.59	>c64169_g1_i1_3	>c64169_g1_i1_3	53	62	yes	yes	3	0.010488	73.233	3062200		94
RSQVTTACHK	HDQKLQARRSQVTTAC	QVTTACHKNITIYTAM	10	1	1186.59	>c37561_g1_i1_3	>c37561_g1_i1_3	100	109	yes	yes	2	0.0015117	117.71	160290000			96
RSVCVSPSENVVLR	IMFTHKPRRSVCVSPS	PSENVVLRCDVMATPT	14	1	1600.84	>c29680_g1_i2_1;>c29680_g1_i3_1;>c29680_g1_i1_1	>c29680_g1_i2_1	134	147	yes	no	3	2.0116e-05	146.59	30044000
RTSGSSDLARUVKSNGSUPR	________________	KSNGSUPRKURSGPNV	20	2	2175.88	>c56436_g1_i1_5	>c56436_g1_i1_5	1	20	yes	yes	2	0.0034016	68.243	97415000	34		32;33
SALQLPLYEAGVYR	RPTYPLHRSALQLPLY	LYEAGVYRATGVHEGG	14	0	1578.84	>c65588_g1_i1_3	>c65588_g1_i1_3	17	30	yes	yes	2	0.029778	73.927	254600000			144
SATLPTTVRK	DDMLNTERSATLPTTV	TLPTTVRKDGTTDIST	10	1	1072.62	>c41114_g3_i3_1;>c41114_g3_i1_1;>c41114_g3_i2_1;>c41114_g3_i4_1	>c41114_g3_i3_1	330	339	yes	no	3	0.0099307	77.662	18403000	30		103
SCNDIYQNNAATR	QEENSPGKSCNDIYQN	YQNNAATRGNTGDYWI	13	0	1525.66	>c28179_g1_i1_4	>c28179_g1_i1_4	15	27	yes	yes	2	4.4297e-10	122.97	22413000
SELNEFIEANR	FYFERFYRSELNEFIE	NEFIEANRIRNAVPTH	11	0	1320.63	>c41391_g2_i4_1;>c41391_g2_i1_2	>c41391_g2_i4_1	325	335	yes	no	2	1.7001e-05	147.62	107710000
SEPLAYILTTFNDPGVGIPQR	RSFIRTERSEPLAYIL	PGVGIPQRYAANSVAE	21	0	2287.18	>c40249_g1_i3_3;>c40249_g1_i2_3;>c40249_g1_i1_3	>c40249_g1_i3_3	179	199	yes	no	2;3	3.2093e-70	226.23	146750000
SETLIHLQR	VEEELKDKSETLIHLQ	ETLIHLQRNEVKIANV	9	0	1095.6	>c41515_g2_i1_5;>c41515_g2_i5_5;>c41515_g2_i6_4;>c41515_g2_i11_6;>c41515_g2_i9_5;>c41515_g2_i10_5;>c41515_g2_i12_6	>c41515_g2_i1_5	208	216	yes	no	2	0.0123	105.52	19081000
SFEEYRHYK	________________	FEEYRHYKENVRVMKE	9	1	1257.58	>c41875_g1_i2_2;>c41875_g1_i7_2;>c41875_g1_i4_2	>c41875_g1_i2_2	1	9	yes	no	2	0.003125	100.02	1733600000			142;143
SFILSVVAK	GKGIRYYRSFILSVVA	FILSVVAKTSQDIQGN	9	0	962.58	>c41377_g2_i1_1;>c41377_g2_i3_1;>c41377_g2_i2_1	>c41377_g2_i1_1	133	141	no	no	2	0.02675	84.615	0
SFLACTAANVR	GNCGHNARSFLACTAA	ACTAANVRCGQLHCRN	11	0	1208.6	>c40964_g7_i1_1;>c40964_g7_i2_1;>c40964_g7_i8_1;>c40964_g7_i4_2;>c40964_g7_i7_1	>c40964_g7_i1_1	262	272	yes	no	2;3	9.0423e-08	163.43	3686500000
SFPAPLVDNIEAR	PGMPWFYRSFPAPLVD	LVDNIEARLCHDQPAS	13	0	1427.74	>c28179_g1_i1_4	>c28179_g1_i1_4	239	251	yes	yes	2	0.0026204	133.15	501140000
SFVADLYQR	DHPDAPPRSFVADLYQ	FVADLYQRTWDRTLKP	9	0	1097.55	>c41463_g1_i1_6	>c41463_g1_i1_6	398	406	no	no	2	0.02869	102.07	19940000
SFVGMFYER	NSSTGETRSFVGMFYE	FVGMFYERTWDTTLSP	9	0	1134.52	>c31462_g1_i1_1	>c31462_g1_i1_1	514	522	yes	yes	2	0.013708	87.149	31391000		15
SGARPVSDGIPR	NAFNNPARSGARPVSD	PVSDGIPR________	12	1	1210.64	>c100960_g1_i1_4	>c100960_g1_i1_4	61	72	yes	yes	3	2.8454e-07	159.65	320780000
SGVADLATGFYSTSR	LEVANCPRSGVADLAT	TGFYSTSRFIIQELPS	15	0	1530.73	>c38911_g1_i3_1	>c38911_g1_i3_1	118	132	yes	yes	2	9.1657e-07	153.2	390170000
SGVNTVFDR	RMGEFYYRSGVNTVFD	GVNTVFDRNGDVLDII	9	0	993.488	>c41377_g2_i2_1	>c41377_g2_i2_1	248	256	yes	yes	2	1.882e-05	170.5	593080000
SIDGPYVDGISITLGSPR	DLRNSLLKSIDGPYVD	SITLGSPRKHVWTYAV	18	0	1845.95	>c41299_g2_i1_6	>c41299_g2_i1_6	200	217	yes	yes	2;3	4.216e-69	182.31	835930000
SIVSPSLIHR	AGQRGDSRSIVSPSLI	VSPSLIHRLQTTIDIV	10	0	1107.64	>c40551_g1_i1_3	>c40551_g1_i1_3	44	53	yes	yes	2;3	0.00079371	135.43	627190000
SIVVHANEDDLGR	GPLSIVGRSIVVHANE	ANEDDLGRGGNAGSLA	13	0	1423.71	>c33109_g1_i1_3;>c33109_g1_i3_3	>c33109_g1_i1_3	204	216	yes	no	3	0.0031575	91.62	36413000
SLDGVYVDGISITSGSPR	YTPVTTSRSLDGVYVD	SITSGSPRKHVWTYAV	18	0	1821.91	>c41693_g1_i7_5;>c41693_g1_i3_6;>c41693_g1_i1_5	>c41693_g1_i7_5	171	188	yes	no	2;3	3.3493e-50	216.72	2021000000
SLEVLNTVLATR	QAQDDIKRSLEVLNTV	LNTVLATRTFLVGERV	12	0	1314.75	>c37674_g1_i2_1;>c37674_g1_i3_1;>c37674_g1_i4_1	>c37674_g1_i2_1	164	175	yes	no	2	1.1679e-06	160.56	51092000
SLIVITFYGR	________________	IVITFYGRVIKAKSTU	10	0	1167.67	>c80373_g1_i1_3	>c80373_g1_i1_3	1	10	yes	yes	2	0.021292	63.816	131200000			124
SLIYVTMNEGR	VIFADNRRSLIYVTMN	YVTMNEGRTFDTITIP	11	0	1281.64	>c41002_g1_i1_6;>c41002_g1_i5_4;>c41002_g1_i4_5	>c41002_g1_i1_6	54	64	yes	no	2	0.017453	78.83	43690000
SLLPNLPGDDYDR	RAKGMTYKSLLPNLPG	LPGDDYDRNKGDLWKM	13	0	1473.71	>c41676_g1_i2_2;>c41676_g1_i1_1	>c41676_g1_i2_2	57	69	yes	no	2	0.0015678	137.62	201860000
SLQSTSICDR	TLLAESCKSLQSTSIC	QSTSICDRLGSLTTES	10	0	1165.54	>c41889_g3_i8_5;>c41889_g3_i4_5	>c41889_g3_i8_5	272	281	yes	no	2	0.00089008	131.09	74415000
SLTVPSPYSSPTGFIR	________________	SSPTGFIRSTVKLPKP	16	0	1707.88	>c91756_g1_i1_3	>c91756_g1_i1_3	2	17	yes	yes	2	0.012585	95.264	331240000	53		56;57;127
SMNCLTSGGEMMGAELR	GEFWIGLRSMNCLTSG	EMMGAELRIDYHLASG	17	0	1842.77	>c1963_g1_i2_2	>c1963_g1_i2_2	21	37	yes	yes	2;3	3.2729e-27	189.84	4229300000		5;6;7
SNPPFGPVPSAQGLPLFGLGDLR	GGRMESDKSNPPFGPV	LFGLGDLRGNIITLLM	23	0	2335.23	>c41264_g1_i4_5;>c41264_g1_i1_4	>c41264_g1_i4_5	167	189	no	no	2	5.9094e-38	184.03	89176000
SNTCPASRYMWSVAAAKTMSAMSR	SSKALLAKSNTCPASR	KTMSAMSRLDRPSSMA	24	2	2663.21	>c70797_g1_i1_6	>c70797_g1_i1_6	10	33	yes	yes	2	0.00074291	62.999	34745000		96;97	44;45;121
SPAVVLDGSR	FTDGLNNKSPAVVLDG	AVVLDGSRGICVDNTS	10	0	999.535	>c3160_g1_i1_2;>c3160_g1_i2_2	>c3160_g1_i1_2	50	59	yes	no	2	0.00012459	152.54	3314700000
SPEATLQSAQER	TMPWLNDRSPEATLQS	TLQSAQERLEEFRNYA	12	0	1315.64	>c35582_g1_i1_5	>c35582_g1_i1_5	19	30	yes	yes	2	3.0939e-30	201.38	80459000
SPTSTSVNIK	ASTIVMVKSPTSTSVN	TSTSVNIKGLGAPISQ	10	0	1032.55	>c31462_g1_i1_1	>c31462_g1_i1_1	186	195	yes	yes	2	0.020005	99.53	122220000
SQIHDIVLVGGSTR	LRDAKLDKSQIHDIVL	VLVGGSTRIPKIQKLL	14	0	1480.8	>c65284_g1_i1_4	>c65284_g1_i1_4	171	184	yes	yes	3	0.003067	90.376	32041000
SQYSMDRYHPK	AAPYUNURSQYSMDRY	SMDRYHPKDRRARFFS	11	1	1410.63	>c34072_g1_i1_3	>c34072_g1_i1_3	46	56	yes	yes	2	0.018348	70.942	209210000	20
SSSGAISPGKTTRR	SCRSUSRRSSSGAISP	SPGKTTRRSSTTRSTR	14	2	1403.75	>c33076_g1_i1_1	>c33076_g1_i1_1	120	133	yes	yes	2	0.022842	64.441	139130000			13;85;86
STAEESVSTAGPLQQELK	GNVFQYVRSTAEESVS	GPLQQELKVQALVGRS	18	0	1873.93	>c41599_g3_i4_2;>c41599_g3_i2_3;>c41599_g3_i3_1;>c41599_g3_i1_1;>c41599_g3_i5_2	>c41599_g3_i4_2	233	250	yes	no	2	1.8458e-09	97.502	0
STAGDTHLGGEDFDNR	EDGIFEVKSTAGDTHL	GGEDFDNRMVNHFVAE	16	0	1690.72	>c65284_g1_i1_4	>c65284_g1_i1_4	63	78	yes	yes	2;3	9.3075e-73	244.05	244810000
SVCVSPSENVVLR	MFTHKPRRSVCVSPSE	PSENVVLRCDVMATPT	13	0	1444.73	>c29680_g1_i2_1;>c29680_g1_i3_1;>c29680_g1_i1_1	>c29680_g1_i2_1	135	147	yes	no	2;3	1.4643e-10	171.32	885520000
SYELPDGQVITIGNER	ASSSNIEKSYELPDGQ	VITIGNERFRCPEALF	16	0	1789.88	>c41075_g1_i4_4;>c41075_g1_i2_4;>c41075_g1_i5_5;>c41075_g1_i1_4;>c41075_g1_i3_5;>c14026_g1_i1_3	>c41075_g1_i4_4	256	271	no	no	2;3	7.8571e-35	205.52	2876200000
SYLHYNEFK	IEYEDGTRSYLHYNEF	YLHYNEFKVGNSSEEY	9	0	1199.56	>c41614_g1_i6_6;>c41614_g1_i2_5;>c41614_g1_i7_5;>c41614_g1_i4_4;>c41614_g1_i1_5;>c41614_g1_i3_6	>c41614_g1_i6_6	223	231	yes	no	3	0.023361	66.758	0
SYTTRPGSDISPGLVPDGAK	NEGVVRCKSYTTRPGS	GLVPDGAKCGNNMVCM	20	1	2017.01	>c40964_g7_i1_1;>c40964_g7_i2_1;>c40964_g7_i8_1;>c40964_g7_i4_2	>c40964_g7_i1_1	311	330	yes	no	2;3	2.6278e-23	170.14	1962100000
TAAQDGTLGLR	PDALNLLRTAAQDGTL	QDGTLGLRDGIIHVVV	11	0	1101.58	>c31750_g1_i1_4	>c31750_g1_i1_4	64	74	yes	yes	2	0.0014479	125.72	465950000
TADIEAIEAQASR	NRTLDAGRTADIEAIE	AIEAQASRLETAWAAG	13	0	1373.68	>c41377_g2_i1_1	>c41377_g2_i1_1	166	178	yes	yes	2;3	4.6021e-31	208.82	2157000000
TADVEAVEAQAMR	NRTLDPGRTADVEAVE	AVEAQAMRLETAWGVG	13	0	1389.66	>c41377_g2_i2_1	>c41377_g2_i2_1	166	178	yes	yes	2;3	7.2892e-05	147.42	1021200000		76
TAIQGGQEFR	SYTHLVCRTAIQGGQE	IQGGQEFRDDLSHPVH	10	0	1105.55	>c41884_g1_i6_4;>c41884_g1_i2_4;>c41884_g1_i1_6	>c41884_g1_i6_4	380	389	yes	no	2	0.0023886	108.7	291020000
TATGVSLDPER	GDFTLELKTATGVSLD	GVSLDPERGSVIFTG_	11	0	1144.57	>c36050_g1_i1_4	>c36050_g1_i1_4	60	70	yes	yes	2	0.024668	93.345	140920000
TCPGTTDQASDFSR	ANTHCDKRTCPGTTDQ	DQASDFSRCGGEIFIM	14	0	1541.64	>c39500_g1_i1_2;>c39500_g1_i3_2	>c39500_g1_i1_2	159	172	yes	no	2	1.7515e-06	158.52	396710000
TCYDINECAEGTR	TGYHGTGRTCYDINEC	NECAEGTRTCPTNSTC	13	0	1587.63	>c41679_g3_i1_3	>c41679_g3_i1_3	324	336	yes	yes	2	0.0039846	87.863	0
TDCNCCIPSAQR	DVWQMHFKTDCNCCIP	CCIPSAQRMHKAIVDE	12	0	1480.59	>c34028_g1_i1_1	>c34028_g1_i1_1	110	121	yes	yes	2	0.00017536	145.29	54650000
TDQTGNGALLYIDEIGTR	KPSISVQRTDQTGNGA	YIDEIGTREECIEAVA	18	0	1935.95	>c39192_g1_i1_6;>c39192_g1_i8_5;>c39192_g1_i5_4;>c39192_g1_i7_5;>c39192_g1_i6_5	>c39192_g1_i1_6	16	33	yes	no	2	4.9425e-36	145.52	0
TESLAGGDEAGTEVRR	VRTYTGTKTESLAGGD	EAGTEVRRHHDDRVLE	16	1	1646.79	>c45017_g1_i1_5	>c45017_g1_i1_5	30	45	yes	yes	2	0.0063775	77.42	335020000			31;107;108
TFDTITIPVDPK	YVTMNEGRTFDTITIP	ITIPVDPKTLKLHPTM	12	0	1345.71	>c41002_g1_i1_6;>c41002_g1_i5_4;>c41002_g1_i4_5	>c41002_g1_i1_6	65	76	yes	no	2	6.5735e-08	129.34	91111000
TGPPATNLAEVDEAK	IVRWLLKRTGPPATNL	LAEVDEAKKFSEAHDV	15	0	1511.75	>c36846_g1_i1_5	>c36846_g1_i1_5	155	169	yes	yes	2	2.755e-23	194.77	513330000
TGPPATNLAEVDEAKK	IVRWLLKRTGPPATNL	AEVDEAKKFSEAHDVV	16	1	1639.84	>c36846_g1_i1_5	>c36846_g1_i1_5	155	170	yes	yes	3	6.3443e-06	121.72	315650000
TGTNIPEALDLLTDASR	FDVSELNRTGTNIPEA	DLLTDASRDGRLGIRE	17	0	1785.91	>c39819_g2_i1_4;>c39819_g2_i2_5	>c39819_g2_i1_4	12	28	yes	no	2;3	1.5552e-31	181.94	1747100000
TGTNIPEALDMLTTAGR	SQIPEINRTGTNIPEA	DMLTTAGRRGGKLRLR	17	0	1759.88	>c39819_g2_i1_4;>c39819_g2_i2_5	>c39819_g2_i1_4	297	313	yes	no	2	2.556e-05	105.5	191270000		53
TGTPDDLGEFTISLSR	AAEDQHSKTGTPDDLG	EFTISLSRALTAGERL	16	0	1707.83	>c36050_g1_i1_4	>c36050_g1_i1_4	11	26	yes	yes	2	2.0976e-07	104.2	0
THAVLVALK	________________	HAVLVALKRAQSELAA	9	0	950.591	>c102444_g1_i1_2	>c102444_g1_i1_2	1	9	yes	yes	2	0.0017169	148.52	107700000
TIDTTPSMVEILAPR	ESFGLDLKTIDTTPSM	MVEILAPRRAFGIIED	15	0	1642.86	>c53634_g1_i1_3	>c53634_g1_i1_3	40	54	yes	yes	2;3	5.0692e-19	157.86	10629000000		90
TIGGGDDSFNTFFSETGAGK	DGQMPSDKTIGGGDDS	FSETGAGKHVPRAVFV	20	0	2006.89	>c41202_g1_i3_5	>c41202_g1_i3_5	82	101	yes	yes	2	5.7861e-70	231.42	72172000
TILILSVPSAVVAFSR	LSFFCFGKTILILSVP	SAVVAFSRLKFSLKCN	16	0	1671.99	>c41800_g1_i13_1;>c41800_g1_i9_2;>c41800_g1_i6_3;>c41800_g1_i4_3;>c41800_g1_i5_1	>c41800_g1_i13_1	399	414	yes	no	2	0.007978	75.589	287600000	31		28;29;30
TISLPEHTAIR	VVAKYLQRTISLPEHT	LPEHTAIRVRFNLQTG	11	0	1236.68	>c41889_g3_i8_5;>c41889_g3_i4_5	>c41889_g3_i8_5	629	639	yes	no	2;3	0.0049133	97.734	432310000
TITLEVEPSDTIENVK	FVKTLTGKTITLEVEP	SDTIENVKAKIQDKEG	16	0	1786.92	>c54677_g1_i1_2	>c54677_g1_i1_2	47	62	yes	no	2;3	8.1886e-58	228.19	5874800000
TITLEVEPSDTIENVKAK	FVKTLTGKTITLEVEP	TIENVKAKIQDKEGIP	18	1	1986.05	>c54677_g1_i1_2	>c54677_g1_i1_2	47	64	yes	no	3	0.010771	71.263	15085000
TITVTFISDGQSTSR	EPKVYTVKTITVTFIS	SDGQSTSRGFKIAHGC	15	0	1611.81	>c41305_g2_i3_6	>c41305_g2_i3_6	704	718	yes	yes	2	5.7125e-07	157.35	46117000
TLEEAVNPIISK	EDYQEKKKTLEEAVNP	AVNPIISKLYEQSGGA	12	0	1312.72	>c35750_g1_i2_1;>c35750_g1_i1_3	>c35750_g1_i2_1	564	575	yes	no	2	0.0064669	111.79	27147000
TLSDYNIQK	GKQLEDGRTLSDYNIQ	LSDYNIQKESTLHLVL	9	0	1080.55	>c54677_g1_i1_2;>c28941_g1_i1_1;>c41646_g5_i1_1;>c82799_g1_i1_4;>c89657_g1_i1_2;>c41646_g6_i1_1;>c21197_g1_i1_6;>c39900_g2_i3_3;>c39900_g2_i1_3;>c37205_g1_i1_6;>c31976_g1_i1_3;>c39900_g2_i2_3;>c39900_g2_i4_3	>c54677_g1_i1_2	14	22	yes	no	2	0.00029019	161.28	5457500000
TLVAAPGHVR	FPVFLPVRTLVAAPGH	VAAPGHVRDFNVETVE	10	0	1019.59	>c38980_g1_i1_3;>c38980_g1_i5_3;>c38980_g1_i2_3	>c38980_g1_i1_3	212	221	yes	no	3	0.012321	76.1	95798000
TLVATDSNLPIVGPYTVLGGR	TAGGSPARTLVATDSN	PYTVLGGRIRIYSDTD	21	0	2142.17	>c39537_g2_i2_5	>c39537_g2_i2_5	460	480	yes	yes	2	1.092e-118	264.21	175840000
TMMAEIIR	DEFSQCSRTMMAEIIR	TMMAEIIRAKGGCFTE	8	0	963.488	>c36199_g2_i4_4;>c36199_g2_i2_5	>c36199_g2_i4_4	172	179	yes	no	2	0.01003	92.491	152880000		41;42
TNEADLGTPENPAR	AIEKQLSKTNEADLGT	GTPENPARSCYDLKLE	14	0	1483.69	>c36461_g1_i1_1	>c36461_g1_i1_1	521	534	yes	yes	2	4.4478e-31	204.28	678920000
TSEALSTFAALVR	FLYHKLGRTSEALSTF	STFAALVRLNPNSTIV	13	0	1364.73	>c41884_g1_i6_4;>c41884_g1_i2_4;>c41884_g1_i1_6	>c41884_g1_i6_4	177	189	yes	no	2	1.7688e-06	162.22	176050000
TSFEAENPEIDLK	QTLNSWIKTSFEAENP	ENPEIDLKVSASTFDI	13	0	1491.71	>c32545_g1_i1_1;>c32545_g1_i2_1	>c32545_g1_i1_1	55	67	yes	no	2	1.7885e-14	177.12	319410000
TSQDIQGNVLR	FILSVVAKTSQDIQGN	DIQGNVLRCQCSSNRT	11	0	1229.64	>c41377_g2_i1_1;>c41377_g2_i3_1;>c41377_g2_i2_1	>c41377_g2_i1_1	142	152	no	no	2	5.1213e-26	202.31	607990000
TSYAQHQQVR	KRNNQIRKTSYAQHQQ	YAQHQQVRQIRKKMFE	10	0	1216.59	>c102810_g1_i1_5	>c102810_g1_i1_5	72	81	yes	yes	3	0.0051402	89.047	3756700
TTATTRILRWSPR	________________	RILRWSPRLVWRPGRH	13	2	1557.87	>c68903_g1_i1_3	>c68903_g1_i1_3	6	18	yes	yes	2	0.025188	61.11	117140000			117;118;119;120
TTGIVMDSGDGVTHTVPIYEGYALPHAILR	LSLYASGRTTGIVMDS	ALPHAILRLDLAGRDL	30	0	3182.61	>c14026_g1_i1_3	>c14026_g1_i1_3	73	102	yes	yes	3;4	1.8597e-128	241.84	591060000		2
TTIFSPEGR	MSRRYDTRTTIFSPEG	TIFSPEGRLYQIEYAM	9	0	1006.51	>c38191_g1_i1_4	>c38191_g1_i1_4	28	36	yes	yes	2	0.0083035	120.99	121840000
TTTQVLIFGQLDR	GVITEPGKTTTQVLIF	LIFGQLDRSPNSNWMV	13	0	1490.81	>c41002_g1_i1_6;>c41002_g1_i5_4;>c41002_g1_i4_5	>c41002_g1_i1_6	455	467	yes	no	2	0.021073	93.716	6455400
TVCPDTSSSPPLMCK	EDPDICDKTVCPDTSS	SSPPLMCKFYDSPNPF	15	0	1678.74	>c33984_g1_i2_3;>c33984_g1_i1_3	>c33984_g1_i2_3	353	367	yes	yes	2	0.0068441	80.632	96962000		28
TVEAEAAHGTVTR	VLQCPDGKTVEAEAAH	AAHGTVTRHYRFHQQG	13	0	1340.67	>c36678_g1_i1_2;>c36678_g1_i3_1	>c36678_g1_i1_2	341	353	yes	no	2;3	2.3278e-15	185.95	106240000
TVELDTLLDDKPVQHR	EYGTAAYKTVELDTLL	DDKPVQHREVMNNESD	16	1	1877.98	>c41619_g1_i10_5;>c41619_g1_i9_5;>c41619_g1_i6_5	>c41619_g1_i10_5	146	161	yes	no	3	0.019992	77.746	4701900
TVHNIVISEFIIAR	LVFWFICKTVHNIVIS	ISEFIIARGVNLQPTS	14	0	1610.91	>c32287_g1_i1_1	>c32287_g1_i1_1	275	288	yes	yes	3	0.00028803	109.07	111940000
TVSSPVSRIVR	AAAERKARTVSSPVSR	SPVSRIVRSRASRPSA	11	1	1199.7	>c26516_g1_i1_5	>c26516_g1_i1_5	38	48	yes	yes	2	0.012236	109.83	20551000			9
TVTAMDVVYALK	YTEHAKRKTVTAMDVV	MDVVYALKRQGRTLYG	12	0	1309.7	>c41117_g3_i2_4;>c41117_g3_i3_5;>c41117_g3_i1_5;>c41117_g3_i4_6	>c41117_g3_i2_4	105	116	yes	no	2	0.0003467	130.56	1001100000		74
TVTAMDVVYALKR	YTEHAKRKTVTAMDVV	DVVYALKRQGRTLYGF	13	1	1465.8	>c41117_g3_i2_4;>c41117_g3_i3_5;>c41117_g3_i1_5;>c41117_g3_i4_6	>c41117_g3_i2_4	105	117	yes	no	3	5.3786e-05	144.57	212010000		74
TYFSINIGQLTTR	RDFKVVVKTYFSINIG	NIGQLTTRGRPGHRYI	13	0	1512.79	>c40380_g1_i3_3;>c40380_g1_i1_3;>c40380_g1_i5_3;>c40380_g1_i4_3;>c40380_g1_i2_3	>c40380_g1_i3_3	51	63	yes	no	2	0.020028	94.09	11255000
TYQENVLQTK	DRLVQFMKTYQENVLQ	QENVLQTKEDATLTIV	10	0	1222.62	>c36455_g1_i1_1	>c36455_g1_i1_1	310	319	yes	yes	2	0.0099313	101.39	70564000
TYQSTLPAVSISRSR	VSIRGUUKTYQSTLPA	AVSISRSRLQAALISA	15	1	1664.88	>c80581_g1_i1_2	>c80581_g1_i1_2	62	76	yes	yes	2	0.021131	63.29	56498000			51;52;53
VAMTEGGFATIK	DALRTTARVAMTEGGF	EGGFATIKLKTLEIFR	12	0	1223.62	>c41377_g2_i2_1	>c41377_g2_i2_1	221	232	yes	yes	2	0.0028821	100.38	501530000		77
VAPEEHPVLLTEAPLNPK	HTFYNELRVAPEEHPV	TEAPLNPKANREKMTQ	18	0	1953.06	>c41075_g1_i4_4;>c41075_g1_i2_4;>c18910_g1_i1_2;>c2468_g1_i1_1;>c14026_g1_i1_3	>c41075_g1_i4_4	113	130	no	no	2;3	1.0237e-110	263.2	6477100000
VAQLEQVYIR	TVTYRDGRVAQLEQVY	QLEQVYIRGSKIRF__	10	0	1217.68	>c66374_g1_i1_4	>c66374_g1_i1_4	75	84	yes	yes	2	0.0021824	124.67	85589000
VAVLGASGGIGQPLSLLLK	TTAQCNVKVAVLGASG	QPLSLLLKQSPLVSEI	19	0	1792.08	>c39828_g1_i3_5;>c39828_g1_i1_6	>c39828_g1_i3_5	40	58	yes	no	2	0.0067937	80.59	9811200
VCAELFSTATK	DTWKSYVKVCAELFST	ELFSTATKSERVHSPR	11	0	1225.6	>c37591_g1_i3_5	>c37591_g1_i3_5	245	255	yes	yes	2	0.00041425	132.32	1069500000
VCDNPAPLNGGADCEGSATDQR	GGQQIRTRVCDNPAPL	EGSATDQRSCNTDPCT	22	0	2302.95	>c40964_g7_i1_1;>c40964_g7_i2_1;>c40964_g7_i4_2	>c40964_g7_i1_1	649	670	yes	no	2;3	1.9018e-92	241.87	439150000
VCYEAHIR	AVFLGIRRVCYEAHIR	VCYEAHIRCDCKTCED	8	0	1046.5	>c33984_g1_i2_3;>c33984_g1_i1_3	>c33984_g1_i2_3	139	146	yes	no	3	0.011442	86.833	200110000
VDATIETELGTK	GSSIILAKVDATIETE	IETELGTKNDVRGYPT	12	0	1275.66	>c36846_g1_i1_5	>c36846_g1_i1_5	107	118	yes	yes	2	1.58e-07	122.39	102640000
VDFNTNFK	VMSLTGLKVDFNTNFK	VDFNTNFKITWEUHRY	8	0	983.471	>c37281_g1_i1_3;>c37281_g1_i2_3	>c37281_g1_i1_3	393	400	yes	no	2	0.0044266	144.38	205250000
VDPSDGCCPICGGAVDVALDEK	SHRNCEKKVDPSDGCC	VDVALDEKGLGKYAQL	22	0	2333	>c32738_g1_i1_3;>c32738_g1_i3_3	>c32738_g1_i1_3	15	36	yes	no	2;3	5.2772e-65	217.18	311920000
VEFELTGR	SWRARGDRVEFELTGR	VEFELTGRGQGWVGIG	8	0	949.487	>c7365_g1_i1_6	>c7365_g1_i1_6	36	43	yes	yes	2	0.007126	134.48	85216000
VEIATLTR	STKLNSTKVEIATLTR	VEIATLTRIGEGTDAR	8	0	901.523	>c38191_g1_i1_4	>c38191_g1_i1_4	246	253	yes	yes	2	0.0025074	122.19	0
VEIIANDQGNR	VGVFQYGKVEIIANDQ	IANDQGNRTTPSYVAF	11	0	1227.62	>c94913_g1_i1_1	>c94913_g1_i1_1	44	54	yes	yes	2;3	9.4683e-06	150.04	2429500000
VELSGLSDR	PFSPTSVRVELSGLSD	ELSGLSDRADGYHVHE	9	0	974.503	>c38606_g1_i2_3;>c38606_g1_i1_3	>c38606_g1_i2_3	26	34	yes	no	2	0.0090292	119.68	112700000
VETGVIKPGMVVTFAPVNVTTEVK	IGTVPVGRVETGVIKP	VNVTTEVKSVEMHHEA	24	1	2514.38	>c37486_g1_i1_5	>c37486_g1_i1_5	96	119	yes	yes	3	2.4804e-31	162.71	180230000		47
VEVLYSNK	GPQPWKGRVEVLYSNK	VEVLYSNKWGTVCDIG	8	0	950.507	>c41731_g1_i13_5	>c41731_g1_i13_5	105	112	yes	yes	2	0.007126	134.48	80769000
VFASQDSTSVSITR	________________	STSVSITRTDINTGTV	14	0	1496.75	>c91905_g1_i1_2	>c91905_g1_i1_2	6	19	yes	yes	2	8.358e-05	123.68	117870000
VFDKDGNGYISAAELR	EEIREAFRVFDKDGNG	YISAAELRHVMTNLGE	16	1	1753.86	>c103979_g1_i1_6	>c103979_g1_i1_6	99	114	yes	yes	3	0.00088033	103.13	124130000
VFLENVIR	EETRGVLKVFLENVIR	VFLENVIRDAVTYTEH	8	0	988.571	>c41117_g3_i2_4;>c41117_g3_i3_5;>c41117_g3_i1_5;>c41117_g3_i4_6	>c41117_g3_i2_4	85	92	yes	no	2	0.0043182	150.17	1245600000
VFLPGGPQIR	NLYTEDCRVFLPGGPQ	LPGGPQIRGRAALNIT	10	0	1082.62	>c41377_g2_i1_1	>c41377_g2_i1_1	201	210	yes	yes	2	0.024887	95.502	1248900000
VFNQLSQLYFTNTR	PFYADDKRVFNQLSQL	QLYFTNTRQSDSGVYC	14	0	1729.88	>c41377_g2_i1_1;>c41377_g2_i2_1	>c41377_g2_i1_1	99	112	no	no	2	0.0021637	114.5	53110000
VGETSGRPFLPGFVAR	________________	FLPGFVARSRGAPESE	16	1	1688.9	>c96169_g1_i1_3	>c96169_g1_i1_3	1	16	yes	yes	2	0.0051691	80.96	397890000			58
VGGGEFLPSHELITFIASR	AAIAVFNRVGGGEFLP	LITFIASRVCPHPLLQ	19	0	2029.06	>c41727_g3_i2_1;>c41727_g3_i3_1;>c41727_g3_i4_1;>c41727_g3_i1_2	>c41727_g3_i2_1	248	266	yes	no	3	4.2587e-15	154.56	100410000
VGGTAAVYTAAILEYLTAEVLELAGNASK	NRTTRHGRVGGTAAVY	ELAGNASKDLKVKRIS	29	0	2894.53	>c20021_g1_i1_2	>c20021_g1_i1_2	27	55	yes	yes	3	1.3021e-96	176.23	0
VGINYQPPTVVPGGDLAK	DWCPTGFKVGINYQPP	VPGGDLAKVQRAVCML	18	0	1823.98	>c41202_g1_i3_5;>c72294_g1_i1_2;>c41202_g1_i2_5;>c41202_g1_i4_5	>c41202_g1_i3_5	394	411	no	no	2	0.0030217	96.153	61186000
VGVCQCNPPYHGAR	KNGGRCVKVGVCQCNP	NPPYHGARCEQRGHIM	14	0	1613.72	>c29680_g1_i2_1;>c29680_g1_i3_1;>c29680_g1_i1_1	>c29680_g1_i2_1	106	119	yes	no	3	9.5592e-05	134.99	40307000
VGVFTFSTGAR	________________	FTFSTGAREDFDLDRH	11	0	1140.59	>c100960_g1_i1_4	>c100960_g1_i1_4	4	14	yes	yes	2	1.0215e-06	155	904140000
VHPLDQVYGILGQNR	PSFCFPIRVHPLDQVY	YGILGQNRGRCLPLTR	15	0	1707.91	>c41264_g1_i4_5;>c41264_g1_i1_4	>c41264_g1_i4_5	81	95	no	no	3	0.0058634	81.908	11485000
VILTQTTAIASLVSR	GTSDRTQRVILTQTTA	AIASLVSRVQKLEAKL	15	0	1571.92	>c39950_g1_i3_1;>c39950_g1_i1_1	>c39950_g1_i3_1	200	214	yes	no	2	1.3344e-18	134.81	0
VIPATDLSEQISTAGTEASGTGNMK	YRVSLAEKVIPATDLS	ASGTGNMKFMANGALT	25	0	2477.2	>c39408_g1_i2_5;>c39408_g1_i1_6	>c39408_g1_i2_5	414	438	yes	no	3	0.00028551	66.613	54024000		51
VIQTDDELLGVNR	PVGIAKPRVIQTDDEL	DELLGVNRVVFDNVIM	13	0	1470.77	>c41884_g1_i6_4;>c41884_g1_i2_4;>c41884_g1_i1_6	>c41884_g1_i6_4	271	283	yes	no	2;3	2.6321e-06	161.25	515680000
VITMIPKMAGTK	MQQIMKIRVITMIPKM	IPKMAGTKNATMYIHT	12	1	1288.72	>c39087_g1_i2_6;>c39087_g1_i1_6	>c39087_g1_i2_6	244	255	yes	no	2	0.023283	62.466	147960000			99
VITNTLLNLSNK	LQLTELSRVITNTLLN	TLLNLSNKSVDVSMVS	12	0	1328.77	>c40926_g3_i6_1	>c40926_g3_i6_1	242	253	yes	yes	2	0.0014521	87.184	243840000			27;102
VLFEEAVDSLPAELTIFK	TYHEAMEKVLFEEAVD	PAELTIFKDLFGPSFI	18	0	2020.08	>c31990_g1_i4_4;>c31990_g1_i1_4;>c31990_g1_i3_4	>c31990_g1_i4_4	309	326	yes	no	2	1.0519e-46	188.58	80528000
VLFVLVDTDVEDNSR	SAKKFKGKVLFVLVDT	TDVEDNSRISEFFGLT	15	0	1719.87	>c36846_g1_i1_5	>c36846_g1_i1_5	308	322	yes	yes	2	1.4989e-07	162.41	317570000
VLGFNFR	________________	KVLGFNFRDTQPLNGR	7	0	851.465	>c94004_g1_i1_2	>c94004_g1_i1_2	7	13	yes	yes	2	0.00066257	121.68	11795000000
VLSIGDGIAR	ANLEETGRVLSIGDGI	SIGDGIARVYGLKNIQ	10	0	999.571	>c37405_g1_i1_6;>c37405_g1_i2_4	>c37405_g1_i1_6	75	84	yes	no	2	0.0034596	101.38	60881000
VLVDGLDRPFGISVASGR	NIHGTHRRVLVDGLDR	GISVASGRVFWSDWSS	18	1	1857.01	>c40702_g1_i3_5;>c40702_g1_i1_6	>c40702_g1_i3_5	55	72	yes	no	3	0.0002134	81.157	0
VLVSASLKTAGR	PTRLKUUKVLVSASLK	ASLKTAGRPLKSARVI	12	1	1200.72	>c34077_g1_i1_1	>c34077_g1_i1_1	74	85	yes	yes	2	0.017434	70.942	179920000			17;18;89
VNFENIEISLR	QPSNTANKVNFENIEI	ENIEISLRFLKLKYTN	11	0	1332.7	>c27773_g1_i1_3	>c27773_g1_i1_3	335	345	yes	yes	2	3.8941e-13	178.71	200030000
VNVSFGEESAQPGDDIAIK	VECELKEKVNVSFGEE	PGDDIAIKTTADVDTP	19	0	1974.95	>c41889_g3_i8_5;>c41889_g3_i4_5	>c41889_g3_i8_5	227	245	yes	no	2	2.1485e-131	277.07	130930000
VPAINVNDSVTK	MFKAGELKVPAINVND	NVNDSVTKSKFDNLYG	12	0	1255.68	>c37005_g1_i1_6	>c37005_g1_i1_6	186	197	yes	yes	2	3.751e-10	172.21	514940000
VPAVFLDALR	FVLKQPIRVPAVFLDA	AVFLDALRSTVRGIDG	10	0	1099.64	>c7761_g1_i1_1	>c7761_g1_i1_1	121	130	yes	yes	2;3	1.4142e-15	190.03	119130000000
VPAVFLDALRSTVR	FVLKQPIRVPAVFLDA	DALRSTVRGIDGKVLR	14	1	1542.89	>c7761_g1_i1_1	>c7761_g1_i1_1	121	134	yes	yes	2;3	0.00018974	133.16	1699800000
VPDEFSNINNR	ESLTLNLRVPDEFSNI	EFSNINNRLLIKEGSN	11	0	1303.62	>c38723_g1_i1_3	>c38723_g1_i1_3	207	217	yes	yes	2;3	1.5259e-56	234.67	25289000000
VPDIEQIGVELLR	SVKTCFKKVPDIEQIG	QIGVELLRQYDVARHV	13	0	1479.83	>c34732_g1_i2_1;>c34732_g1_i1_2	>c34732_g1_i2_1	118	130	yes	no	2	0.00038432	146.77	28591000
VPQQCPSDPIVSLR	DSCTCQAKVPQQCPSD	SDPIVSLRRVRDCCCK	14	0	1594.81	>c37591_g1_i3_5	>c37591_g1_i3_5	304	317	yes	yes	2;3	3.6226e-22	190.24	2164100000
VPQQCPSDPIVSLRR	DSCTCQAKVPQQCPSD	DPIVSLRRVRDCCCKS	15	1	1750.91	>c37591_g1_i3_5	>c37591_g1_i3_5	304	318	yes	yes	3	0.00015563	113.65	31741000
VPTASHNNYCPCTDYR	AYAVGFERVPTASHNN	YCPCTDYRYNGIVPPF	16	0	1953.81	>c30533_g1_i1_4;>c30533_g1_i3_5;>c30533_g1_i2_5	>c30533_g1_i1_4	23	38	yes	no	3	9.6399e-08	102.08	0
VQAMVNNPPPSPSK	VCDEKLRKVQAMVNNP	NPPPSPSKSTTNDPSR	14	0	1464.74	>c36535_g1_i2_6;>c36535_g1_i1_6;>c36535_g1_i3_6	>c36535_g1_i2_6	41	54	yes	no	2	0.017746	60.157	0	25;26;27;28		22;23
VQLGISFRK	WEVCRPIRVQLGISFR	QLGISFRKGAPSLESG	9	1	1046.62	>c34689_g1_i2_4	>c34689_g1_i2_4	235	243	yes	yes	2	0.0049831	89.355	0			21
VQMPDSADLSDR	HGQPLKLKVQMPDSAD	DSADLSDRQYFLTVSA	12	0	1332.6	>c34763_g1_i1_1;>c34763_g1_i4_1;>c34763_g1_i2_1	>c34763_g1_i1_1	109	120	yes	no	2	0.0015846	107.17	631260000		30
VRPDLVPVLDR	DLVIHCDRVRPDLVPV	DLVPVLDRFQRSLRSY	11	1	1277.75	>c41731_g1_i13_5	>c41731_g1_i13_5	312	322	yes	yes	2;3	8.8571e-09	165.58	4263800000
VSATFADSSIVNR	QFCKDKFKVSATFADS	ADSSIVNRLKRVYGKD	13	0	1365.69	>c41264_g1_i4_5;>c41264_g1_i1_4	>c41264_g1_i4_5	394	406	yes	no	2	1.6982e-51	204.85	556690000
VSCDSEETDVLNHDDMR	FMLPNGSRVSCDSEET	VLNHDDMRNADEEIFI	17	0	2020.81	>c33436_g1_i2_3;>c33436_g1_i1_3	>c33436_g1_i2_3	276	292	yes	no	3	0.006071	75.548	13047000		25
VSEQFTAMFR	AIQELFKRVSEQFTAM	EQFTAMFRRKAFLHWY	10	0	1214.58	>c40975_g2_i3_1	>c40975_g2_i3_1	89	98	yes	yes	2	2.0408e-05	154.84	536680000		66
VSFIHNGGMR	EVGEGKIKVSFIHNGG	FIHNGGMRAVSFPYNF	10	0	1116.55	>c3160_g1_i1_2;>c3160_g1_i2_2	>c3160_g1_i1_2	122	131	yes	no	3	0.022931	61.78	16969000
VSHQSVLEVNEK	NHNLQLSKVSHQSVLE	SVLEVNEKGSEAAAVT	12	0	1367.7	>c13466_g1_i1_5	>c13466_g1_i1_5	141	152	yes	yes	2;3	8.7372e-31	207.8	226640000
VSHVSTGGGASLELLEGK	AQFGVSDKVSHVSTGG	SLELLEGKELPGLVAL	18	0	1739.91	>c39065_g1_i2_6	>c39065_g1_i2_6	397	414	yes	yes	2	6.5767e-40	208.52	11243000
VSNIADGALVPLSR	IALAPVARVSNIADGA	GALVPLSRLVFNRAAI	14	0	1410.78	>c41727_g3_i2_1;>c41727_g3_i3_1;>c41727_g3_i1_1	>c41727_g3_i2_1	221	234	yes	no	2	1.1807e-15	165.93	903790000
VTITREDPNK	FYLVESGKVTITREDP	ITREDPNKPGEHVHLT	10	1	1171.62	>c35585_g1_i2_4;>c35585_g1_i4_4;>c35585_g1_i3_4;>c35585_g1_i1_4	>c35585_g1_i2_4	315	324	yes	no	2	0.0060378	91.867	569940000	22		92
VTPYVVSVDHPDDPPR	EFSSNDSRVTPYVVSV	DHPDDPPRQFVAELFH	16	0	1791.88	>c41463_g2_i1_6	>c41463_g2_i1_6	25	40	yes	yes	3	0.018711	66.022	26799000
VTSVTNLIDNTR	YLCENYGRVTSVTNLI	TNLIDNTRIHIMPTMN	12	0	1331.7	>c56156_g1_i1_4	>c56156_g1_i1_4	51	62	yes	yes	2	1.2881e-06	160.18	134080000
VTTVTSCQFSSAETR	LNADAKSRVTTVTSCQ	QFSSAETRCNKDSVDM	15	0	1672.77	>c41305_g2_i3_6	>c41305_g2_i3_6	71	85	yes	yes	2	4.4258e-07	158.89	55472000
VTVRPMGMPSR	SHIRVPRRVTVRPMGM	RPMGMPSRILNWAIDR	11	1	1229.64	>c33765_g2_i1_6	>c33765_g2_i1_6	108	118	yes	yes	2	0.0065459	75.509	658660000		26;27
VTVSNQINSGSR	SSLTQSTRVTVSNQIN	NQINSGSRLTRMITFS	12	0	1260.64	>c35925_g1_i3_2	>c35925_g1_i3_2	247	258	yes	yes	2;3	1.0076e-77	253.88	1971700000
VTVSSPAWPR	EGCTWKSRVTVSSPAW	VSSPAWPRLMESQRYU	10	0	1098.58	>c29401_g1_i2_3;>c29401_g1_i1_2	>c29401_g1_i2_3	101	110	yes	no	2	0.00068226	145.72	1599700000	9;10		10
VVEQLIEDR	TLKESDARVVEQLIED	VEQLIEDRALLQLFIE	9	0	1099.59	>c41884_g1_i6_4;>c41884_g1_i2_4;>c41884_g1_i1_6	>c41884_g1_i6_4	222	230	yes	no	2	0.0018452	147.75	549660000
VVFGGNTFTR	SAGSVDAKVVFGGNTF	FGGNTFTRFPRTRHTN	10	0	1096.57	>c39426_g1_i1_5	>c39426_g1_i1_5	111	120	yes	yes	2	0.0225	97.472	154840000
VVHQVSPNVFTYPVIIK	RCEDGPIKVVHQVSPN	FTYPVIIKTTCNHLYC	17	0	1939.09	>c33984_g1_i2_3;>c33984_g1_i1_3	>c33984_g1_i2_3	75	91	yes	no	3	1.7712e-06	127.83	335170000
WQSTPNIPIR	________________	STPNIPIRATSCRPEM	10	0	1210.65	>c22200_g1_i1_4	>c22200_g1_i1_4	1	10	yes	yes	2	0.0033832	93.649	1407700000			7;76
YAANSVAELTALEQAVDALR	PGVGIPQRYAANSVAE	EQAVDALRASGGGDCP	20	0	2104.08	>c40249_g1_i3_3;>c40249_g1_i2_3;>c40249_g1_i1_3	>c40249_g1_i3_3	200	219	yes	no	2	1.2704e-117	261.28	91704000
YAQLFHEVQTLDGLLER	LDEKGLGKYAQLFHEV	TLDGLLERIVTSGTIP	17	0	2031.04	>c32738_g1_i1_3;>c32738_g1_i3_3	>c32738_g1_i1_3	41	57	yes	no	2;3	2.2042e-125	270.95	5828500000
YDFQGLCEYVLTK	YSTFDGRRYDFQGLCE	LCEYVLTKDCQRGRFT	13	0	1634.77	>c40551_g2_i2_2;>c40551_g2_i1_2;>c40551_g2_i3_2	>c40551_g2_i2_2	184	196	yes	no	2	0.00080402	97.797	0
YLVLPDFLNPAVTNTFIELTDTK	YDPIEIVRYLVLPDFL	FIELTDTKTKYGLICY	23	0	2623.38	>c41731_g1_i13_5	>c41731_g1_i13_5	207	229	yes	yes	2	1.7452e-25	157.3	32191000
YRPGTVALR	GGVKKPHRYRPGTVAL	RPGTVALREIRRYQKS	9	1	1031.59	>c27354_g1_i1_6;>c34006_g1_i2_6;>c34006_g1_i1_6	>c27354_g1_i1_6	50	58	yes	no	2;3	0.0073469	117.01	695460000
YSDFNLYLNGQR	SGIEHNDKYSDFNLYL	NLYLNGQRLIFVFMEM	12	0	1488.7	>c77644_g1_i1_3	>c77644_g1_i1_3	32	43	yes	yes	2	2.6315e-06	155.99	84797000
YTSMANPVAGNIISAIGVTAIDR	TCTSVNARYTSMANPV	IGVTAIDRNRFCHDIE	23	0	2333.2	>c32287_g1_i1_1	>c32287_g1_i1_1	190	212	yes	yes	2;3	1.1745e-301	344.85	6687200000		19
YTYDQYGNIR	IDQHGKGRYTYDQYGN	YDQYGNIRYDNGNGRY	10	0	1291.58	>c29805_g1_i1_2	>c29805_g1_i1_2	20	29	yes	yes	2	0.00011448	153.05	472170000
YVTHSAYQGQR	PRFMHSYRYVTHSAYQ	HSAYQGQRYRGKFTCN	11	0	1308.62	>c41731_g1_i13_5	>c41731_g1_i13_5	263	273	yes	yes	2;3	2.8773e-14	181.87	43452000
YYDDLRR	RYKQQVRRYYDDLRRL	RYYDDLRRLPPVTEEA	7	1	999.477	>c39814_g1_i4_4;>c39814_g1_i2_4;>c39814_g1_i1_4	>c39814_g1_i4_4	534	540	yes	no	2	0.014977	79.116	11946000			141
YYVTIIDAPGHR	LWKFETSKYYVTIIDA	IIDAPGHRDFIKNMIT	12	0	1403.72	>c32626_g1_i1_4	>c32626_g1_i1_4	60	71	yes	yes	2;3	0.00035469	134.98	261550000
